# Supplementary material for: Mechanisms of sorafenib-induced cardiotoxicity: ER stress induces upregulation of ATF3, leading to downregulation of NDUFS1 expression and mitochondrial dysfunction
Source: Front Pharmacol. 2025 Aug 13;16:1593290. doi: 10.3389/fphar.2025.1593290 (PMC12380775; doi:10.3389/fphar.2025.1593290)
Supplement: Supplementary file 1 [file Table2.xlsx]

## Sheet: Sheet1
Table S. Primers used for ChIP assay.
Target promoter	sequence (5'to3')
	Forward	Reverse
NDUFS1-site1	CACTGACAGGGCCATACTTGC	CCTGGGGTTGTGCTAAGGTT
NDUFS1-site2	GGGTGGTGGACCAGAGATTG	CGGGTATGGGCTGTGTCATT
NDUFS1-site3	GCAGTGGCTACAGCACCAGT	GTATGGCCCTGTCAGTGTGG
