# Supplementary material for: Mechanisms of sorafenib-induced cardiotoxicity: ER stress induces upregulation of ATF3, leading to downregulation of NDUFS1 expression and mitochondrial dysfunction
Source: Front Pharmacol. 2025 Aug 13;16:1593290. doi: 10.3389/fphar.2025.1593290 (PMC12380775; doi:10.3389/fphar.2025.1593290)
Supplement: Supplementary file 2 [file Table3.xlsx]

## Sheet: Sheet1
siRNA sequences
Name	sense（5'-3'）	antisense（5'-3'）
ATF3-Rat-294	GAUUCGCCAUCCAGAACAATT	UUGUUCUGGAUGGCGAAUCTT
