# Supplementary material for: Mechanisms of sorafenib-induced cardiotoxicity: ER stress induces upregulation of ATF3, leading to downregulation of NDUFS1 expression and mitochondrial dysfunction
Source: Front Pharmacol. 2025 Aug 13;16:1593290. doi: 10.3389/fphar.2025.1593290 (PMC12380775; doi:10.3389/fphar.2025.1593290)
Supplement: Supplementary file 9 [file Table6.xlsx]

## Sheet: Line A
id	log2FoldChange
TXLNB	5.21255
HRK	5.03428
TMEM71	4.97888
CREB5	4.91455
BIRC3	4.76235
MT4	4.18734
GKAP1	4.18724
ATF3	4.15364
LOC107985349	4.06886
PCDH1	3.75355
ATP8	3.75227
SUPV3L1	3.73236
GADD45G	3.72751
DIRAS3	3.70054
GDF15	3.62423
MFSD2A	3.59393
MT1G	3.56128
XDH	3.53428
PTPRH	3.50632
HSPA1B	3.49746
HERC5	3.4779
MAP2	3.45018
NR1D1	3.43924
PLIN2	3.43732
HSPA6	3.43389
MT1HL1	3.39452
RAB33A	3.34493
GDNF	3.31917
PPP1R15A	3.29394
DUSP1	3.2771
MATN1-AS1	3.24482
LOC102724983	3.23256
YPEL4	3.21672
LOC105376463	3.20887
THEMIS2	3.20453
RPS6KA5	3.19599
KDR	3.19062
CASP5	3.17843
LINC01260	3.15972
LOC105377642	3.15501
MCTP1	3.15288
DPF3	3.1488
LOC100288175	3.14741
PITPNC1	3.1146
ARFGEF3	3.05638
SNHG1	3.04696
RAB27B	3.04595
RAB38	3.02861
SLC3A2	3.02747
CXCL8	3.01951
NFKB2	3.01176
P2RX7	2.99975
LINC00265	2.98783
NFIL3	2.98203
POPDC2	2.97702
GALNT15	2.97174
PER1	2.95491
CLDN1	2.95114
MAP2K6	2.94377
IRF1	2.92668
TMCC3	2.90816
BDKRB2	2.89775
RELB	2.87918
LOC105379040	2.8771
IRAK2	2.87337
PDE4B	2.8585
SLC43A3	2.85371
SYNDIG1L	2.84845
OSGIN1	2.82492
GAS2L3	2.8154
SNHG12	2.79138
DUSP10	2.77919
DNAJB1	2.76112
TRIB1	2.75847
MYOZ2	2.7582
LOC101930114	2.75156
SLC22A15	2.73443
FOSL1	2.73158
ZBTB21	2.72044
MT1F	2.71347
HSPBAP1	2.71024
OSBPL6	2.67456
HSPA7	2.67343
ARL4C	2.66182
GDNF-AS1	2.66097
LOC101928868	2.66066
SYTL3	2.65732
SETDB2	2.64227
LONRF2	2.63355
GADD45A	2.62402
LOC100126784	2.62234
FRMD6-AS2	2.61852
LINC00906	2.61163
B3GNT5	2.60932
IL6R	2.59073
FAM221A	2.57939
TRMT1	2.56233
PPARG	2.55684
STX1A	2.55681
ARID5A	2.55022
SPINK1	2.54187
BMP2	2.53706
CLEC4A	2.53322
C5orf56	2.5288
PRTG	2.52658
NCKAP5	2.48761
LOC105371870	2.48499
TSLP	2.4724
ITPRIP	2.46811
PRDM16	2.46746
DDIT3	2.46354
E2F7	2.46162
CRYM	2.46084
CXCL2	2.45939
TBX2-AS1	2.45435
AMPD3	2.45365
HSD17B7P2	2.44581
KCNG1	2.44348
PTGS2	2.43535
AFAP1L1	2.43502
NAMPT	2.43386
CCT6P1	2.4271
SNCAIP	2.42681
PLA2G4C	2.42316
SLC43A1	2.41849
MT1E	2.40994
AIM1	2.40975
LOC389765	2.39944
CD274	2.38962
TCP10L	2.38599
TBX2	2.37846
FAM110B	2.37681
FAM87B	2.37177
EPB41L4B	2.36662
FOXF1	2.36643
STOX2	2.3623
SLC7A8	2.34111
BATF3	2.32365
PIM1	2.31991
CMYA5	2.31722
SAT1	2.31366
MT2A	2.29777
NGF	2.2897
MT1A	2.28566
RGS16	2.28526
RAB39B	2.28188
LRP5L	2.28069
C11orf96	2.25246
HIST1H1D	2.24961
UBALD2	2.22463
TRIB3	2.2243
SLCO6A1	2.22048
LOC105376235	2.2166
CADPS2	2.21605
IL1A	2.21525
MTSS1	2.21357
KLF6	2.21084
HSPA4L	2.21003
LOC107986571	2.20994
MSX1	2.20902
ZFP36	2.20785
TGFBR3	2.20457
C17orf67	2.20323
GPRC5A	2.20208
ACACB	2.19932
NR3C2	2.19613
PDE4D	2.19257
TOX2	2.18265
VPS37D	2.18067
TMEM38B	2.18001
LINC00520	2.17908
MT1H	2.17713
KBTBD8	2.17605
TYMSOS	2.17363
CTH	2.17118
LOC101927354	2.16834
NFKBIA	2.15738
TBX19	2.15168
SH3TC1	2.15044
TAF4B	2.14512
PLAT	2.14083
CXADR	2.13921
HES6	2.13806
PRELID3A	2.13205
LOC102723983	2.12897
NAV2	2.12797
JAK2	2.12638
CA5BP1	2.1254
PPP1R14C	2.12241
SLC19A2	2.1216
PTX3	2.11565
SHROOM1	2.11503
ORC6	2.1132
PARD6B	2.11022
KLF11	2.10469
PTHLH	2.10323
HMGB2	2.08635
HSPA5	2.07962
DUSP5	2.07857
EAF2	2.07125
FAXDC2	2.07026
LOC105378410	2.06858
HES1	2.06701
LOC101929174	2.06453
DHX58	2.06321
PEG10	2.0603
MTMR10	2.05697
EEPD1	2.05174
ZNF256	2.04843
KDM7A	2.04074
HSPH1	2.0399
GDPD1	2.03792
SRXN1	2.02697
KCNMB3	2.02483
RND3	2.01847
DLGAP1-AS2	2.01703
LINC00346	2.01603
CUBN	2.01276
FSD1L	2.0092
TMEM233	2.00889
CLIP2	2.00732
C9orf40	2.00386
FLYWCH1	2.00258
LOC105373098	1.98553
TGIF1	1.98419
HDAC9	1.97987
BTG1	1.97667
JUN	1.97493
TPRN	1.97006
RCAN1	1.96902
ISG20	1.96884
GS1-259H13.2	1.96649
SNN	1.96565
HHEX	1.96292
LOC729970	1.96173
GALM	1.96052
SPATA4	1.95538
RNF144B	1.95457
PMAIP1	1.95178
LRRC49	1.94956
PIGA	1.94749
RGS20	1.94409
GNG2	1.9404
C2CD2L	1.93997
PLEKHG1	1.93968
LZTS3	1.93059
MKNK2	1.92927
ERN1	1.92838
PLK3	1.92726
IL7	1.92629
DNHD1	1.92085
CLU	1.91931
P3H2	1.91905
NXT1	1.91847
TEKT4P2	1.9022
LAMA3	1.89672
IFRD1	1.88624
FAM124A	1.88341
TP53BP2	1.88295
KLHL35	1.87781
CNNM4	1.87716
ANKRD18B	1.87524
CLK1	1.87388
FAM132B	1.87368
CRTC2	1.8707
C6orf1	1.86997
DDX60	1.8678
DYRK3	1.8663
DEDD2	1.86264
PIWIL4	1.85973
GAREM1	1.85968
LOC100996419	1.85481
OLFML2A	1.8478
TBC1D15	1.84586
SOD2	1.84265
FAM117A	1.84166
MYC	1.84026
SMG9	1.83983
FRMD5	1.83528
PUS1	1.83317
LURAP1L	1.83262
EML2	1.83086
SLC25A28	1.82983
APBA3	1.82841
LOC643733	1.82063
ASB1	1.82061
PPM1K	1.81764
TCEA3	1.7985
PTPDC1	1.79036
C5orf34	1.78957
CRY2	1.78786
DNAJB2	1.78783
SDF2L1	1.78407
ABAT	1.78383
CSNK2A2	1.77834
IFIH1	1.77745
HMGA1	1.77306
MT1X	1.77098
SRGAP3	1.76987
AVPI1	1.76726
DUS4L	1.76439
LYG1	1.76425
LOC344887	1.76135
PDK4	1.75899
PATL1	1.75645
TDP2	1.75523
HERC3	1.755
FAM134B	1.75041
TNFSF13B	1.75039
SPTLC3	1.74645
IRF2BP2	1.74133
BEND7	1.74007
LOC107986211	1.74001
TMEM51	1.73992
BBC3	1.73863
FBXL6	1.73715
HLX	1.73677
GPR137C	1.73548
SEPT7P2	1.73075
C9orf72	1.72891
LOC101929185	1.72866
KLC2	1.72824
RMND1	1.72717
LHFPL2	1.72713
CNKSR3	1.7262
FANCE	1.72362
CTF1	1.7185
PVT1	1.71769
MSC	1.71254
PTPRR	1.71064
AP2A2	1.7055
ZNF550	1.70358
LOC101927904	1.7033
TBX3	1.70172
WFS1	1.69927
MRPS2	1.69862
ARMCX1	1.69746
FAM24B	1.69684
GULP1	1.69485
EVA1C	1.69396
SLC12A8	1.69356
QPCTL	1.69132
CREBRF	1.68892
CCDC149	1.68876
LRRC37B	1.68793
EGFR	1.68737
SLC25A33	1.68503
MAP2K3	1.68399
ZRSR2	1.68221
ANKRD16	1.68199
POLRMT	1.67767
DNAJC1	1.67735
ZNF598	1.67625
EPB41L4A-AS1	1.67504
GAPLINC	1.67459
PLEKHF1	1.67333
NFKBIE	1.67174
ETV5	1.66704
FAN1	1.66664
ARHGAP26	1.66586
SLC25A25	1.66511
DENND5B	1.66499
FGF2	1.66325
CNNM3	1.66082
TLE1	1.65674
MFHAS1	1.65493
GATAD1	1.65381
DGKQ	1.6482
RPP25	1.6475
SNHG7	1.64649
USP36	1.64514
HDAC11	1.64383
HERPUD1	1.64064
DCAF10	1.63525
PPIL6	1.6323
KLHDC7B	1.63173
HIVEP2	1.62655
SLC30A1	1.62603
HEIH	1.62477
KITLG	1.62461
CBR3	1.62123
LINC00963	1.61999
ANO10	1.61961
GPER1	1.61685
ZNF670	1.61595
RIPK2	1.61546
MXD1	1.61306
PARP12	1.60989
TIFA	1.60986
KCNS3	1.60858
LOC101928156	1.60081
UBC	1.59821
ATXN2L	1.59756
GPRC5B	1.59547
LOC107985675	1.59388
RNF19B	1.5925
LOC100233156	1.58537
HSPB8	1.58451
ZCCHC2	1.58283
AFP	1.57936
ZC3H12C	1.57836
TCF21	1.57414
C18orf8	1.5707
RAB32	1.57023
TMC3-AS1	1.56804
TXLNG	1.56647
IL1RL1	1.56639
DUSP6	1.56536
SLC15A3	1.5639
TRIM35	1.56151
TMEM206	1.56083
PLCD1	1.56078
BCAS4	1.55994
NCEH1	1.55945
TGDS	1.55849
RALA	1.55822
CPEB3	1.5493
SNHG8	1.54696
KMT2A	1.54243
ZNF581	1.5423
BEX2	1.54228
WHAMM	1.54107
SPATA2	1.53998
IFIT3	1.53743
BAG3	1.53602
TEX30	1.53403
CAMKK1	1.53385
LOC101927895	1.53366
OTUD1	1.53283
CYB561	1.53176
NHS	1.531
NSMAF	1.53035
LOC107985200	1.52859
C12orf66	1.52815
UHRF2	1.52796
STAMBPL1	1.52781
OXNAD1	1.52735
ENO3	1.52518
DUSP28	1.52392
SMOX	1.52315
KLF4	1.52272
PCED1B	1.522
BNC1	1.5212
EVC2	1.52011
ZMYND19	1.51866
XYLT1	1.51805
CKS2	1.51617
ZC3H6	1.51564
LRRC8C	1.51561
TAF1A	1.51533
CDCP1	1.51267
SLC25A29	1.51156
TBX15	1.51138
IRS1	1.51009
FNBP4	1.50896
LRMP	1.50759
LOC102606465	1.50152
TMEM62	1.50007
PHLPP1	1.4977
IFIT2	1.49678
EPS8L2	1.49593
ZCCHC7	1.49224
ARRDC2	1.49195
CAPN5	1.4906
SAV1	1.48783
LIF	1.48529
SPSB3	1.48348
CABLES1	1.48326
ZNF579	1.48204
CAMTA2	1.47909
OSER1	1.47786
IL15	1.47652
ZNF593	1.47581
TMTC1	1.47563
ZFP36L1	1.47375
SLC25A38	1.47273
BRF2	1.47227
NLE1	1.47164
LOC101929947	1.46874
JMY	1.46812
MB21D1	1.4679
MANF	1.46261
FRG1JP	1.46055
SPRY2	1.45971
C7orf26	1.45913
NFKBIB	1.45896
TNFAIP3	1.45848
MUTYH	1.45798
NOC4L	1.4574
TRAP1	1.45739
THAP3	1.45474
RHOU	1.45392
C12orf73	1.45359
LONRF1	1.45353
FBXO5	1.45292
TAZ	1.4508
TESK2	1.44803
PARP6	1.448
GPCPD1	1.44783
FEM1C	1.44696
STARD9	1.44588
CECR2	1.44476
MAP1LC3B2	1.44267
DMGDH	1.44138
TYSND1	1.44084
ANKRD13D	1.44053
CDKN2AIP	1.43946
GMPR	1.4381
ZNF331	1.43738
SLFN5	1.43445
CYLD	1.43177
JUND	1.43068
GTPBP2	1.4303
TNIK	1.42875
ADAM17	1.42848
AHI1	1.42789
NAA16	1.42597
AHCTF1	1.42558
CBX4	1.4235
MAP3K5	1.42258
ARIH2OS	1.42165
POC1B	1.42114
IRS2	1.4204
SNHG15	1.41876
LIAS	1.41564
DUSP16	1.41417
HBP1	1.41094
ZMYM5	1.40805
USP53	1.40635
ATL2	1.40612
RNF150	1.40561
CDK2AP2	1.403
CRYAB	1.40162
ELF4	1.40113
PSIP1	1.40027
INHBE	1.39984
SLC2A8	1.3986
MME	1.39771
TRIM11	1.39752
NEK3	1.39665
MICA	1.39524
CCDC136	1.39475
SAFB2	1.39401
NFKBIZ	1.39338
ZSWIM6	1.39298
DPH7	1.39292
PLD6	1.39223
MAK	1.39175
KCMF1	1.39136
ZNF202	1.39022
ST20	1.3889
RNF149	1.38877
PTGFR	1.38655
PNO1	1.38627
MAD2L1	1.38509
OCIAD2	1.38482
SIX5	1.38323
DENND4C	1.38236
LOC105375967	1.38151
IL15RA	1.38135
ZNF665	1.38126
WIPI1	1.38084
ZHX2	1.38075
PDXDC2P	1.37875
MAP2K5	1.37869
ETS1	1.37642
HBEGF	1.37552
SIAH2	1.37455
NR4A1	1.37339
STX5	1.37211
PHLDA1	1.37009
RTTN	1.36971
ZNF354A	1.36738
MIA3	1.36721
LCAT	1.36707
THEM6	1.36696
HPS3	1.36671
FBXO10	1.36412
DGKE	1.361
POR	1.35959
BCAR3	1.35803
PSG5	1.35654
CASC15	1.35508
MED26	1.35345
C10orf10	1.35087
CPEB4	1.34796
STX3	1.34756
FAM220A	1.34741
LAYN	1.34709
RAD54B	1.34687
GPRC5C	1.34661
BCL6	1.34551
KDSR	1.34511
RSRC2	1.34312
LRRK2	1.33964
MAGI2	1.33827
PNRC1	1.33797
ZXDC	1.33791
FAM135A	1.33591
FOS	1.33521
ADORA2B	1.33461
PQLC2L	1.33302
MCM7	1.33223
WIPF3	1.33133
LOC100506127	1.32976
ADCK2	1.32922
HRH1	1.3292
ZBTB38	1.328
CCDC130	1.32718
ZNF844	1.32531
SLC35D2	1.32462
SLC9A1	1.32433
MEF2D	1.32362
FAM49A	1.32346
TULP3	1.32264
CEBPB	1.32121
KIF13B	1.32117
LRRC47	1.31978
UTP18	1.31883
CCDC171	1.31673
IFI16	1.31615
IFFO1	1.31585
ZNF16	1.31533
HSD17B7	1.315
DIEXF	1.31462
KCTD2	1.31248
ARNTL2	1.31244
BCL2L11	1.3114
TERF2	1.31124
SH3RF1	1.3095
TSC22D3	1.30944
RHPN2	1.30881
RILPL1	1.30451
GPHN	1.30385
IRF2	1.30212
INSIG1	1.29841
SLC36A4	1.29668
CSGALNACT2	1.29639
CDC14B	1.29606
THAP11	1.29519
COG1	1.29384
BICD1	1.29308
RARRES3	1.29304
FKBP4	1.2922
NPRL2	1.29173
ZBTB2	1.29091
TCEAL7	1.28967
UAP1	1.28638
PRKAB1	1.28573
NR2C2AP	1.28566
PRC1	1.28416
PINX1	1.28359
MOSPD1	1.28231
CEP170B	1.28198
PIK3CD	1.28116
PPAT	1.28053
POLR3D	1.28031
ING1	1.27983
CHD2	1.27958
MBLAC2	1.27899
ETS2	1.27893
ATG101	1.27328
SNX9	1.26961
RNF168	1.26882
EIF2AK3	1.26844
FAF1	1.26789
SPHK1	1.26701
GSDMB	1.2669
AKR1B10	1.26554
LRIG3	1.26552
ARL15	1.26454
TSGA10	1.26414
OSBPL3	1.2639
BHLHE40	1.26339
ZDHHC18	1.26314
MUT	1.26285
STARD10	1.2628
CCDC112	1.26279
CEP120	1.26174
KAT8	1.26161
CDKN1A	1.26154
LOC100507507	1.26105
NR1D2	1.25968
TBC1D22B	1.25798
CLK4	1.257
MED30	1.25626
PELI2	1.2558
RNF44	1.25561
PRDM4	1.25494
GLRX	1.25443
ZFAND2A	1.25332
PARP16	1.25327
TLK1	1.25242
LOC107985336	1.25225
TARSL2	1.25143
TAF1D	1.25046
SEC24B	1.24932
CPSF4	1.24812
FBXO45	1.24797
MTERF3	1.24691
ZNRD1	1.24609
ZNF274	1.24585
NKRF	1.24522
SHISA3	1.24433
PIM3	1.24343
IMP4	1.24274
TTC39C	1.24082
CDK17	1.2398
RABGGTB	1.23864
ZNF365	1.23857
AKAP1	1.23745
DKK1	1.23555
GZF1	1.23538
DDHD1	1.23393
PER2	1.23317
LRRCC1	1.2317
AR	1.23157
WDR66	1.22978
WDR74	1.22925
TBL1X	1.22914
DDX55	1.22897
SLC35G2	1.22809
PAQR8	1.22778
RALGAPA1	1.2271
LOC101927204	1.22701
OSGIN2	1.22582
TMEM39A	1.22521
RPIA	1.22498
FXR2	1.22473
CCDC174	1.22373
UBQLN1	1.2237
ARNTL	1.22328
ZNF57	1.22313
CDR2L	1.22255
CCNG2	1.22252
TRANK1	1.22239
GORAB	1.22203
BEND6	1.22176
BOD1	1.22068
MITF	1.21993
NFKB1	1.21859
DNAJB9	1.2173
LMO4	1.21337
ING2	1.21296
CHCHD3	1.21202
UBE2H	1.20981
GRAMD4	1.20611
GRAMD1A	1.20604
HS1BP3	1.20575
CEP57	1.20533
ABLIM3	1.20507
ZFPL1	1.20504
SMCHD1	1.20402
SNHG11	1.20367
SLC6A9	1.20288
JOSD1	1.20274
MEN1	1.19915
EIF1B	1.1988
NBPF11	1.19799
MAFIP	1.19549
NINJ1	1.1954
AGAP3	1.19539
CHORDC1	1.19402
SRPRA	1.19389
HSF1	1.19234
GAB2	1.19232
FAM179B	1.19084
SYT14	1.18962
LIMA1	1.18871
ZNF622	1.18853
ST3GAL3	1.18749
RBBP6	1.18712
PGS1	1.18622
LINC01000	1.18526
LAMP3	1.18453
HSP90AA1	1.18407
MPP1	1.18344
REV3L	1.18264
TTLL7	1.182
RNF187	1.18042
AP1AR	1.18024
UBE3D	1.17992
EVI2A	1.17932
C1orf21	1.17772
ELL2	1.1773
ELF1	1.17671
GUCY1A2	1.17656
INPP1	1.17603
SNAPC2	1.17567
PLEKHA5	1.17525
CEP95	1.17515
PDZRN3	1.17473
WDFY3-AS2	1.17053
KHDRBS3	1.16879
MSANTD3	1.16824
TBC1D31	1.16804
C19orf24	1.16774
FAM193A	1.16747
COQ4	1.16729
KLHL8	1.16653
IQCD	1.16644
RPF2	1.16427
GOLGA4	1.16116
PELP1	1.15976
LSM10	1.1592
RRNAD1	1.15912
DST	1.15891
CRAT	1.15642
UCK1	1.15523
PAXBP1	1.15458
ICAM1	1.15447
CDC34	1.15107
TRAF3IP2	1.14999
CCDC59	1.14997
PPM1D	1.14996
WAC	1.14668
TXNL4B	1.14581
REPS1	1.14541
LRRK1	1.14513
LZTS2	1.14394
ZNF140	1.14394
SQSTM1	1.14264
TDP1	1.13886
AK5	1.13859
TMEM55B	1.1366
DNAJC25	1.1364
RANGAP1	1.13629
IMPDH1	1.13569
ZPR1	1.13557
ACAP2	1.13477
ABCA5	1.13455
POLR1E	1.13405
ELMSAN1	1.13328
LOC105377621	1.13304
BNIP1	1.13303
CCNT1	1.13104
DYM	1.13065
LRRFIP2	1.12903
ALKBH3	1.12869
ERO1B	1.1286
TTBK2	1.12837
FOXJ2	1.12749
COASY	1.12557
ARHGAP10	1.12541
SESN2	1.12459
GTF2IRD1	1.12455
ABHD12	1.12402
ZNF25	1.1236
ZNF44	1.12298
ECSIT	1.12271
CENPJ	1.12206
ROCK2	1.12165
ACAT2	1.12117
PARD3	1.12092
BTN3A1	1.12054
C19orf52	1.11794
MTMR4	1.11767
FAM120C	1.1173
ZBTB20	1.11714
YPEL2	1.11549
PBX3	1.11546
JARID2	1.1148
ATP6V0A2	1.11438
ARG2	1.11364
MAD2L2	1.11347
SERPINB8	1.1134
YJEFN3	1.11164
SGF29	1.11088
MAN2A1	1.1103
GUSB	1.10808
ZNF571	1.10724
ZCCHC8	1.10446
VPRBP	1.10365
CHD1	1.10344
KLC4	1.10298
SOS2	1.10241
CPNE8	1.10212
RAB3IP	1.10122
RNF135	1.0995
FAM86EP	1.09942
OSBP	1.099
SMG1	1.09872
PHKA1	1.09798
MT1L	1.09668
HSPA9	1.09668
ZNF10	1.09633
FOXC1	1.09593
FGF5	1.09439
ZNF433	1.09379
ZCCHC14	1.09155
SYTL2	1.09105
C9orf91	1.09022
CEP192	1.08884
ARID4A	1.08874
LINC00472	1.08733
BRD4	1.08359
SRGAP2C	1.08295
AFTPH	1.08273
PRUNE2	1.08233
COG2	1.08057
C16orf58	1.07984
COG6	1.07916
PKN1	1.07717
UGCG	1.07666
TRAPPC2B	1.07655
DNAJC27	1.0765
CTAGE5	1.07526
RFNG	1.07355
ZBTB41	1.07342
CHST7	1.07334
PVR	1.07144
NPAS2	1.0701
AIDA	1.06944
IER5L	1.06932
AP4B1	1.06861
ZNF672	1.06834
ZNF610	1.06798
ZNF496	1.06785
NUDCD1	1.06729
CDKN3	1.06722
ZNF700	1.0672
SLC7A11	1.06685
YY1AP1	1.06641
ZNF483	1.06584
HTT	1.06576
GJC1	1.06538
ZNF384	1.06483
ZNF398	1.06299
MORC3	1.06122
RAPGEF2	1.05904
CNTLN	1.05884
ANKRD28	1.05884
RICTOR	1.05619
MRPL10	1.05536
MANBA	1.05448
UIMC1	1.05295
PHLDB2	1.05229
RELA	1.05228
TRIM4	1.05221
SLBP	1.0507
ME2	1.05058
TNFAIP6	1.04967
ZNF566	1.04951
RNF114	1.04938
ARIH1	1.04738
SNAPC1	1.04736
PLA2G4A	1.04698
TRIM8	1.04643
CLCN3	1.04556
GRPEL2	1.04456
RYBP	1.04383
GPT2	1.04332
GSTO1	1.04204
SPRED2	1.042
PCAT6	1.04173
IER5	1.04139
EIF2B2	1.04124
INPP4B	1.04114
MAU2	1.04112
BOD1L1	1.04087
ERICH2	1.04064
DTNBP1	1.04026
MTO1	1.03977
RAD23A	1.03971
PTPN4	1.03963
CWC22	1.03883
ZFAND1	1.03882
NFATC3	1.03856
ZNF486	1.03847
CSRNP1	1.03482
ACSL3	1.03316
UHRF1BP1L	1.03208
PHYH	1.03185
PPP1R12C	1.0318
SNTB1	1.03105
RCOR3	1.03062
COBLL1	1.02911
TRMT11	1.02895
BIN1	1.0266
GYG1	1.02609
BDNF	1.02566
PWWP2A	1.02477
PM20D2	1.02457
NPC1	1.02457
ITSN2	1.02449
UVRAG	1.02371
FAM111A	1.02307
GCC1	1.02285
WHAMMP3	1.02215
FBXO34	1.02201
YARS	1.02104
AACS	1.02098
TIMM44	1.02065
C10orf12	1.01896
TBL2	1.01888
CEBPG	1.01771
XBP1	1.01697
VAMP4	1.01619
PHC3	1.01514
DOCK9	1.01498
LIN7B	1.01442
CXXC1	1.01411
ARRDC3	1.01381
AKAP8L	1.0129
BRPF1	1.01176
HK2	1.01169
PSME4	1.01155
RNF113A	1.01137
AARS	1.01075
FOXP1	1.01033
FBXW4	1.01018
CCNL1	1.00991
ZNF275	1.00919
PHIP	1.00908
NUB1	1.00834
LOC100506548	1.00753
PHF3	1.00716
PLEKHM2	1.00634
PTRH2	1.00622
DIAPH3	1.00575
CCDC28A	1.00494
MFF	1.00465
EFL1	1.00254
AVL9	1.00156
CCDC109B	1.00123
DLG3	1.00121
MRFAP1L1	-1.00043
TRPS1	-1.00155
CTHRC1	-1.00165
STX7	-1.00213
FAM69A	-1.00288
NME1	-1.0029
KLF10	-1.00397
ACTG1P20	-1.00427
TRIOBP	-1.00434
LINC01503	-1.00596
ANKRD36BP1	-1.00702
ZNF618	-1.00784
DNAJC14	-1.00844
NCAPD2	-1.00939
LOC105374162	-1.00971
S100A11	-1.01073
SH3PXD2A	-1.01074
PRKCDBP	-1.01094
PRPS1	-1.01149
MTURN	-1.01196
MFAP4	-1.01235
SPA17	-1.0139
P3H4	-1.01553
SPTAN1	-1.01676
FBXL13	-1.01725
TXNDC17	-1.01752
RPN2	-1.01768
TPM4	-1.01804
INAFM2	-1.01912
EID1	-1.02003
CD244	-1.02163
CFL1	-1.0218
FIS1	-1.02232
S100A13	-1.02254
CEP41	-1.02517
CFH	-1.02534
B3GALT6	-1.02559
HFE	-1.02695
BICC1	-1.02811
ZBTB8OS	-1.03282
NABP1	-1.03306
PCMTD2	-1.0333
SULF2	-1.03383
CRIP2	-1.03461
GRN	-1.0352
JUP	-1.03538
SLIT3	-1.03556
PTMS	-1.03589
TRIB2	-1.03656
BCOR	-1.03929
BAMBI	-1.03956
HMGN1	-1.04005
SEC14L2	-1.0402
LASP1	-1.04054
CYP1B1	-1.04111
KIAA0100	-1.04113
EWSR1	-1.04193
C6orf120	-1.04225
GPI	-1.04311
SLC25A20	-1.0449
RABIF	-1.04539
KCTD10	-1.04711
PLK2	-1.04721
MED20	-1.0474
ZNF790	-1.04779
PDGFA	-1.05034
CRIM1	-1.05133
PODN	-1.05175
GNL3L	-1.05179
RMDN1	-1.05324
MYADM	-1.05373
ZHX1	-1.0542
ACLY	-1.0546
MARVELD1	-1.05663
LBH	-1.05851
PPP1R14B	-1.05889
AGPAT3	-1.05931
HEPH	-1.06015
RFT1	-1.06046
KCTD12	-1.06064
POP5	-1.06068
APEX2	-1.06068
CRADD	-1.06138
LRRC40	-1.06234
ZNF580	-1.06271
DHRS3	-1.06344
SPATA13	-1.06482
GABPB1-AS1	-1.06631
GPATCH4	-1.06708
NID2	-1.06709
UGP2	-1.06748
CAP1	-1.06877
MPHOSPH6	-1.06992
ORAI2	-1.0707
TRO	-1.07283
CALM2	-1.07327
TINAGL1	-1.07346
MECOM	-1.07612
SNRNP35	-1.07657
CTSK	-1.07802
KIAA1191	-1.07872
FUS	-1.07926
ITGAV	-1.07935
LAMC1	-1.08032
GPX7	-1.08172
ATG10	-1.08255
HIGD1A	-1.08543
GMPPB	-1.08878
SLX4IP	-1.08899
STK38L	-1.09156
CYB5R3	-1.09226
CREB3L1	-1.09245
ITFG2	-1.0926
NREP	-1.09345
CSRP2	-1.09419
ITGA5	-1.09422
PHF19	-1.0944
LAGE3	-1.09627
ANXA6	-1.09642
REEP3	-1.09719
SUB1	-1.09862
HNRNPM	-1.09869
PTCD3	-1.099
DAG1	-1.09965
OXTR	-1.10067
SLC4A2	-1.10161
DACT1	-1.10183
CACNB4	-1.10223
PPIA	-1.10362
RHOJ	-1.10447
UBE2D4	-1.1054
ZCCHC24	-1.10551
SHC1	-1.10579
TRIM59	-1.10718
TGOLN2	-1.10943
PLSCR4	-1.10988
LOC284454	-1.11018
SLFN12	-1.11023
TSPYL1	-1.11343
PTRF	-1.11384
HACD1	-1.11596
LRP1	-1.11652
LIMK2	-1.11814
ABCA10	-1.11962
LMCD1	-1.12159
FLNB	-1.12316
ASPN	-1.1248
USF1	-1.12493
LOC100506922	-1.12662
BORCS7	-1.12727
C2orf68	-1.1274
SEMA3C	-1.12809
ORMDL2	-1.13135
BMPR2	-1.13198
LACC1	-1.13234
UPRT	-1.1324
CAV2	-1.13439
EML3	-1.13682
MIDN	-1.13757
PHPT1	-1.13824
CIPC	-1.13971
MEIS1	-1.14091
YWHAZ	-1.14124
ARSB	-1.14129
MPRIP	-1.14212
PRR16	-1.14228
PSPH	-1.1427
BNIP3L	-1.14284
WAC-AS1	-1.14422
FZD2	-1.14436
SNX21	-1.14477
THEM4	-1.14581
TLN1	-1.1471
LAMTOR1	-1.14843
ANKH	-1.14851
CYR61	-1.14885
EPM2AIP1	-1.14933
COL4A2	-1.14996
CAPG	-1.15024
C7orf73	-1.15028
ZNF701	-1.1507
LINC00998	-1.15173
CXXC5	-1.15194
MESDC2	-1.15463
SUMF2	-1.15501
PIK3R2	-1.15535
SH3BGRL	-1.15537
SH3BGRL3	-1.15598
TMPO	-1.15696
ZNF462	-1.15744
ZNFX1	-1.15917
PHACTR2	-1.16289
MFAP5	-1.16305
TMEM64	-1.16332
MDFIC	-1.16341
TCEAL1	-1.16418
B4GALT1	-1.16443
ITGBL1	-1.16696
H3F3AP4	-1.16768
C6orf89	-1.168
WRB	-1.16846
SFTA1P	-1.17105
S100A16	-1.17263
ANXA2P1	-1.17265
CHIC2	-1.17331
PBX1	-1.17332
CALCOCO1	-1.17424
EIF4EBP2	-1.17711
TTPAL	-1.17758
HNRNPR	-1.1778
GALNT2	-1.18078
IRGQ	-1.18115
ENO1	-1.18248
GPC4	-1.1845
RBM12B	-1.18582
TRPM3	-1.18645
PDE7A	-1.18721
MRC2	-1.188
AP5S1	-1.18814
WFDC3	-1.18977
CTPS1	-1.19009
MAGI1	-1.19285
CCDC146	-1.19323
RPL23AP32	-1.19333
LYRM2	-1.19539
SRSF6	-1.19801
LOC339803	-1.2001
DYNLT3	-1.20074
ADAMTS2	-1.20261
COL6A3	-1.20454
ZNF362	-1.20508
ANXA2	-1.208
RCBTB2	-1.2094
SLC7A4	-1.21128
SPAG4	-1.21228
MASP1	-1.21238
SRF	-1.21283
UBE2E2	-1.21401
TCTA	-1.21429
MYH9	-1.2151
P4HA1	-1.2152
CSRP1	-1.21642
TMSB4X	-1.21689
RBMS2	-1.21722
COX1	-1.2179
ALDH1B1	-1.21839
TNFRSF10D	-1.21874
SETMAR	-1.21916
SPCS3	-1.21989
ITGA11	-1.22145
C8orf48	-1.227
GAPDH	-1.22783
SRPX2	-1.22837
ABCA1	-1.2296
DUBR	-1.23241
WDR77	-1.2325
UACA	-1.23487
NME4	-1.23646
GGCX	-1.23732
ARPC1A	-1.23783
ACOX3	-1.23816
PLAU	-1.23878
TGFB3	-1.24356
SMPDL3A	-1.24793
COL8A1	-1.2488
TMEM9B	-1.2499
RMDN2	-1.25126
SEPHS1	-1.25355
SLC29A1	-1.25356
ARHGEF37	-1.25506
LOC105370777	-1.25571
AHNAK	-1.25675
CORO2B	-1.25789
JKAMP	-1.25836
DGCR8	-1.25855
HNRNPA2B1	-1.25867
NORAD	-1.25936
NIPSNAP3A	-1.25996
ZNF641	-1.26275
MOSPD3	-1.26336
RAMP1	-1.26366
TMEM98	-1.26472
NAGA	-1.26612
UROS	-1.26642
TUBB2A	-1.26649
MRPL28	-1.26731
SERTAD4-AS1	-1.26994
PROCR	-1.27083
FST	-1.2715
LOXL1	-1.27268
HILPDA	-1.27308
DTD2	-1.27499
CCDC80	-1.27616
SRSF2	-1.27789
ZNF512	-1.27989
ENTPD1	-1.28084
CHD3	-1.28256
F11R	-1.28321
TLE3	-1.28428
C1orf198	-1.28477
TEX9	-1.28515
AK4	-1.28588
CNPY4	-1.28669
ALPK2	-1.29046
COL5A2	-1.29278
ARRDC4	-1.29357
DOK4	-1.29381
ANXA2P3	-1.29423
LDLRAD4	-1.29569
MFSD11	-1.29912
RUNX1T1	-1.30145
ANP32E	-1.30266
IFITM2	-1.3031
ZBTB8A	-1.30421
MARCKS	-1.30468
B4GALT2	-1.31008
THTPA	-1.31099
DYNLL1	-1.31301
FAM46C	-1.31392
JAM2	-1.314
IFITM3	-1.31474
CTNNB1	-1.31478
LOC105373942	-1.31542
NRAS	-1.31544
RUVBL1	-1.31571
FUCA1	-1.31635
SUMF1	-1.31719
NPTN	-1.31763
SDHC	-1.31889
FBXL2	-1.31954
ARHGEF17	-1.32035
TMEM2	-1.32093
PRRG1	-1.32258
CARD6	-1.32386
FBLN5	-1.32428
ARPP21	-1.32627
ATP2B4	-1.32713
TIMM8B	-1.32782
MTRNR2L2	-1.3303
SKP2	-1.33176
NICN1	-1.33406
CDH2	-1.33437
PCYOX1L	-1.33528
CHPF2	-1.33732
GNAT2	-1.33739
TRAM2	-1.33992
NOX4	-1.34035
NOTCH3	-1.34121
GMFB	-1.34317
ZNF708	-1.34443
SFRP1	-1.34804
CHAC2	-1.34871
TEX2	-1.34982
MSRB3	-1.34996
RAP2A	-1.3561
UNC5B	-1.35631
CCL2	-1.3639
SYNJ2BP	-1.36482
MPDU1	-1.36555
FAM212B	-1.36654
TMEM14A	-1.36694
RAB30-AS1	-1.36706
PLA2G5	-1.36752
ITGA3	-1.37055
IGFBP2	-1.37236
LOC730098	-1.3733
PIH1D2	-1.37432
PLPP1	-1.37443
SORT1	-1.3755
PIANP	-1.37706
FURIN	-1.37791
ZNF112	-1.37819
TM4SF20	-1.37823
EHD1	-1.37866
ACTN4	-1.3804
ALDOC	-1.38056
LOC149684	-1.38196
S100A2	-1.38443
OXCT1	-1.38466
AXL	-1.3851
PDLIM5	-1.38863
KANK2	-1.38959
SHROOM3	-1.39132
ANXA2P2	-1.39585
CTGF	-1.39606
ZNF471	-1.39622
NDN	-1.39661
SPARCL1	-1.39732
RNASE1	-1.39798
NYNRIN	-1.39842
AFMID	-1.40367
IL16	-1.4043
RARRES2	-1.40433
LOC102724660	-1.40603
PKIB	-1.40646
LOC105379057	-1.41052
ITGB8	-1.41211
SEPW1	-1.41359
FAT4	-1.4148
GNG11	-1.41848
PPP1R14A	-1.4186
AGO1	-1.41957
TMEM141	-1.4215
COL4A1	-1.42822
LTBP3	-1.4288
RECK	-1.43274
SYT12	-1.43286
LOC105377023	-1.43315
TCAF1	-1.43337
LINC01089	-1.43637
TCF4	-1.4388
ARPC1B	-1.44023
TPM2	-1.44156
SAMD9L	-1.44193
MGAT4B	-1.44297
KRAS	-1.44477
RFX5	-1.44547
EXOG	-1.44641
GTF3C6	-1.44673
PROS1	-1.44748
NF2	-1.44891
DAB2IP	-1.45075
FZD4	-1.45117
PLOD2	-1.45346
ACVR2A	-1.45543
SNORD137	-1.45644
TMEM17	-1.45839
PALMD	-1.45946
LANCL2	-1.46149
OAZ2	-1.46196
VCAN	-1.46327
LOC107986163	-1.46394
NINJ2	-1.46879
ZNF629	-1.47001
EGFLAM	-1.47051
SORBS2	-1.47058
LHFP	-1.47086
LXN	-1.47182
PHLDB1	-1.47228
PKP2	-1.47404
IL33	-1.47406
DBR1	-1.47411
SLC16A2	-1.47478
FAM20C	-1.47573
SLC36A1	-1.47595
WDCP	-1.47862
TMEM200A	-1.481
LOC105369205	-1.48284
TNS3	-1.48318
ABCA6	-1.48444
LOC105377223	-1.48536
FBLIM1	-1.48651
CACNA2D1	-1.48656
CMAHP	-1.48658
LINC00094	-1.49048
SYNPO	-1.49252
TPI1	-1.49353
NTM	-1.49456
SETBP1	-1.49582
MTERF1	-1.49583
AMOTL2	-1.49845
PDLIM7	-1.50296
FKBP14	-1.50543
PKM	-1.50756
FUT11	-1.50784
ELN	-1.51104
NFATC4	-1.51209
MXD4	-1.51277
LMO7	-1.51504
C5orf63	-1.51543
DPP3	-1.51619
PGAM1	-1.5205
PBLD	-1.52105
GALNT10	-1.52258
PCOLCE2	-1.52673
TRAPPC1	-1.52694
COL5A1	-1.52946
FRMD4B	-1.53049
CSTF2T	-1.53135
SCUBE3	-1.53152
WISP2	-1.53187
AK1	-1.53252
TPM1	-1.537
PPIL1	-1.54141
2021-09-11	-1.545
ARNT2	-1.54882
LINC01013	-1.54899
TEK	-1.54909
PKNOX2	-1.54979
C9orf3	-1.55312
ISLR	-1.55414
SESN3	-1.55471
CNN2	-1.55678
VAMP1	-1.55699
SCD5	-1.56558
VMA21	-1.56598
DNAJC30	-1.56626
KIAA1324L	-1.56685
HACD2	-1.56907
LUM	-1.56922
LOC105374029	-1.5749
RFC3	-1.57528
SERPINE2	-1.58032
KIAA0040	-1.58355
GATS	-1.58447
THY1	-1.58476
SLC25A23	-1.58477
TUBA1B	-1.58588
TGM2	-1.59639
LOC105369340	-1.60745
PLPP3	-1.60927
CCDC3	-1.60988
IGFBP5	-1.6116
TSPAN8	-1.6118
RNF152	-1.61281
PI16	-1.61573
CLDN11	-1.61971
GBP1	-1.62104
G6PD	-1.62386
CTIF	-1.62476
NME5	-1.62573
MSRB1	-1.63189
RASL11B	-1.63219
VCL	-1.6358
CHRNB1	-1.63895
MECR	-1.64667
DAPK1	-1.6473
PRR34-AS1	-1.64753
OSR2	-1.64822
PSAT1	-1.64835
TXNIP	-1.64972
UBE2T	-1.65458
EHD2	-1.65806
COL11A1	-1.66134
B9D1	-1.66416
TSPAN31	-1.66433
SGK1	-1.6654
PLEC	-1.66585
FHOD1	-1.66601
LOC105370185	-1.66719
PLS3	-1.66952
PPP1CA	-1.66955
ADAMTS7	-1.67029
PLXNA1	-1.6706
ARID3A	-1.6737
HELLS	-1.67377
COL8A2	-1.67677
STK38	-1.67703
COLEC12	-1.68533
SLC35B4	-1.68776
MFAP2	-1.68782
ARHGAP28	-1.69256
CHML	-1.69425
ITLN2	-1.69583
NDUFA4L2	-1.69616
SUSD5	-1.69826
HAPLN1	-1.69949
SLC38A10	-1.69965
SMAD6	-1.70138
TMSB4Y	-1.70599
ZNF69	-1.70864
CEMIP	-1.71393
LOC105376991	-1.71448
TIGD6	-1.71878
AJUBA	-1.72671
KANTR	-1.7276
ROR1	-1.73031
TIMP1	-1.73307
NRG1	-1.7332
S100A3	-1.73343
MARCKSL1	-1.73793
PTGR2	-1.7394
IGFBP3	-1.74187
FZD8	-1.74453
CHST15	-1.74459
NDST1	-1.74624
H3F3A	-1.74652
CYTB	-1.74825
MAPK12	-1.74983
TSPYL4	-1.75115
CDC42EP3	-1.75197
LINC01279	-1.75364
CRIP1	-1.75632
MYL6	-1.75727
LOC101929504	-1.75845
LRTOMT	-1.75863
LOC107986006	-1.759
HGD	-1.76092
RBM14	-1.76177
DEPTOR	-1.76411
PC	-1.76618
BORCS8	-1.76828
PON2	-1.77529
LOC105379052	-1.77662
ZNF141	-1.78048
SEMA5A	-1.78328
LOC105274304	-1.78467
CALD1	-1.78492
LMNA	-1.78529
MAF	-1.78561
TMC3	-1.7874
GGT5	-1.78956
LOC107984270	-1.7907
NALCN	-1.79112
MYL9	-1.79227
F3	-1.79505
PODNL1	-1.79722
CAV1	-1.79804
LOC101929723	-1.80356
TNS1	-1.80881
FOXS1	-1.80971
LOC105371242	-1.81009
C4orf3	-1.81027
PGK1	-1.81736
ACTG1	-1.81787
LOC107984658	-1.82144
TMEM19	-1.83181
TLE4	-1.83353
PLEKHG2	-1.83604
KRT7	-1.83612
LINC01521	-1.83853
DNAJC27-AS1	-1.83878
LINC01426	-1.842
SAMD9	-1.84703
PRSS23	-1.84956
NMB	-1.85102
SCRG1	-1.85318
FAAP24	-1.85715
MEGF6	-1.86091
LOC105374985	-1.86122
LOC389834	-1.86626
CALCRL	-1.86633
CHMP6	-1.86705
PDE1A	-1.86824
WDR5B	-1.87158
CD59	-1.87477
POLR2L	-1.87497
LINC00667	-1.8753
INHBA	-1.87978
ADAM10	-1.88174
OGFOD3	-1.88305
PLCL1	-1.88553
FGF14	-1.88901
PRELP	-1.89041
LOC102724015	-1.89561
ANAPC15	-1.8989
DBNL	-1.89995
CDKN2B	-1.91569
FLNA	-1.91783
ST3GAL5	-1.91815
SKA2	-1.91849
SERPINB9	-1.92099
STOML1	-1.92376
NAT1	-1.92455
EFNB2	-1.93468
HPS5	-1.94237
LOC105377359	-1.94997
IGF1	-1.96135
SPON2	-1.96201
OLFML1	-1.96328
GDF6	-1.96423
BMP6	-1.96707
SPRYD4	-1.96746
LOC107984749	-1.96909
FGF1	-1.977
PTGS1	-1.9773
TEP1	-1.97772
CCDC8	-1.97961
ZNF668	-1.97972
LOC105378936	-1.98908
LOC107987251	-1.98911
FERMT1	-1.99156
ID4	-1.99248
PIGM	-1.99599
LOC105369490	-1.99695
SOX6	-1.99995
PCDHGA3	-2.00491
GLIPR2	-2.00954
GLIPR1	-2.00976
S100A10	-2.01519
ND6	-2.01771
ADCY7	-2.02123
RBM24	-2.02195
COL1A2	-2.03861
LMOD1	-2.0429
LDHA	-2.04679
GPRIN3	-2.05149
CGNL1	-2.06107
KIAA1644	-2.06331
CAPN1	-2.06663
CD99L2	-2.06815
CRABP2	-2.07621
COX3	-2.07714
SLC2A5	-2.07983
TUBA1A	-2.08181
NPR3	-2.08313
LOC102724532	-2.08448
EMILIN1	-2.08586
MGP	-2.08727
MUC1	-2.09498
GAS6	-2.09998
FAM84B	-2.10971
NRK	-2.11842
RGS5	-2.11932
ADAMTS12	-2.12009
ARL4A	-2.12079
ST3GAL2	-2.1225
CCL11	-2.13894
DDAH1	-2.13928
ANGPT1	-2.14204
FIGN	-2.14622
MN1	-2.15726
CX3CR1	-2.15927
RAB11FIP1	-2.16163
MEST	-2.16671
LCMT2	-2.17515
LPAR6	-2.17602
HYAL2	-2.18295
BMP4	-2.18604
SULF1	-2.18919
VCAM1	-2.18945
ITGA8	-2.19334
THSD1	-2.19569
RTKN2	-2.19764
CBX6	-2.19826
DNAJC22	-2.2012
LFNG	-2.22341
FAM173B	-2.22578
LINC00968	-2.23015
GRAMD3	-2.23018
ATL1	-2.24139
LOC105377291	-2.24286
ATP1B1	-2.24541
MEGF8	-2.2462
MGAT3	-2.24873
DNM3OS	-2.26172
LOC100507477	-2.26664
SDPR	-2.27146
EFNB1	-2.28421
NMNAT2	-2.28442
PCSK6	-2.28862
MBNL1-AS1	-2.29394
PDE3A	-2.2974
ATP8B4	-2.30019
RDH10	-2.30754
LOXL4	-2.3078
LOC101929460	-2.31339
MAOA	-2.32043
MYLK	-2.32086
MIR210HG	-2.32368
PFKFB4	-2.33102
STK17B	-2.35066
COL21A1	-2.35135
TNFRSF11B	-2.36909
CLIC3	-2.38913
ARHGDIB	-2.38967
LOC107987245	-2.40036
ZNF235	-2.40128
HECW2	-2.40333
KRT18	-2.40532
FAM133CP	-2.40874
LOC401261	-2.412
FGL2	-2.41454
CNN1	-2.43582
ACTB	-2.4424
PDGFRA	-2.45028
EGR2	-2.45204
LOC107984234	-2.46191
SEPP1	-2.47098
SIDT2	-2.48114
TMEM177	-2.48387
THBS1	-2.48754
ND3	-2.49329
PLIN1	-2.4944
IL26	-2.49536
SYNPO2	-2.49742
TIMP3	-2.49806
PLAC9	-2.51004
EML4	-2.51672
RPRML	-2.51912
MRVI1	-2.52866
LRRC17	-2.55294
RALY-AS1	-2.56029
ZWINT	-2.56187
SLPI	-2.56346
FAM26E	-2.56445
LRRC32	-2.57052
COL10A1	-2.58127
BLOC1S1	-2.59473
ITGA4	-2.59642
LOC107986813	-2.5988
COL3A1	-2.60047
PPFIA4	-2.60051
ENG	-2.60375
ERG	-2.60529
SP2-AS1	-2.63049
LOC101928372	-2.63065
LOC102723824	-2.63121
ABCA4	-2.65328
KRBOX1	-2.65715
C5orf46	-2.66741
LINC00842	-2.68519
ZNF660	-2.69085
COL1A1	-2.70049
SLC40A1	-2.70885
CDH11	-2.71361
RAPGEF5	-2.71821
RNF138P1	-2.7268
OGN	-2.72956
LOC107985257	-2.7341
STARD5	-2.73939
ZMAT4	-2.74041
RASSF2	-2.74176
TAGLN	-2.75059
THRIL	-2.75791
ART4	-2.77739
LINC00592	-2.77799
RGS7BP	-2.7818
KALRN	-2.78745
PCDH10	-2.80332
LOC105372107	-2.80764
GAP43	-2.81426
PTGIS	-2.84603
POP1	-2.84873
CD14	-2.85874
SERTAD4	-2.86046
MIR6723	-2.86243
SLC17A4	-2.86255
LOC101927610	-2.86619
DPT	-2.86774
LOC107984616	-2.87734
ICAM4	-2.88813
METTL7B	-2.8944
CA3	-2.90006
FMO2	-2.90531
LOC101927650	-2.90883
ASL	-2.91233
FSCN2	-2.92152
PRSS35	-2.92153
LINC01614	-2.92163
LOC105374715	-2.92432
PGAM2	-2.9367
ACTA1	-2.93951
LOC105372401	-2.94071
LOC105378431	-2.94109
COX2	-2.94631
NRXN3	-2.9466
ACKR4	-2.94812
MYH10	-2.94928
CCDC81	-2.95208
SLC9A7P1	-2.95821
LOC107983997	-2.97164
EPYC	-2.97677
CENPI	-2.98406
LOC101928487	-2.98764
TNNT2	-2.9887
LOC105376294	-2.99201
LOC107986850	-2.99929
SLN	-3.00195
ANKRD1	-3.00221
LOC107984791	-3.00707
GRM7	-3.013
LOC105369534	-3.03086
CD36	-3.03579
LPL	-3.03903
LOC100287015	-3.04425
C2orf91	-3.04998
CPA4	-3.05019
CYP19A1	-3.05127
LOC101929534	-3.05232
LOC100506725	-3.05334
METTL7A	-3.05428
INMT	-3.06461
LOC107987153	-3.07511
SYTL5	-3.08187
LOC101928504	-3.08499
SAMD15	-3.08829
LOC101929270	-3.08998
ZFP3	-3.09475
LOC105373456	-3.12418
TPX2	-3.12621
LOC541472	-3.1282
LOC105378198	-3.13857
SPIN4	-3.15049
LOC107986021	-3.15864
EXOC3-AS1	-3.17368
LPP-AS2	-3.18414
SCGB3A2	-3.18933
IGSF3	-3.19212
LOC105377329	-3.21612
MEIS3P1	-3.22335
ZNF860	-3.23397
OSR1	-3.2514
GATSL2	-3.25163
LOC107984435	-3.25221
DIO2	-3.26434
LINC01119	-3.27871
LOC105371441	-3.2861
LCMT1-AS1	-3.28854
LOC105369533	-3.29548
LOC105372019	-3.30125
LINC01018	-3.30766
CCDC184	-3.32839
GAL3ST3	-3.33011
EDN1	-3.35639
GAS6-AS2	-3.37237
COX20	-3.38461
ACTC1	-3.40699
LOC100129484	-3.40942
FANCD2	-3.41126
LOC107985343	-3.41738
LOC107984534	-3.42271
FMN2	-3.47237
FABP4	-3.48705
LOC730101	-3.48732
LOC101927482	-3.4924
DHRS9	-3.49678
HHIP	-3.50415
KDM8	-3.51113
ACTG2	-3.55687
RBFOX2	-3.58606
CCDC190	-3.59165
ALS2CR11	-3.59214
KRT80	-3.6069
ACTBL2	-3.61375
LINC00324	-3.61408
PLN	-3.61914
HHAT	-3.64434
LOC100507516	-3.65748
CTB-113P19.1	-3.66304
OMD	-3.66604
LOC102724849	-3.69199
LY9	-3.6952
LOC107985054	-3.71291
LOC107986792	-3.73769
CCDC89	-3.76404
ADH1B	-3.79327
LINC00312	-3.87581
PITX2	-3.9701
LEP	-3.98566
LOC105378379	-3.99384
C15orf52	-4.00551
FGF7	-4.04026
LOC105370526	-4.07252
PSMG3-AS1	-4.13933
TSPAN2	-4.14202
EGLN3	-4.20814
PADI2	-4.20917
LOC105372011	-4.24141
LOC105377123	-4.24978
LOC105377328	-4.2508
ACTA2-AS1	-4.25392
ACKR2	-4.3887
CSF2RB	-4.60996
CYP26A1	-4.66239
ACTA2	-4.74533
HIF1A-AS2	-4.84443
LOC105375265	-4.96741
HBB	-6.52883
SAA1	-6.59881

## Sheet: Line B
id	log2FoldChange
TMEM71	3.82781
LINC00906	3.61801
LINC00629	3.30232
DIRAS3	3.19818
MAP2K6	3.10514
ATF3	3.09643
PWWP2B	2.86734
PPIL6	2.84475
LOC102724983	2.77034
C5orf56	2.7454
LINC01412	2.71354
LOC102724895	2.6689
LINC01265	2.62006
SUPV3L1	2.59069
CASP5	2.5588
MT1M	2.55103
AQP11	2.53087
LOC105379225	2.50103
OSBPL6	2.42896
MT1E	2.4094
SNHG1	2.39291
MT1DP	2.38161
THEMIS2	2.38
TOX2	2.37906
THAP10	2.37364
LOC102724958	2.36386
KCNA1	2.35723
LOC105374733	2.34853
SNHG7	2.34598
TXLNB	2.33238
LOC344887	2.3054
WHRN	2.29862
CUBN	2.28393
LOC102723493	2.2657
THEM6	2.25406
CLDN1	2.25339
BMP2	2.22949
MT1X	2.21682
LOC105377642	2.18781
TSGA10	2.17329
HLF	2.13764
LOC105378853	2.1366
MT1HL1	2.13087
PARD6B	2.12289
GPER1	2.11939
OSGIN1	2.0985
PTX3	2.08848
HRK	2.08001
MAP2	2.07497
PLIN2	2.06542
BEX2	2.06189
SOX13	2.05589
GRK3	2.05126
LOC105379040	2.04668
STOX2	2.03988
ASPHD2	2.03115
LOC105377006	2.01338
SLC22A15	2.01171
ATP8	1.99427
RAB39B	1.98933
LOC100505774	1.96877
CTH	1.95775
ORC6	1.95646
SLC3A2	1.95506
APBA3	1.95143
LOC102724993	1.95093
FGF2	1.93402
SLC12A8	1.90814
TSLP	1.89871
LPCAT4	1.89036
IRS1	1.88318
PRELID3A	1.88142
AR	1.87981
SLCO6A1	1.87161
GADD45G	1.86854
ABCG1	1.86842
IRF1	1.84558
ARNTL	1.84393
LZTS3	1.83949
PMAIP1	1.83903
KITLG	1.83479
PPP1R15A	1.83472
SPATA4	1.8314
OLFML2A	1.82399
PCDH17	1.82169
CLIP2	1.80542
LOC105376235	1.80291
CABLES1	1.78847
SRXN1	1.78685
ODF3L1	1.78621
SNHG12	1.7861
SLC43A3	1.78351
TLN2	1.7663
RGS20	1.76384
NCKAP5	1.75522
TYMSOS	1.74073
GADD45A	1.7252
LOC101930114	1.71207
FANCE	1.69412
CERS6	1.69354
LOC441242	1.68898
KLF11	1.66988
MSC	1.6697
PPP1R14C	1.65118
TYSND1	1.6505
PPARG	1.64949
KLF15	1.63917
FAM124A	1.63675
PUS1	1.63252
C10orf10	1.6322
LOC101929174	1.62543
NOTCH1	1.62236
SPINK1	1.61702
ERN1	1.61695
P3H2	1.60672
AFAP1L1	1.60671
PIM1	1.6017
NHSL1	1.59727
TCEA3	1.59596
FAXDC2	1.5921
GTF2IRD1	1.59005
LINC00882	1.57956
MKNK2	1.57766
PARD3	1.57355
BCL2L1	1.57314
CPSF4	1.57147
LOC101929147	1.56683
IFIT2	1.55657
TBL1X	1.54327
C7orf26	1.53604
TRIB3	1.53571
LINC01260	1.52983
TGFBR3	1.52976
CREB5	1.50966
PPM1H	1.49677
IRF2BP2	1.49069
MT1A	1.47824
SLC6A9	1.47372
LINC00963	1.46166
MT2A	1.45893
CSNK2A2	1.45644
HSBP1L1	1.45263
BTG1	1.44926
GCHFR	1.44918
DICER1-AS1	1.4478
ZC3H6	1.44374
ZNF598	1.44192
LINC01354	1.43918
PEG10	1.43808
LAYN	1.43661
ZNF319	1.43456
APOBEC3D	1.42917
PYCARD	1.4206
NANOS1	1.42053
PRKACB	1.4179
GAREM1	1.41431
ARL4C	1.41364
HSF1	1.4121
LINC01011	1.41006
CCDC171	1.40523
P2RX7	1.40183
RAB33A	1.39527
LOC283140	1.39367
XPO6	1.39361
LOC107987045	1.39209
ERICH2	1.38946
TTC39C	1.38851
PLAT	1.38768
SALL2	1.3822
HEIH	1.37994
ZNF354B	1.37889
POPDC2	1.37051
ACACB	1.36576
TRIM65	1.3536
LRRN4CL	1.3477
C3orf18	1.34509
WNT5A	1.34004
FRG1JP	1.3393
LRRC20	1.33797
NINJ1	1.33469
RNF182	1.33427
GDF15	1.33338
PELI3	1.32575
FAM220A	1.32371
STK33	1.32152
LRRC8D	1.31786
DCAF10	1.31303
CMBL	1.30914
BEND7	1.30496
PQLC2L	1.30493
TBC1D2B	1.30394
FEM1C	1.30051
MIR31HG	1.30041
SPSB1	1.29915
TCP10L	1.29518
ZXDB	1.29158
APOL6	1.29148
DOCK9	1.28855
IRAK3	1.28436
ABCA1	1.2811
ADORA2B	1.28029
GUCY1A2	1.27815
TRIM16	1.27762
TBC1D31	1.2766
ZNF354A	1.2754
ZNF528-AS1	1.27095
LOC107987062	1.26858
CFAP221	1.2672
TMEM38B	1.26223
LOC105375967	1.26077
PSIP1	1.25671
CSF1	1.25629
CCDC113	1.25476
ZNF213	1.25262
RIMS3	1.25223
GAMT	1.24424
TMCC1-AS1	1.24361
ZBTB21	1.23867
CDC14B	1.23783
KIZ	1.23655
PRIM1	1.23507
NRP2	1.23464
LOC101927895	1.23176
NSMAF	1.22916
NFIL3	1.22897
DDIT3	1.22892
INHBA-AS1	1.22867
DNAJC1	1.2255
ZNF483	1.22215
SYNM	1.2198
SLC7A11	1.21956
GULP1	1.21363
SRD5A3	1.21094
TOP1MT	1.20744
MXD1	1.20431
DIP2C	1.20386
ALKBH3	1.20338
MAFG	1.19625
FLYWCH1	1.19373
EGFR	1.18839
AXIN1	1.18679
DTWD2	1.18491
HERC3	1.18364
MFHAS1	1.18268
SH3RF1	1.18189
CDYL	1.18068
LOC105375666	1.17415
DUS4L	1.17072
SCN8A	1.16878
FANCG	1.16097
FYN	1.16007
EAF2	1.15521
TARBP1	1.15218
GATAD1	1.14895
EIF4E3	1.14572
OSBPL3	1.14555
SLC15A3	1.14532
TEKT4P2	1.13858
CRYL1	1.13675
AAK1	1.12872
REXO4	1.12769
ARHGAP26	1.12638
MYC	1.12436
ZNF468	1.1224
SAMD12	1.12129
JAK2	1.1182
ZNF581	1.11598
CASP1	1.11223
MAK	1.11113
LOC100506127	1.10842
DDX19B	1.10805
N4BP2	1.10679
RRAS2	1.10284
LEMD2	1.10259
LIAS	1.10074
ZNF496	1.0966
USP53	1.09603
DLGAP1-AS2	1.09451
CYB561	1.09449
ABL1	1.09294
FAM110B	1.09174
CLEC2D	1.0917
GPT2	1.08679
KIF13B	1.08601
MYOZ2	1.08546
PDK4	1.08475
SNHG17	1.08174
TLR4	1.08078
EVI2A	1.08054
LINC00341	1.07979
ETV5	1.07926
IDH1	1.07764
TLE1	1.0764
PER2	1.0749
MEX3D	1.07127
ME2	1.07103
SAP30L	1.06773
RNF19B	1.06764
CKMT2-AS1	1.06746
RRS1	1.06653
C9orf91	1.06548
RMND1	1.06286
PHACTR4	1.06156
SRGAP1	1.06027
FAM120C	1.05674
TMEM206	1.05661
RTP4	1.05634
RIPK2	1.05515
UBQLN2	1.05307
C19orf54	1.05176
LAMC2	1.05092
PLD1	1.04855
GRB10	1.04633
RNF135	1.04622
RBBP8	1.0462
PWARSN	1.04475
PBRM1	1.03995
ARSG	1.03891
DDX60	1.03755
UBE3D	1.03731
GTPBP2	1.03519
UBA2	1.03514
SNX9	1.03364
SYBU	1.03181
CPEB4	1.03175
TRIM8	1.02861
EXOC3	1.02781
CDR2L	1.02019
LRRC47	1.01874
DENND5B	1.01852
RALA	1.01801
WDSUB1	1.01739
SIK3	1.01713
RNF187	1.01684
BEND6	1.01396
BHLHE41	1.01368
MEDAG	1.01013
AKR1B10	1.00881
ALKBH8	1.0072
SRP14-AS1	1.00484
LHFPL2	1.00434
AP1AR	1.00397
TP53BP2	1.00289
MBD4	1.00252
GPR1	1.00107
GALNT2	-1.002
HNRNPA2B1	-1.00481
FHL1	-1.00493
LOC107984131	-1.00628
FILIP1L	-1.00635
FUCA1	-1.00909
LANCL2	-1.00916
TCEAL1	-1.01306
DYNLL1	-1.01376
CALD1	-1.01498
ANXA2P1	-1.01575
LINC01279	-1.01631
COL3A1	-1.01827
ANXA2	-1.01943
POLR2L	-1.0217
ANGPT1	-1.0236
C8orf48	-1.02755
HPS5	-1.02786
INIP	-1.02985
WFDC3	-1.03441
OXCT1	-1.03477
PLS3	-1.03611
C4orf3	-1.0371
EBP	-1.03738
IGFBP3	-1.03777
GYS1	-1.0412
HEYL	-1.04203
EML4	-1.04616
GMFB	-1.05067
NPR3	-1.05535
AQP1	-1.05673
FAM69A	-1.05677
ACAN	-1.0614
C14orf1	-1.06184
PGK1	-1.06216
SORBS2	-1.06699
MGC72080	-1.07266
LHX9	-1.07308
TPM2	-1.07878
LUM	-1.08048
CD248	-1.08402
COL1A1	-1.08409
CHRNB1	-1.08605
HTR2A	-1.08675
ZNF618	-1.08941
ANXA2P2	-1.08953
ANXA2P3	-1.09281
CHPF2	-1.09568
OXTR	-1.09571
PTGIS	-1.09737
SPDL1	-1.10018
CARD6	-1.10042
ALDOC	-1.10189
SMCO3	-1.10316
FBLN5	-1.10423
STK38L	-1.10653
FKBP14	-1.10816
UGP2	-1.10942
IGF1	-1.10974
HNRNPM	-1.11081
CARMN	-1.11089
ACTG1	-1.11757
ADM	-1.11833
TGFB3	-1.11878
CTHRC1	-1.12081
ACTB	-1.12104
ENG	-1.12162
P4HA1	-1.12182
CNN1	-1.12346
TM4SF1	-1.12918
SPACA6	-1.13576
TUBB6	-1.13848
IL33	-1.14593
ACTG1P20	-1.15196
GBP1	-1.15335
KCNMB1	-1.15566
VCL	-1.15702
EDARADD	-1.15775
DEPTOR	-1.16177
FDPS	-1.16242
PDLIM5	-1.16397
ND1	-1.16679
CCDC8	-1.16688
PTGS1	-1.17155
CNST	-1.17187
OGN	-1.1737
METTL7A	-1.17764
ADAMTS6	-1.18064
TUBA1B	-1.18264
BMP4	-1.18416
KLF2	-1.18485
NDUFA4L2	-1.18585
PRELP	-1.18732
LOC102724168	-1.18741
CHMP6	-1.18785
NXT2	-1.1923
FAM46C	-1.1926
ACTN4	-1.19435
GJA1	-1.19528
KIAA1324L	-1.1975
LRRC17	-1.20449
FADS2	-1.20518
NOX4	-1.20524
ND4	-1.20857
CGNL1	-1.21361
EWSR1	-1.2207
H3F3AP4	-1.22377
SCD	-1.22447
ATP6	-1.228
POP1	-1.23107
TIMP1	-1.23169
HSPB7	-1.23249
BORCS8	-1.23346
SLC31A2	-1.23467
MYL6	-1.24988
PGAM2	-1.25141
SEMA3A	-1.25506
ANKRD1	-1.26231
GALNT1	-1.26308
RPS26	-1.2632
SYNPO2	-1.26431
INO80C	-1.26805
TINAGL1	-1.27006
RGS5	-1.27409
FAM26E	-1.27495
PLAC9	-1.28646
CEMIP	-1.28734
LUZP2	-1.29453
INMT	-1.29869
LOC107986850	-1.30239
ZDHHC13	-1.30783
LOC102724532	-1.31114
ACTG2	-1.31319
ARHGDIB	-1.31537
PKNOX2	-1.31966
SPON2	-1.32044
SCRG1	-1.32202
ACTC1	-1.32235
NPTN	-1.32455
NINJ2	-1.33214
HMGCR	-1.3328
LMO7	-1.33342
KCNAB1	-1.33455
COX20	-1.3499
MIR210HG	-1.35345
DYNLRB2	-1.35481
TET1	-1.36295
EFNB2	-1.36742
SULF1	-1.36912
ID3	-1.37412
FGF14	-1.37503
GAP43	-1.37874
S100A10	-1.38436
ID4	-1.38827
C5orf46	-1.38993
SCGB3A2	-1.39665
ID2	-1.3988
CSRP2	-1.39967
CALCRL	-1.39987
MYL4	-1.40247
PCSK6	-1.41078
MYH10	-1.41312
RASGRP3	-1.41363
COX3	-1.41492
MGP	-1.4157
PLXND1	-1.42677
ZDHHC15	-1.43979
COX1	-1.44212
TAGLN	-1.44296
ITGA4	-1.44495
TNNT2	-1.44657
BMP6	-1.4481
IGFBP5	-1.45224
DHCR24	-1.45246
B3GALT2	-1.45769
RGS7	-1.46545
PDE4C	-1.4812
CPA4	-1.48354
SAMHD1	-1.48556
STARD5	-1.48767
RAPGEF5	-1.48813
ZNF17	-1.49147
LRRC32	-1.50272
TXNIP	-1.50378
RXFP1	-1.50535
ACKR4	-1.50625
EGR1	-1.50867
FMO3	-1.51047
FASN	-1.52297
LOC107985054	-1.52327
LOC105372011	-1.53131
IDI1	-1.53347
LINC01013	-1.53394
GRAMD3	-1.53473
LOC105377123	-1.53931
LOC105375265	-1.54357
CPS1	-1.54598
MVD	-1.54695
TGM2	-1.54824
FGL2	-1.5502
GZMK	-1.55063
NRK	-1.55193
LOC105378936	-1.55523
LDHA	-1.56037
MECOM	-1.56075
OMD	-1.5624
TNFRSF11B	-1.57336
TUBA1A	-1.57436
OLAH	-1.57703
INSIG1	-1.57905
CCDC146	-1.58723
SLC40A1	-1.60187
SDPR	-1.60335
COX2	-1.6193
NCALD	-1.62079
SQLE	-1.62117
FGF7	-1.62398
PITX2	-1.62584
LOC105376592	-1.64058
ZNF211	-1.64209
GLIPR1	-1.66678
ND3	-1.66817
LOC101929460	-1.67133
LOC105370526	-1.67979
ERG	-1.68638
LOC105376026	-1.68908
JUNB	-1.68986
LOC100506725	-1.69207
KRT18	-1.70381
LINC00643	-1.72308
LOC107987245	-1.72312
TSPAN8	-1.72313
CYTB	-1.73369
LOC105374235	-1.74182
ADAMTS3	-1.76444
ACAT2	-1.7764
PRSS35	-1.78522
MSMO1	-1.79619
ID1	-1.81533
IL16	-1.83463
RASSF2	-1.84934
LINC00310	-1.86777
HIF1A-AS2	-1.86846
PTPRO	-1.88011
GDF6	-1.89476
NKD1	-1.90328
STARD4	-1.9248
LOC107986792	-1.94197
HMGCS1	-1.95745
NRXN3	-1.96175
PPP4R1L	-1.96377
MBNL1-AS1	-1.98216
LDLR	-1.98599
MIR6723	-1.98749
PLN	-1.98841
ACTA2	-1.98946
LOXL3	-2.00276
RGS4	-2.0135
PLCXD3	-2.0152
TTC30A	-2.01949
ND6	-2.05338
CENPP	-2.05435
FABP3	-2.07739
EPHB3	-2.09595
ACTA1	-2.12218
DIO2	-2.16172
DNAJB5	-2.20079
LOC102723824	-2.21556
LOC107986431	-2.24866
LOC105378414	-2.26613
LOC107984791	-2.29613
EDN1	-2.30504
LOC107984616	-2.30729
LOC101929723	-2.40026
ACKR2	-2.48638
OLR1	-2.49755
ACTA2-AS1	-2.51113
ANKRD37	-2.54661
ACTG1P4	-2.66412
MAB21L1	-2.67012
CATSPER2P1	-3.06523
LINC01592	-3.11782
MIR3671	-3.17403
EGR2	-3.25631
ESM1	-5.33416

## Sheet: Line D
id	log2FoldChange
HSPA6	6.26343
LOC105376438	5.31725
SNORD14E	5.04576
TMEM71	4.62161
RASSF5	4.51891
CREG2	4.38136
HIST2H2BE	4.2753
NR1D1	4.24478
GDF15	4.12248
LOC107985678	4.11716
CH25H	4.09818
YPEL4	4.09771
PTX3	3.83854
VPS37D	3.75206
SLCO6A1	3.69345
ZNF442	3.68926
SLC22A15	3.67758
DUSP1	3.63127
KIT	3.56761
PER1	3.53171
HEY1	3.52459
DNAJB1	3.51466
GAPLINC	3.43392
OSGIN1	3.4314
LINC01260	3.37773
BMP2	3.36
GNG2	3.35761
LOC105379040	3.35157
PDE4B	3.33076
GIMAP2	3.31678
SNHG12	3.23244
NFIL3	3.23118
THEMIS2	3.21912
LOC107986363	3.21313
BIRC3	3.21102
CFAP57	3.19762
POPDC2	3.1925
PPP1R15A	3.19115
RBM44	3.16091
TCP10L	3.1569
SLC30A1	3.14623
NR4A1	3.13018
HIST1H1D	3.10143
ETV1	3.08098
RMRP	3.08084
DPF3	3.06164
LINC01265	3.02862
PTGES	3.00087
CREBRF	2.99825
LOC107986000	2.99048
ADCK2	2.97728
JUN	2.95992
LOC643339	2.94171
SPRY2	2.93638
SNHG1	2.93382
LRRC20	2.92995
KLF15	2.92786
HSD11B1	2.90613
ATF3	2.90307
GADD45A	2.90092
CLMN	2.89968
MAP2K6	2.87929
C5orf56	2.87156
SLC3A2	2.81391
LOC107987279	2.79531
ST3GAL3	2.76746
COPG2IT1	2.76542
IPO11	2.75454
TBX19	2.74793
TMEM51	2.73998
TRIB1	2.73617
ITPRIP	2.73095
TGFBR3	2.68428
NFKBIE	2.68228
SUPV3L1	2.65607
SCN8A	2.6427
GPRC5B	2.63072
SLC25A33	2.62865
PVT1	2.61804
SLC25A29	2.61229
TRIM24	2.60927
CREB5	2.59318
DKK1	2.58312
C10orf10	2.56756
CDKN2D	2.55357
CCNG2	2.54886
DDIT3	2.53074
FAM171B	2.52801
LOC102724983	2.52512
KDM7A	2.52139
UBALD2	2.51795
PDK4	2.51307
LOC101928156	2.509
MYC	2.4848
ABCG1	2.48088
CCBE1	2.4706
LOC151174	2.44486
LOC101927057	2.44099
SMOX	2.43864
OSBPL6	2.42465
ERN1	2.42252
NFKBIA	2.42193
LOC105378853	2.41676
PIM3	2.39998
ZNF746	2.39296
PLAT	2.36069
TXLNB	2.32707
C12orf66	2.32592
FAXDC2	2.31971
SPATA4	2.31685
EBPL	2.31494
CRY2	2.31354
HES1	2.30354
PIM1	2.30319
RNF44	2.2987
SIK2	2.29633
LOC105379554	2.29456
LOC101929710	2.29037
HIST1H2BD	2.28725
KLF4	2.27807
GPCPD1	2.27701
ETS1	2.26761
SLC26A11	2.25507
PITPNC1	2.24945
LAYN	2.24675
LOC101927811	2.23341
SF3A2	2.23175
RAD54B	2.23171
ZFP36L1	2.23125
ARHGAP26	2.22761
UNC5B-AS1	2.2231
P2RX7	2.21525
MT1E	2.21269
UHRF2	2.20847
IL7	2.2072
TWIST2	2.20381
LOC101930114	2.20103
FNBP4	2.1912
HEIH	2.18949
FAM24B	2.18873
PLPPR4	2.17878
GPHN	2.17771
ARL4C	2.17123
GAS2L3	2.16641
FKBP4	2.15643
DUSP6	2.15572
SLC25A43	2.15259
GDNF	2.1505
HSBP1L1	2.14161
CMTM8	2.13185
PLIN2	2.12902
ATP8	2.12233
EVI2A	2.11676
LRRC37B	2.11269
HSF1	2.10579
KLF11	2.10578
RGS16	2.09956
MAP3K5	2.09376
YPEL2	2.09146
IL15	2.08846
LOC105377621	2.07794
HSPA4L	2.07694
DUSP10	2.07578
NGF	2.07513
KYAT1	2.07182
DENND4C	2.06953
RNF150	2.06903
CERS6	2.05772
RAB33A	2.05301
BCL2L1	2.05121
PTHLH	2.04974
LOC101929185	2.04932
HMGA2	2.04835
CDK17	2.04746
MOB2	2.04343
TGIF1	2.04283
NR3C2	2.03494
LOC101929174	2.02364
HEXB	2.02355
TRIB3	2.02135
AQP11	2.01055
IQCD	2.00959
EPB41L4A-AS1	2.00073
HAUS3	1.99826
NCKAP5	1.99168
PEG10	1.99114
NELFA	1.98782
CSNK2A2	1.98671
SAT1	1.98175
MT1DP	1.9741
ARHGAP24	1.97152
RND3	1.97015
CLK1	1.96863
MAP2	1.96581
GPRC5C	1.96573
SETDB2	1.96167
TEKT4	1.96164
LIN7A	1.96123
AKAP1	1.95648
PNRC1	1.9563
LRRK2	1.95547
FAF1	1.95082
MLK7-AS1	1.94836
HIST1H4E	1.94824
ARRDC2	1.94771
BTG1	1.94625
PBX3	1.94475
E2F7	1.94336
ZNF581	1.93998
IRS2	1.93766
HSPH1	1.93643
LOC105377871	1.93261
LHFPL2	1.92715
TSLP	1.92446
CDKN1A	1.91296
DNAL4	1.90822
KITLG	1.90725
LOC105374366	1.90585
TBC1D31	1.90274
UVRAG	1.90212
SLC9A9	1.89886
FAM220A	1.8904
MT1B	1.89036
MITF	1.89018
TCEA3	1.88665
LSM14B	1.88555
STXBP1	1.88276
MTA1	1.88203
ZC3H6	1.87735
ARMCX1	1.87484
MT1F	1.87268
RASSF8	1.87185
NISCH	1.87103
KMT2A	1.86731
ATF4	1.85975
FOXO3B	1.857
FANCE	1.85531
COTL1	1.85145
GCHFR	1.84434
ARL5B	1.84431
RYBP	1.8421
AHCTF1	1.84175
C7orf26	1.84144
TBX3	1.84072
SYNE2	1.84012
OSGIN2	1.83638
IFIT2	1.8295
ZBTB2	1.82906
TPK1	1.8275
DNAJB2	1.82709
TSC22D3	1.82547
CEBPG	1.82421
JAG1	1.81942
IRF2BP2	1.81827
REV3L	1.81729
RN7SK	1.81476
UVSSA	1.81461
BCL7A	1.8144
ZNF57	1.81346
KLF6	1.8095
GALM	1.80918
SNX9	1.80053
VAT1	1.79931
LMO4	1.79084
ING1	1.78248
TLE1	1.78189
BHLHE40	1.78055
LOC150776	1.77843
PAXBP1	1.7776
CPEB4	1.77544
MICA	1.76996
CENPQ	1.76893
MT1X	1.76823
CDKN2AIP	1.76204
LOC107984428	1.7601
PATL1	1.75629
GDNF-AS1	1.75465
IFI16	1.75224
ZBTB11	1.75065
HMGB2	1.74519
ZBTB21	1.74122
JAK2	1.73968
NPM3	1.73836
NR1D2	1.73708
FEM1C	1.73457
MYLIP	1.73401
NPC1	1.73176
BDNF	1.72607
SAC3D1	1.72423
DCAF10	1.72233
RNF114	1.72156
PQLC2L	1.72135
DIRAS3	1.71799
XPO1	1.71614
LOC100233156	1.71592
BCL6	1.71504
ACKR3	1.71256
CCDC6	1.70923
TARSL2	1.70885
HNRNPLL	1.7088
ATG14	1.70738
LOC105375666	1.70637
TNIK	1.70543
THAP11	1.70253
LOC107984142	1.70148
AXIN1	1.69973
SLC19A2	1.69782
BCAR3	1.69541
SGCD	1.69383
MRPS30	1.68626
PHLPP1	1.68467
LOC107985200	1.67976
TMEM55A	1.67399
NEK3	1.67221
MIIP	1.67217
ZFAND3	1.67084
RAD9B	1.67015
MAML2	1.6649
FOS	1.6615
MAP2K5	1.65448
DDX19B	1.65278
IFIH1	1.65226
LOC283140	1.64834
NR3C1	1.64755
EGFR	1.6426
SMCHD1	1.64243
PCCA	1.64123
OTUD4	1.63646
KDSR	1.63456
GAREM1	1.63335
CTH	1.63286
ITPKB	1.63117
TAF1D	1.63114
ADAM33	1.63002
OTUD1	1.62882
RRAS2	1.6275
PLK3	1.62618
DHX36	1.62521
CASP1	1.62395
SRXN1	1.62388
TJP2	1.62215
MNT	1.62158
WIPI1	1.61926
LINC01354	1.61917
PNPLA2	1.61612
PYCARD	1.61477
KCNE4	1.61358
PCGF1	1.60984
CYP2U1	1.60485
C21orf91	1.60474
NEAT1	1.60056
BAG1	1.60052
HOXB3	1.60026
RAI2	1.59884
LONRF1	1.59782
GHDC	1.59582
CEBPD	1.59542
PPM1D	1.58823
PLD1	1.58738
IRS1	1.58475
SNHG7	1.58389
BEND6	1.58344
MTSS1	1.58168
HEBP1	1.58167
RARRES3	1.58117
RARG	1.58096
NTHL1	1.57976
INTS8	1.57819
FSD1L	1.576
KSR1	1.57563
SMG7	1.57396
ZNF433	1.57242
HMGXB4	1.57238
CPEB2	1.57136
ZRSR2	1.57106
TEKT4P2	1.56982
CHST7	1.56981
DTNBP1	1.56963
MKNK2	1.56909
CCDC112	1.56905
CCDC191	1.56859
UBC	1.56757
ZFAND5	1.56485
ABL1	1.56342
DNAJC6	1.56176
CABLES1	1.56093
FAM50B	1.55422
CEP57	1.55225
C12orf73	1.55189
NUPR1	1.55102
TBC1D22B	1.55094
PINX1	1.55024
ZNF385D	1.54952
ZNF521	1.54447
SRGAP2C	1.5429
RCOR3	1.54273
BRAF	1.54094
RNF187	1.54013
KHDRBS3	1.53722
RP9	1.53457
WHSC1L1	1.53339
ANG	1.53169
UBQLN2	1.52891
MBP	1.52882
HEY2	1.52797
CBX4	1.52784
THAP3	1.52404
TOP1MT	1.52249
ARHGAP10	1.52216
STK24	1.5185
CARD16	1.51817
ERICH2	1.51809
RANBP9	1.51776
BOD1L1	1.51708
CHPT1	1.517
NTF3	1.5128
ZHX2	1.51252
BCL2	1.51223
THRA	1.50977
THAP2	1.50963
UBL3	1.50883
PHF3	1.50863
P3H2	1.50727
SPINK1	1.50712
ARFGEF2	1.50593
BRPF1	1.50537
CD55	1.50456
UST	1.50233
WBP2	1.49961
ZNF318	1.49946
WFS1	1.49811
REPS1	1.4975
SESN1	1.49267
MGEA5	1.49222
RIPK2	1.4917
USP36	1.4911
R3HDM4	1.49023
NCK2	1.49013
USP32	1.48933
GEM	1.48821
ZMYM3	1.48775
MCL1	1.48727
ALKBH2	1.48625
MED30	1.48283
RRNAD1	1.48267
CRTC2	1.47643
FYN	1.47639
UIMC1	1.47265
SLC25A28	1.47257
LURAP1L	1.46963
CLK3	1.46838
N4BP2L1	1.46746
C18orf8	1.46698
HSPBAP1	1.46547
SQRDL	1.46434
CEP120	1.45846
MYOZ2	1.44838
ZNF507	1.44745
ATF1	1.44315
MAP2K3	1.44225
UBQLN1	1.44148
TXNDC16	1.44086
GRB10	1.44031
CEBPB	1.43448
IFRD1	1.43315
REV1	1.43141
GPR137B	1.43093
PRKCE	1.43066
FAM49A	1.42456
SIAH2	1.42441
PRKACB	1.42322
BCL2L11	1.42183
CMBL	1.4204
ARHGAP17	1.41947
PLEKHF2	1.4187
PSIP1	1.41732
SPG21	1.41465
STAG2	1.41094
UBA2	1.4102
RBM43	1.40961
SUZ12	1.40742
RABGGTB	1.40677
LOC728730	1.40591
C18orf21	1.40526
SPATA7	1.40435
PBRM1	1.39928
PTP4A1	1.39788
LOC105375967	1.39775
SLC7A7	1.39764
VWA8	1.39645
LRRFIP2	1.3954
ATXN2L	1.39534
NFKBIB	1.39484
SRRM2	1.3946
C1orf21	1.39332
TRIM11	1.39055
EFCAB7	1.39025
MBLAC2	1.38622
RNF130	1.38499
KAT2B	1.3847
PAPD5	1.38348
ATL2	1.38282
RNF135	1.38196
CHD1	1.38132
PLEKHA5	1.3812
C5orf34	1.38111
ZNF282	1.3795
PHF13	1.37803
TNKS2	1.3775
PRRT2	1.377
EXOC1	1.37605
LIMA1	1.37504
MT2A	1.37482
ZPR1	1.37466
SYF2	1.37434
MTHFD2	1.37421
ETS2	1.37413
ARRDC3	1.37041
FAM179B	1.36999
HSP90AA1	1.36764
CDC14B	1.36303
BACH1	1.36192
SLAIN2	1.36077
SF3A1	1.36032
RBM33	1.35971
TRAPPC11	1.35878
TAB2	1.35853
ARHGAP5	1.35729
DENND5B	1.35705
ADPRM	1.35449
SNAPC2	1.35378
NCOA2	1.3526
C9orf72	1.35257
CCND3	1.35036
ENOPH1	1.34955
ALDH3A2	1.34803
LRRC8D	1.34766
WIPF1	1.3474
CCDC130	1.34719
AK5	1.34706
TMEM38B	1.34563
RTP4	1.34556
MSL1	1.34354
ZFP36	1.34331
SNHG15	1.33807
PLCB4	1.33706
SESTD1	1.33698
ATP11B	1.33208
LINC01578	1.3307
YARS	1.32966
SEC24B	1.32944
KCMF1	1.32808
RRAGC	1.32623
PIK3IP1	1.32561
ANP32B	1.32535
ARNTL	1.32454
SAMD4A	1.32449
SLC20A1	1.32433
SOD2	1.3241
RNF113A	1.32105
PARP6	1.31797
ZBTB20	1.31733
OSER1	1.31697
C9orf85	1.31585
SRGAP2	1.31569
ZSWIM6	1.31482
CORO1B	1.3138
UTP18	1.31365
ROCK2	1.31198
CDYL	1.31195
IDH1	1.31153
TMEM131	1.31144
CEP85L	1.31083
FAM110B	1.30822
SLK	1.30718
PHYH	1.30694
CCDC122	1.30493
ZFP36L2	1.30331
KCNS3	1.30304
GNA13	1.30237
AVPI1	1.30197
TSPAN5	1.30179
CRTC3	1.30179
ZBED6	1.30179
CTSH	1.3012
RNF182	1.29993
WAC	1.29848
MT1A	1.29806
EIF1B	1.29752
NSMAF	1.29626
SMNDC1	1.29325
CDK19	1.29127
FOXO3	1.29125
PARD3B	1.291
CSRNP2	1.2885
NAA16	1.28451
CDC34	1.28312
COBLL1	1.28043
SPATA18	1.27956
PDE7A	1.27849
UBR5	1.27849
SNHG17	1.27682
ARID5A	1.2762
PAIP1	1.27607
MCMBP	1.27594
CHCHD4	1.27582
CCDC59	1.27581
WRNIP1	1.27573
AGAP3	1.27427
HBP1	1.27407
LIAS	1.27241
MFHAS1	1.27213
TIMM44	1.271
MTUS1	1.27027
DOCK9	1.27024
RSPH3	1.26977
ARIH1	1.26974
SLC43A3	1.26613
ZNF496	1.26545
SGF29	1.26424
AVL9	1.26348
TMTC1	1.26135
RALA	1.26041
CLEC2B	1.2574
MSANTD3	1.2574
TRIP10	1.2573
SPRED2	1.25701
SRSF4	1.25634
ICT1	1.25552
NUDT16	1.2551
NOA1	1.25446
TRANK1	1.25398
FAM134B	1.25286
MAP4K4	1.25241
THAP4	1.25233
BLVRB	1.25152
SMARCA2	1.25082
ARHGEF2	1.25027
PCAT6	1.24993
NFS1	1.24928
TPRA1	1.24928
ZNF610	1.24752
SMG8	1.24629
AK3	1.24606
MED17	1.24564
TGFB2	1.24499
TNKS	1.24388
SASH1	1.24378
GAB2	1.24375
ACAP2	1.24279
KCTD3	1.24278
ZCCHC14	1.24243
MAFIP	1.24192
CDCA7L	1.24153
NFKBIZ	1.2396
RPF2	1.23947
PCNX1	1.23822
CCNB1IP1	1.23799
DPYD	1.23672
RSRC2	1.23612
RPS2	1.23505
SERTAD2	1.23488
MRPS2	1.23476
SAV1	1.2337
USP53	1.23217
CALHM2	1.2315
NUP153	1.22984
TBC1D15	1.22972
ZNF275	1.22954
GPD2	1.22935
MAK	1.22888
LOC101928464	1.22845
SPSB3	1.22832
CCNL1	1.22765
ZNF274	1.22753
LGALS3	1.22619
FIP1L1	1.22606
RUNX2	1.22572
NT5C3A	1.22451
TRIM33	1.22284
ME2	1.22197
SUPT5H	1.22097
ACVR1	1.22056
AARS	1.21996
NFE2L2	1.21995
SMARCC1	1.2198
GOLGA8B	1.21941
NAMPT	1.21927
RHOG	1.21655
DEDD2	1.21466
MAST2	1.21455
SETD2	1.21168
KIAA1109	1.21086
AFF4	1.21011
KATNA1	1.20992
PLCL1	1.20838
PLEKHF1	1.20697
CSGALNACT2	1.20571
WDR74	1.20495
DYM	1.20294
TRIM4	1.20264
USP12	1.20257
TUBE1	1.20146
FOXJ2	1.20104
NCOA7	1.20043
SETD5	1.20031
REXO4	1.19929
C6orf1	1.19763
PDS5A	1.19735
SAFB2	1.19725
SPRED1	1.19617
UBE2H	1.19608
TOPBP1	1.19509
TDP2	1.19489
FAM214A	1.19446
DOCK7	1.19427
MCM6	1.19269
KBTBD3	1.19147
SLC12A8	1.19073
SLBP	1.19071
TIMM9	1.19053
RAB32	1.18893
TBL1X	1.18855
BRAP	1.18806
RNF214	1.18683
FAM199X	1.18616
UNC119	1.1857
SNAPC1	1.18298
RPAIN	1.18278
PHF21A	1.18264
IFIT3	1.18174
TP53BP2	1.18167
FOXC1	1.18159
NFU1	1.18154
KLF12	1.18093
ARSK	1.1804
LRP11	1.1792
PAPPA	1.1791
LIN37	1.17818
CEP68	1.17686
STRN	1.1764
FMNL2	1.17532
CPNE8	1.17453
MKL2	1.17445
BOD1	1.17406
FILIP1	1.1727
RB1CC1	1.17217
PGAP2	1.17157
CXXC1	1.17119
UNC45A	1.16864
MEX3C	1.16806
ARFGEF1	1.16773
RBBP6	1.16763
ACSL3	1.16734
NMI	1.16719
RRM2B	1.16716
ZMYM5	1.16662
ZNRF1	1.16661
RERE	1.16654
ING2	1.16597
RCAN2	1.16562
LIPT1	1.16547
DIP2B	1.16525
RGMB	1.16504
GZF1	1.16414
GTF2IRD1	1.16135
MICU3	1.15994
KLHDC10	1.15966
HECTD1	1.158
RB1	1.15778
POLB	1.15766
SMG1	1.1573
SAP130	1.15702
SLC25A40	1.15634
PANK3	1.1558
RBAK	1.15569
AUH	1.15242
CLK4	1.15203
CNTRL	1.15104
RFX7	1.15038
ZNF331	1.15022
RNF139	1.15018
RPL39L	1.15001
ZBTB4	1.14994
SLFN5	1.14799
HHLA3	1.14585
QSER1	1.14405
RNF38	1.14338
SLC25A38	1.14287
GSTM4	1.14107
TSC22D1	1.13471
C12orf10	1.13466
DHX40	1.13401
ACTR1B	1.13399
PMM1	1.13177
SLC2A4RG	1.13113
ARHGEF7	1.1307
CBLB	1.12926
TBC1D12	1.12888
C5orf51	1.12837
LRIG3	1.12799
RUSC1	1.12342
LOC102606465	1.12293
MDN1	1.12285
SHOX2	1.1214
H3F3C	1.12086
SERPINF1	1.11864
PHLDA1	1.1184
NHLRC2	1.11819
EFR3A	1.11667
MXI1	1.11546
ITSN2	1.113
GCFC2	1.11259
DNAJC1	1.11071
RNF8	1.10859
BCL2L2	1.1078
C15orf61	1.1071
CNTLN	1.10657
CLCN3	1.10529
SH3RF1	1.10519
ALKBH3	1.10464
LRRC58	1.10301
GARS	1.10281
PRKCI	1.1026
MRPL44	1.10112
TTBK2	1.10073
RAB14	1.10034
BAZ1B	1.09958
CEP152	1.09891
FAM107B	1.09806
FAM160B1	1.09753
SEPT7P2	1.09712
HLX	1.09637
DYRK1A	1.09601
UBR3	1.093
CBR3	1.09243
CSNK2A1	1.09167
YY1AP1	1.09143
PPFIBP2	1.09082
DCP1B	1.09051
SP1	1.09029
INSIG1	1.09025
HSPB2	1.09006
RCAN1	1.08955
SIRT1	1.08749
MKRN1	1.08726
NFYC	1.08698
TFCP2	1.08693
TERF2	1.08603
TXLNG	1.08561
AFG3L2	1.08553
CRYAB	1.08524
FARS2	1.08511
BICD2	1.0842
EIF2B2	1.08353
2021-09-06	1.08325
TRIM8	1.08223
BBS2	1.08204
AHR	1.07897
TRAPPC8	1.07791
2021-03-05	1.07791
FAM214B	1.07667
CCDC28A	1.07614
WDFY3	1.07517
PGPEP1	1.07423
ETV5	1.07318
SENP6	1.07137
ZNF217	1.07127
L3MBTL3	1.07051
CCDC171	1.06994
DLGAP4	1.06964
EMC8	1.06852
PHIP	1.06764
CEP290	1.06751
NCOA1	1.06727
PPP2R5E	1.06633
TCF12	1.06573
AIMP1	1.06544
YEATS2	1.06537
ZBTB10	1.06497
TMEM99	1.06444
BAZ1A	1.06227
C1orf43	1.06158
FLOT2	1.05528
ACYP1	1.0543
PARD3	1.05288
NOB1	1.05202
CIDECP	1.05143
PTPN13	1.05082
NSMCE2	1.05053
AP1AR	1.04913
DHPS	1.04863
CSAD	1.04859
BASP1	1.04776
SNHG19	1.04418
ZNF277	1.04357
UPF2	1.04344
BRMS1	1.04317
MALT1	1.04202
LATS1	1.04105
GATA4	1.04036
EXOSC5	1.03907
AFAP1	1.03892
FAM120A	1.03787
USP39	1.03337
USP1	1.033
RMND1	1.03132
YOD1	1.02968
C11orf96	1.02959
SNX5	1.02858
BAG3	1.02786
CHCHD3	1.02767
PPM1K	1.02727
DRAM1	1.02588
SERPINA3	1.02517
ZCCHC7	1.02444
SMC6	1.02398
ZEB2	1.02264
MECP2	1.02235
TLK2	1.01876
RASA2	1.01863
XPO7	1.01815
LOC107133515	1.01654
HIST1H1C	1.01557
NR2C2AP	1.01299
CMC1	1.01232
STC2	1.01213
BRI3	1.01157
ZFPM2	1.01045
MTMR3	1.00982
MRPL34	1.00973
EDNRA	1.00937
LDB2	1.00925
FAM65A	1.00552
BHLHE41	1.00532
UBE4B	1.00375
ABHD14B	1.00361
TNPO1	1.00028
CCNC	-1.00006
ALG13	-1.00011
KCTD10	-1.00016
ACOX1	-1.00117
STX2	-1.00157
SAMD9L	-1.0016
PTPN11	-1.00258
C5orf15	-1.00334
ITGB1	-1.00584
GNPNAT1	-1.00727
SSR1	-1.00757
SDHC	-1.00792
CHSY3	-1.01292
TLN1	-1.01372
ZNF544	-1.01471
MYL12B	-1.01511
PHPT1	-1.01604
EWSR1	-1.01748
COL4A5	-1.01849
SLC2A1	-1.0188
UBE2N	-1.01948
ALG14	-1.02008
SBNO1	-1.02052
MRTO4	-1.02226
PRDM2	-1.02229
FUBP1	-1.02236
HNRNPA0	-1.02374
TMEM14B	-1.02452
TBL1XR1	-1.02606
ANXA2P3	-1.02624
TMTC3	-1.02678
ZDHHC2	-1.0269
ANXA2P2	-1.02694
ST5	-1.02732
VMA21	-1.02809
MAGT1	-1.02869
PLEKHA3	-1.02906
CCDC18-AS1	-1.02965
C3orf58	-1.03346
SERPINE1	-1.03382
SS18	-1.03405
SLFN12	-1.03552
SLC17A5	-1.03719
MTCH2	-1.04255
KDELR3	-1.0431
SERTAD4	-1.04471
UBE3B	-1.04475
BMP4	-1.04485
CHID1	-1.04573
GNG11	-1.04806
TSNAX	-1.04944
PLA2R1	-1.05005
ZNF415	-1.05069
ATP6V0D1	-1.05156
CETN2	-1.05225
EIF5A	-1.05451
TSPYL1	-1.05497
POP5	-1.05662
SNRNP25	-1.05709
LYRM7	-1.05739
XRCC4	-1.05983
CMAHP	-1.06088
DCAF13	-1.06116
TIMP1	-1.06176
TPM1	-1.06256
KLF10	-1.06317
PDCL3	-1.06323
AP1G1	-1.06357
TMEM98	-1.06443
PHKB	-1.06548
BICC1	-1.06642
UGGT1	-1.06646
CNN3	-1.06766
INIP	-1.06796
PTRF	-1.06862
AGO1	-1.07476
FXYD6	-1.07517
RREB1	-1.07575
ALG8	-1.07645
YWHAB	-1.07753
BNIP3	-1.08057
NUDT22	-1.08231
EHD3	-1.08246
2021-03-02	-1.0832
HSPA8	-1.08352
EID1	-1.08527
SORT1	-1.08596
TEFM	-1.08624
TIMP3	-1.08738
CNN2	-1.08908
CRIPT	-1.09204
ANXA2	-1.09246
PRELP	-1.09417
RAB3B	-1.09479
CCDC80	-1.0971
PXMP4	-1.09736
RARRES2	-1.09829
SEPP1	-1.09949
SNAP23	-1.10004
SGPL1	-1.10067
TMEM138	-1.10092
CBWD1	-1.10241
CACUL1	-1.1033
PGAM2	-1.10567
TXLNA	-1.10583
EHD2	-1.10725
GATC	-1.10752
RIN2	-1.10863
MGAT1	-1.1093
H6PD	-1.11093
CHIC2	-1.11159
MLLT11	-1.11338
SOCS4	-1.11477
NTM	-1.11792
CDH2	-1.12052
FAM127A	-1.1218
THRAP3	-1.12195
ZDHHC21	-1.12319
CDC23	-1.12325
LASP1	-1.12348
TRNT1	-1.12705
CAPZA1	-1.12782
SAMD8	-1.12913
S100A10	-1.12967
FUS	-1.13002
PDGFC	-1.13055
IFT80	-1.13211
TXNDC9	-1.13257
CFL1	-1.13258
MRVI1	-1.13329
POP4	-1.13443
AP3M1	-1.13832
PGM3	-1.13988
KLHL12	-1.14228
DDIT4	-1.14288
LINC01503	-1.14393
VOPP1	-1.14459
CPSF6	-1.14472
CDKN2B	-1.14586
ABHD13	-1.14619
SAR1A	-1.15107
NEXN	-1.15115
BORCS7	-1.15164
ZC3H4	-1.15336
TIMM8B	-1.15504
MLH3	-1.15594
ENPP1	-1.15618
MRPS7	-1.15723
METTL1	-1.15755
EDIL3	-1.15845
RBBP4	-1.16123
DEGS1	-1.16158
GOSR2	-1.16174
SDPR	-1.16206
ACTR1A	-1.16447
KIAA1191	-1.16452
RMDN1	-1.16456
FAM20C	-1.16461
ARSB	-1.16526
ATP5S	-1.16785
CTBP1	-1.16894
TMEM45A	-1.16936
VPS45	-1.16937
VPS39	-1.17104
PHACTR2	-1.17164
TMEM33	-1.17264
MYL9	-1.17385
FKBP1A	-1.1742
ERGIC2	-1.17461
ORMDL2	-1.17508
HIP1	-1.17542
MXRA5	-1.17569
LOC101929504	-1.17654
MAPK12	-1.17745
GRAMD3	-1.17808
BLCAP	-1.17914
CCL11	-1.17925
SLC35A4	-1.17992
ENOSF1	-1.18001
C7	-1.18114
METTL2B	-1.18232
NDUFA4L2	-1.18455
NUTF2	-1.18582
PTPRS	-1.18598
GOLGA1	-1.18629
ARPC4	-1.18863
TMEM14A	-1.18964
ADAMTS12	-1.19056
OLFML3	-1.19169
RPL7L1	-1.19365
BLZF1	-1.19508
SCUBE3	-1.19526
AK1	-1.19535
RANBP6	-1.19557
FAM210A	-1.19707
MYLK	-1.20045
ZNF302	-1.20117
GABPB1-AS1	-1.20135
PUS7L	-1.20281
LAMTOR1	-1.20282
EIF5A2	-1.20456
TSN	-1.2053
ITPA	-1.20688
CBX5	-1.20701
RPN2	-1.20808
PDCD6	-1.20984
DCAF16	-1.21203
HAPLN1	-1.21232
DNAJC16	-1.21399
SGSM2	-1.21409
PDIA6	-1.21483
MAK16	-1.21492
SLC35F5	-1.21539
SLC39A9	-1.21839
GART	-1.21955
TMEM263	-1.22133
SELENBP1	-1.22171
ZNF14	-1.22188
RAP2C	-1.22373
ING3	-1.22468
TSTD3	-1.22702
HIGD1A	-1.22731
TASP1	-1.2282
TMEM189	-1.22906
ACTN4	-1.22909
CD58	-1.23046
SRP9	-1.23195
LOC100507507	-1.23498
BIN3	-1.23726
IQCG	-1.23857
P4HA1	-1.24156
VAPB	-1.24211
ZNF268	-1.24217
PDCL	-1.2449
PTK7	-1.24802
CALD1	-1.24983
NR1H2	-1.25016
PLS3	-1.25294
SEMA5A	-1.26343
CIPC	-1.26884
SLC16A2	-1.26954
WRB	-1.27087
USB1	-1.27288
SPON2	-1.27817
SELT	-1.2783
C9orf3	-1.27899
ENG	-1.27901
TNFRSF12A	-1.28079
SQLE	-1.28314
MPRIP	-1.28339
MRFAP1L1	-1.28368
NABP1	-1.2853
HNRNPAB	-1.28616
UGP2	-1.28705
PDLIM5	-1.28874
RAB22A	-1.28991
SRA1	-1.29098
TM2D1	-1.29147
NREP	-1.29291
RNFT1	-1.29747
VCL	-1.29954
SLC25A4	-1.30038
GNL3L	-1.30043
HNRNPA2B1	-1.30073
HPS5	-1.30379
ZBTB47	-1.30476
UBE2D4	-1.30778
PLEKHO1	-1.30798
FILIP1L	-1.30855
DPT	-1.30893
SLFN11	-1.3099
MAGEH1	-1.30992
CHST14	-1.3107
MAGOHB	-1.3117
AK4	-1.31263
OXCT1	-1.3149
TNS1	-1.31711
PNPO	-1.31721
C11orf24	-1.32366
SLC35D1	-1.32486
GIGYF1	-1.32611
WDR61	-1.32639
PRCP	-1.32679
CTPS1	-1.32738
HIF1AN	-1.32875
CD59	-1.32895
FAM101B	-1.32928
PDGFA	-1.3306
TGFB3	-1.33773
RUNX1T1	-1.34186
DDX6	-1.34274
CEMIP	-1.34411
PTCD3	-1.34635
RAPGEF5	-1.34927
PDHB	-1.34987
2021-09-02	-1.35124
SLC38A9	-1.35228
SLC35E2	-1.35458
TMEM168	-1.35471
SIAE	-1.35562
EDEM3	-1.35667
FKTN	-1.35756
ARPC1A	-1.36431
ZNF655	-1.36998
RUVBL1	-1.37278
CCDC146	-1.37315
LMNA	-1.37537
NME6	-1.3773
RBM4B	-1.37826
HELLS	-1.38007
KPNA6	-1.3801
MSRB3	-1.38254
LMOD1	-1.38452
NUDT19	-1.38476
TIMM10B	-1.3854
NOX4	-1.38937
TMEM208	-1.38938
SMYD3	-1.39835
GAS6	-1.39855
GGCX	-1.39948
ERO1A	-1.39972
RAB30-AS1	-1.40566
CSRP1	-1.40784
EIF4E	-1.40825
PSAT1	-1.40981
BBS12	-1.41011
TINAGL1	-1.41235
CDH11	-1.41277
SECISBP2	-1.41605
GOLGA3	-1.41739
SPARCL1	-1.41821
COL1A2	-1.422
LRTOMT	-1.42499
CD99L2	-1.42858
CBWD2	-1.43086
SULF1	-1.43379
FASTKD5	-1.43544
CRIM1	-1.43818
CALM2	-1.43948
KLHL18	-1.44041
MARVELD1	-1.44114
TUBA1B	-1.44167
LOC107984658	-1.44192
SRBD1	-1.44237
FAM69A	-1.44245
BET1L	-1.44412
AXL	-1.44437
LINC01279	-1.44573
PLAC9	-1.44598
ACOX3	-1.44951
FAM118B	-1.45126
ZNF124	-1.45305
SKA2	-1.45416
CDC42EP3	-1.45452
PHLDB1	-1.45706
FAM173B	-1.4588
GSPT2	-1.4657
HNRNPM	-1.46926
SLC40A1	-1.47528
LOC644936	-1.47532
OSGEP	-1.47661
SCARF2	-1.47674
PLXNA4	-1.47677
TUSC2	-1.47719
STK17B	-1.47795
VCAM1	-1.47821
PARP1	-1.47936
PSMA3-AS1	-1.48351
LETM1	-1.48571
FUT11	-1.48621
ENTPD1	-1.48691
FAM127C	-1.48956
LXN	-1.49322
TSPAN31	-1.49438
KCNAB1	-1.50385
CAP1	-1.50538
SMU1	-1.50871
ACVR2A	-1.51267
FRMD8	-1.51643
POLR3B	-1.51776
ENO1	-1.52287
APOL2	-1.52409
GPATCH4	-1.52514
LRRC17	-1.52695
PKIB	-1.52821
LINC01184	-1.53242
M6PR	-1.53487
EDN1	-1.53848
PKM	-1.53943
MED31	-1.5398
SEC22B	-1.54056
PMM2	-1.54241
FAM98A	-1.54307
DCBLD2	-1.5439
KCTD20	-1.5455
MRPL12	-1.54674
MFAP2	-1.55007
NF2	-1.55454
SYNJ2BP	-1.55555
TRAPPC1	-1.55761
KLHL30	-1.55934
HDAC8	-1.55961
LINC00924	-1.56389
C22orf46	-1.56762
KCNQ1OT1	-1.57165
MXD4	-1.57221
EML4	-1.57493
TOR1AIP2	-1.57643
STARD4-AS1	-1.5802
FZD4	-1.58389
PLEC	-1.5846
GMFB	-1.5851
FAM184B	-1.58715
LOC105379057	-1.58959
ARHGDIB	-1.58963
ZNF557	-1.59373
P3H4	-1.5953
MRPL28	-1.60055
RNF121	-1.60108
CCL26	-1.60375
ITFG2	-1.60623
SRPX2	-1.60687
LRRC32	-1.60856
OMD	-1.61037
ZNF512	-1.61094
SPTSSA	-1.61287
TNFRSF10D	-1.61693
LTBP3	-1.61946
TNNT2	-1.61996
CYP20A1	-1.62143
LOC107986163	-1.62198
SMUG1	-1.62547
MAP3K13	-1.62578
TRIM59	-1.62643
EML3	-1.63037
KLHDC3	-1.63291
LANCL2	-1.63474
MPHOSPH6	-1.64104
ARPC1B	-1.64225
SKIL	-1.64285
ZRANB2	-1.64374
DNAJC14	-1.64382
GTF3C6	-1.64605
S1PR2	-1.64692
C7orf73	-1.64788
FKBP2	-1.64833
PEX11B	-1.65028
SORBS2	-1.65124
RGS5	-1.65368
KLF16	-1.65493
C4orf3	-1.65684
NIPSNAP3A	-1.65687
FASTKD3	-1.66611
ENTPD7	-1.6667
LINC00888	-1.67012
SLC30A4	-1.67087
LINC00909	-1.67461
FAM103A1	-1.67517
ZSCAN16	-1.67574
ANP32E	-1.68351
EIF4EBP2	-1.68433
SENP5	-1.69262
BNIP3L	-1.69799
RDH10	-1.69803
LOC105377329	-1.69876
BCDIN3D	-1.70044
TLE3	-1.70063
L3MBTL2	-1.70422
GAP43	-1.70683
ZNF252P	-1.7073
TMX1	-1.7087
METTL7A	-1.70897
MYL6	-1.71395
B9D1	-1.71434
WDR55	-1.71638
GPAA1	-1.71665
SLC35B4	-1.71948
PDLIM7	-1.72353
GLIPR1	-1.72527
PPP1CA	-1.72973
RAB36	-1.73058
CTTN	-1.73812
MEGF6	-1.7407
CSTF2T	-1.74249
SLC12A2	-1.74388
FGF1	-1.74892
FICD	-1.74902
ZNF35	-1.75021
LYRM2	-1.75055
FBN2	-1.75064
LOC105379049	-1.75218
SLC25A20	-1.75459
ADAM10	-1.75542
ANKRD36BP1	-1.75696
WDR92	-1.75943
KDM4A	-1.7597
TRAPPC2	-1.75984
PPP2R1B	-1.76034
ZNF69	-1.76351
EXOG	-1.76414
TARDBP	-1.76415
SMIM12	-1.76843
PCDH10	-1.7696
VMP1	-1.77093
SPRYD4	-1.77241
FAM84B	-1.77427
TUBB6	-1.77665
ZDHHC12	-1.77713
TBC1D24	-1.78769
FAAP20	-1.79904
FABP3	-1.79927
IFI35	-1.80179
ARGLU1	-1.80283
RNF216P1	-1.80925
LOC105369205	-1.8108
TMEM246	-1.81372
MSRB1	-1.8196
TAGLN	-1.82016
ARHGAP28	-1.82041
WDR73	-1.82723
ZNF772	-1.82917
CTNNB1	-1.83039
REEP3	-1.8308
PGAM1	-1.83125
RRP7A	-1.83316
NPTN	-1.83518
CSRP2	-1.83957
MORF4L2	-1.83968
NRAV	-1.84235
GBP1	-1.84354
MARCKS	-1.84365
ACKR4	-1.84378
MASTL	-1.84467
CCNYL1	-1.85175
FADS2	-1.85767
ORAI2	-1.8607
ND2	-1.86629
CBX6	-1.86793
ZNF587	-1.87346
GLIPR2	-1.87483
FNDC1	-1.8749
ZNF765	-1.8804
GLTP	-1.88383
FBXL2	-1.88797
ZNF235	-1.89333
LOC105370526	-1.89608
HNRNPR	-1.89991
COX20	-1.90008
BMP6	-1.90265
CCDC81	-1.90277
DYNLT3	-1.91772
FKBP14	-1.92148
MIR34AHG	-1.9225
LINC00667	-1.93011
NRG4	-1.9322
NRAS	-1.93463
PXYLP1	-1.93512
TUBA1A	-1.94196
ZNF562	-1.94197
LOC101927789	-1.95492
B3GLCT	-1.95581
SLC35E3	-1.95666
TCTA	-1.95938
CD14	-1.96701
C8orf48	-1.96805
SAMD9	-1.96816
PBLD	-1.97035
TCEAL1	-1.97313
ZNF287	-1.97724
PPP1R12B	-1.97742
THUMPD3-AS1	-1.97808
PTGIS	-1.97914
GALK2	-1.98011
SLC6A6	-1.98251
DBNL	-1.98358
RAB11FIP1	-1.98402
SRSF5	-1.98888
CAPN1	-1.99192
FAM212B	-1.99779
SPCS3	-2.00287
C6orf62	-2.01863
ZNF790	-2.02296
TPI1	-2.02525
MTERF1	-2.02752
ATP6	-2.02763
ND1	-2.03739
KIAA0040	-2.03833
STK38L	-2.04039
KRBOX1	-2.04417
CARMN	-2.04936
PDGFRA	-2.05792
C1orf198	-2.05881
LDHA	-2.05891
EPM2AIP1	-2.06296
PPIL1	-2.07355
RGS7BP	-2.08282
GPR22	-2.08539
DDAH1	-2.09617
CARD6	-2.09988
CNN1	-2.10572
ERG	-2.10714
LOC107987245	-2.11463
LINC01611	-2.11918
LIG4	-2.12744
AP5S1	-2.15216
IFT81	-2.17169
ZNF169	-2.19092
PENK	-2.19144
ECE2	-2.19255
P3H3	-2.19325
ARL4A	-2.1968
ZNF829	-2.19903
ACTB	-2.2095
GAS6-AS2	-2.22372
TMEM19	-2.22571
INMT	-2.22763
JAK3	-2.22911
ZC3HAV1L	-2.22913
NT5DC3	-2.23059
ND4	-2.2344
SYNPO2	-2.23466
EDARADD	-2.2385
SLC41A2	-2.24087
PAFAH1B2	-2.24176
ZNF781	-2.24549
LOC284454	-2.24781
LOC101929460	-2.2586
WDR5B	-2.26043
DNAJC3-AS1	-2.26511
SRSF6	-2.28059
HSPB7	-2.28679
LOC101929398	-2.29152
LUZP1	-2.29643
WDCP	-2.30954
FAM133CP	-2.30997
LINC00643	-2.3119
KRT18	-2.31655
ZNF37BP	-2.32448
FABP4	-2.32861
LOC401261	-2.347
TUBB2A	-2.35123
ZNF546	-2.35356
ZNF223	-2.3615
NAT1	-2.36268
ZNF559	-2.37347
C10orf11	-2.37646
UNK	-2.38777
C21orf2	-2.39131
C22orf29	-2.40199
IRGQ	-2.40377
TGFBR1	-2.40874
PGK1	-2.41129
LOC105371630	-2.41704
FANCL	-2.419
PCBD2	-2.42411
LOC100507599	-2.44214
GMPPB	-2.49659
LUZP2	-2.50954
CUL9	-2.51913
THBS1	-2.52299
DOLK	-2.56091
FAM26E	-2.56548
COX1	-2.56775
SLN	-2.57111
COL1A1	-2.57268
RAD51-AS1	-2.58795
ILF3-AS1	-2.60227
HILPDA	-2.60965
ZNF708	-2.6145
OPA3	-2.62542
STARD5	-2.6292
C5orf46	-2.63275
LOC107986006	-2.63541
LOC100132215	-2.64576
RAB9B	-2.66328
LOC100506725	-2.67822
ALDH1B1	-2.68863
LINC00968	-2.69913
IGFBPL1	-2.71835
ST6GAL2	-2.72761
MYH10	-2.72864
LINC01521	-2.72883
GATSL2	-2.75376
LINC01004	-2.75623
NOL3	-2.77595
ACTA2-AS1	-2.77602
COX3	-2.78453
LOC105369807	-2.84624
LOC107985054	-2.86457
SYTL5	-2.86696
MIR210HG	-2.88239
PKDCC	-2.88249
ZNF396	-2.88683
AVIL	-2.88687
TRPA1	-2.8872
ZNF780B	-2.89655
SERINC5	-2.90153
C2orf68	-2.90412
EMILIN1	-2.90672
ZNF587B	-2.91007
NRXN3	-2.91212
RBM12	-2.91231
ANKRD1	-2.91562
OPCML	-2.93537
B3GALT6	-2.9441
MYL4	-2.955
BLOC1S1	-2.96814
CYTB	-2.98623
SYNDIG1	-2.99602
LOC389834	-3.00977
AMZ1	-3.06255
TMEM177	-3.08314
CPA4	-3.09604
ND3	-3.13039
HEYL	-3.13211
GCH1	-3.14169
ESM1	-3.1455
CHMP6	-3.14597
TTPAL	-3.17631
TNFRSF11B	-3.19
PIGM	-3.195
CPM	-3.20543
KCND3	-3.2059
RASSF2	-3.21822
HOMEZ	-3.22542
AKAP5	-3.22587
PRSS35	-3.22765
ZNF594	-3.23596
PLN	-3.24847
LOC105377123	-3.25826
ACTG2	-3.27511
LOC100507577	-3.28874
ETFBKMT	-3.32392
SPACA6	-3.33903
HAS2	-3.33904
ZFP3	-3.35357
DAPP1	-3.3584
RFX5	-3.37999
ART4	-3.39333
LOC107986021	-3.40778
DGCR8	-3.4099
GNAT2	-3.41114
LINC01614	-3.42235
TEAD2	-3.44512
ASB5	-3.45641
LOC107984036	-3.46036
LOC101929723	-3.46626
LINC00310	-3.48671
MBNL1-AS1	-3.53909
ND6	-3.54371
LOC107987128	-3.55598
LOC100506022	-3.56473
LOC107984534	-3.57487
POP1	-3.57564
LOC101926967	-3.58222
LOC105376591	-3.6045
LINC00670	-3.61432
C1GALT1C1L	-3.61626
ADAMTS9-AS1	-3.61803
CCDC8	-3.62216
STC1	-3.65736
SLC2A4	-3.67467
LOC105376533	-3.67701
LOC107984302	-3.70567
LOC100507554	-3.73341
ACTC1	-3.73584
LOC101927045	-3.7471
NRK	-3.7773
CLDN18	-3.77803
TPI1P3	-3.79192
MIR3064	-3.79203
HTR7P1	-3.81486
CCDC190	-3.83112
ID1	-3.85037
DNM3OS	-3.85317
ALG1L	-3.86398
WDR4	-3.87353
GPLD1	-3.8758
LOC105378180	-3.88954
DOK4	-3.9163
LOC101927151	-3.95971
LCMT2	-3.97619
SP2-AS1	-3.98142
KIAA1324	-3.99895
LOC107987161	-4.00309
ACTA2	-4.02302
OLAH	-4.06741
LOC105372117	-4.06936
PTGIR	-4.12422
LOC100379224	-4.13016
LOC105371820	-4.13577
ACTBL2	-4.19154
MIR6723	-4.21524
LOC105374235	-4.21645
LOC107985538	-4.2629
COX2	-4.29755
LOC107984987	-4.34274
ASL	-4.3622
LINC00842	-4.40216
LOC105373976	-4.47956
ISPD	-4.55691
SULT1E1	-4.58589
LOC107984791	-4.77286
NKD1	-4.86793
ZNF547	-5.12213
LOC105370569	-5.29411
ACTA1	-5.67171
LOC105377359	-5.75961

## Sheet: Line E
id	log2FoldChange
BIRC3	5.24243
ATF3	3.88816
NR1D1	3.58581
PIM3	3.51891
NFKBIA	3.46948
SLC3A2	3.37827
GDF15	3.36879
GNG2	3.33314
GADD45A	3.25123
TNFAIP3	3.03442
PPP1R15A	3.03278
LOC105379040	3.02226
HRK	2.97586
SNHG1	2.97262
ZFP36	2.97229
NFIL3	2.88257
SPINK1	2.86817
PLIN2	2.65806
PIM1	2.61036
SNHG12	2.57141
CTH	2.53111
SUPV3L1	2.50324
HES1	2.49604
ARL4C	2.43804
MAP2	2.43104
TRIB3	2.424
ERN1	2.41473
MYC	2.39731
LOC101928156	2.37535
RIPK2	2.35015
ZBTB2	2.34743
DDIT3	2.306
C5orf34	2.28692
RN7SK	2.28381
ATP8	2.25389
MAP3K5	2.22104
DUSP1	2.20954
MT1G	2.18117
TSLP	2.17993
PMAIP1	2.16889
HSD17B7P2	2.16032
CREB5	2.15011
PTX3	2.12918
EAF2	2.12101
RMND1	2.09135
PPIL6	2.09006
MT1F	2.08013
RGS16	2.07422
ITPRIP	2.07263
SLC22A15	2.07027
MYOZ2	2.05973
MSC	2.0559
NGF	2.05506
BDNF	2.03968
TEKT4P2	2.0347
TCEA3	2.02993
LOC107985336	2.00481
TCP10L	1.94681
PINX1	1.94439
LOC101929174	1.92335
TRIM11	1.91923
SNHG15	1.91805
RYBP	1.91144
HIST1H2BD	1.90746
LOC107987271	1.89673
BHLHE40	1.89638
RAB33A	1.89513
BCL2	1.88703
IFIT2	1.88346
CADPS2	1.8808
IRF1	1.87687
FKBP4	1.86875
ZBTB21	1.86486
GLIPR1L2	1.86267
FAXDC2	1.85405
OSGIN2	1.84099
GPRC5C	1.83618
ADAM20	1.83445
RABGGTB	1.78712
ETS1	1.77321
CCNG2	1.76525
SNHG17	1.76224
OTUD1	1.76042
NTF3	1.75629
RTTN	1.75622
RNF114	1.75111
PLPPR4	1.74867
MIIP	1.74452
RND3	1.7407
ITPKB	1.72022
CERS6	1.71871
ARID5A	1.7127
TGIF1	1.70925
MTHFD2	1.70669
E2F7	1.70582
DIRAS3	1.70429
ZNF581	1.7004
HEIH	1.69281
MOB2	1.69274
RPLP2	1.67652
FAM110B	1.67076
MICA	1.66778
APOBEC3D	1.6629
HSPA4L	1.66241
MT1E	1.6621
PELI1	1.65481
PVT1	1.64557
RRN3P1	1.63927
MAD2L1	1.63886
CEBPG	1.6341
NAMPT	1.63292
SPSB3	1.63024
TGFB2	1.6268
ACD	1.62622
MRPS30	1.62105
SAMD4A	1.60899
DKK1	1.60146
AGAP3	1.59435
PPARG	1.59413
ZBTB10	1.59224
KLF11	1.59156
DNAJB1	1.5835
MT1X	1.58316
GCHFR	1.58244
LOC107985200	1.58085
IRS1	1.57974
MYLIP	1.57897
FAM24B	1.57841
LIN7A	1.57779
SDHAF1	1.57533
IRS2	1.57425
RCL1	1.57418
CREBRF	1.57092
EXOSC5	1.56504
IFRD1	1.5637
IRF2BP2	1.55441
CDKL5	1.55115
MAP2K3	1.54884
HMGB2	1.5472
ZRANB1	1.54282
ZNF670	1.54016
UBE3D	1.5391
SLCO6A1	1.53105
BCL2L1	1.53035
ETV5	1.52603
AKAP8L	1.52484
C10orf10	1.51213
ADORA2B	1.51125
RCAN1	1.51112
HSPA5	1.51017
TBC1D22B	1.50214
HERPUD1	1.50001
MITF	1.49761
KLF9	1.49386
SMG9	1.48905
ZNF25	1.48884
CXorf40A	1.4822
NR2C2AP	1.48147
LURAP1L	1.4727
CPSF4	1.47093
CDKN2AIP	1.46722
DPH7	1.46601
RPL7A	1.46026
CHCHD3	1.45521
CHST7	1.4547
EPB41L4A-AS1	1.45347
MED30	1.45318
JUN	1.45159
UHRF2	1.44929
ARSK	1.4491
EIF1B	1.44838
KLF6	1.44789
RGS20	1.44677
LOC105377378	1.43579
SLC25A38	1.43178
CEBPB	1.4301
RRAGD	1.42497
OSER1	1.42386
LOC643733	1.42052
MAFIP	1.41056
SIK2	1.41037
GRB10	1.40972
RGS10	1.39561
MKNK2	1.39441
BEND6	1.39043
ZFP36L1	1.38692
NTHL1	1.38183
PITPNA-AS1	1.37754
SNHG7	1.37308
ABCA5	1.36988
MSANTD3	1.36643
GPCPD1	1.36573
BCAR3	1.3644
NOCT	1.36422
ZNF385D	1.36081
ATF4	1.35979
LIAS	1.35627
RASSF9	1.35593
CDR1	1.35583
SRXN1	1.3531
SLC12A8	1.34882
LHFPL2	1.34721
SETD4	1.34659
RPF2	1.34248
MFHAS1	1.33828
CLK1	1.33516
ENTPD3-AS1	1.3347
LOC728730	1.33334
PEX13	1.33236
TMLHE	1.32453
SAT1	1.32434
UBQLN1	1.32313
TBX3	1.32259
TPK1	1.32121
FARS2	1.3192
GEM	1.31885
TMEM55A	1.31826
SH3RF1	1.31524
CTSH	1.31335
PTP4A1	1.31005
RPIA	1.30829
GALM	1.30221
HLX	1.30099
ANKHD1	1.29877
SGF29	1.2983
CCDC112	1.29527
CPEB4	1.29461
NTMT1	1.2942
UIMC1	1.29373
BUD13	1.28787
PQLC2L	1.28737
ATG101	1.28637
KDSR	1.28116
C6orf1	1.27775
PARD3	1.27697
UVRAG	1.26903
NXT1	1.26594
KIF13B	1.26391
TATDN3	1.26383
RALA	1.25909
JMJD6	1.25655
NCKAP5	1.25123
POLR1D	1.24685
UBIAD1	1.24601
NR1D2	1.2454
ENOPH1	1.23699
SEPT7P2	1.23507
AP1AR	1.23358
UBC	1.23158
C18orf21	1.23087
ZNF622	1.22979
LOC101928464	1.22807
KAT8	1.22617
C9orf72	1.22575
TEX10	1.22573
KITLG	1.22465
C12orf73	1.22143
SUPT3H	1.22136
TRIM8	1.2212
MXD1	1.21961
RHEB	1.21861
PFDN2	1.21555
PATL1	1.2146
RPS21	1.21373
TUBE1	1.21344
JAG1	1.21321
BACH1	1.20776
MT1A	1.20714
GULP1	1.20342
CCDC59	1.20332
PANK2	1.203
CCNL1	1.20231
BTG1	1.19953
WDR33	1.19155
RFNG	1.18665
ZNF331	1.18497
FEM1C	1.18308
RASSF8	1.17848
METTL23	1.17829
YPEL2	1.17801
ZNF593	1.17766
LSM10	1.17428
USP36	1.17305
MSL2	1.17064
NFKBIZ	1.16941
MAML2	1.1689
CD44	1.16827
LDB2	1.16694
MFF	1.16203
COASY	1.15801
NSMCE2	1.15696
C1orf35	1.15479
UBA2	1.15418
STAM	1.15194
USP53	1.1499
MT2A	1.14701
PAPD5	1.14333
VPS26B	1.14247
TBC1D15	1.14179
CAB39L	1.13981
RPAIN	1.13659
ZNF354A	1.13461
TMEM38B	1.13305
BLVRB	1.13133
CEP95	1.12913
NPRL2	1.12522
CGRRF1	1.12136
ZC3H6	1.11585
GAMT	1.11549
TRIM16	1.11523
RPL22L1	1.11328
NEDD9	1.11214
TGDS	1.10913
ZNF330	1.1067
SIAH1	1.10037
ATXN2L	1.09974
CRTC3	1.09755
ALKBH3	1.09634
TAF1D	1.09542
RNF113A	1.09498
MEF2D	1.09281
SLAIN2	1.09148
TIMM9	1.09104
TRIP10	1.08958
PMM1	1.08888
ZCCHC7	1.08509
ST7	1.08305
RTCA	1.08246
ME2	1.08158
YARS	1.07651
MT1M	1.07367
SLBP	1.07224
CCDC6	1.07172
PRIM1	1.06677
TAF1A	1.06638
MTSS1	1.06631
CPEB2	1.0612
DDX19B	1.05748
POLB	1.05716
EXT1	1.05656
TSC22D3	1.05562
DR1	1.05109
POP7	1.0489
SIAH2	1.04471
CYSTM1	1.04144
FGF2	1.03959
COBLL1	1.03893
RBM43	1.03856
SNHG8	1.03437
PLAT	1.03413
TTLL7	1.03094
CD27-AS1	1.03023
SPIRE1	1.02655
EIF1	1.02571
SBDSP1	1.02383
TRIM23	1.02382
TP53BP2	1.02325
ARHGAP24	1.02251
NSMAF	1.02236
BTN2A1	1.02031
GNA13	1.01932
AIMP1	1.01806
SLC44A2	1.01777
THAP9-AS1	1.01524
ACVR1	1.01488
PMS1	1.01426
VAMP4	1.01262
C1orf43	1.0099
FOXK1	1.00897
FOXO3	1.00833
KIZ	1.00655
WAC	1.00529
SNRPA1	1.00223
KNSTRN	1.00133
COL5A1	-1.00119
ARHGDIB	-1.00344
PRKCDBP	-1.00519
ZNF655	-1.00997
SERPINH1	-1.01034
MPHOSPH6	-1.01136
TRAM2	-1.01163
TMEM98	-1.02026
FKBP9	-1.02066
TMEM14A	-1.02132
C2orf68	-1.02176
MICAL2	-1.02521
SKA2	-1.03227
FAM69A	-1.03504
SKIL	-1.03748
GTF3C6	-1.03814
CEP162	-1.03939
VPS45	-1.04014
SEC22B	-1.04063
BORCS7	-1.04333
CNPY4	-1.04472
MKNK1	-1.04937
CD59	-1.0517
CLDN11	-1.05286
SLC16A4	-1.05755
SYNJ2BP	-1.05904
PRELP	-1.05967
C1orf198	-1.05981
TMEM138	-1.064
RPN2	-1.06563
RUNX1	-1.06752
GLIPR1	-1.07162
TRIB2	-1.07238
TGFB3	-1.07418
SNX24	-1.07788
ND4	-1.07819
ENO1	-1.07989
TTTY15	-1.08133
LYRM2	-1.08231
DYNLT3	-1.08744
SPTSSA	-1.09185
UACA	-1.09773
SPTAN1	-1.09884
BNIP3	-1.09962
SLMAP	-1.10005
NXT2	-1.10116
FAM127A	-1.10962
LOC646762	-1.11266
SELENBP1	-1.11711
VMP1	-1.11809
MFSD14B	-1.11935
AKR1C3	-1.12138
LINC01426	-1.12178
BNIP3L	-1.12209
THBS3	-1.12277
FAM173B	-1.12755
LMO7	-1.12766
RIN2	-1.12836
SLC35E2	-1.13008
F2R	-1.13066
SPRYD4	-1.13508
PET100	-1.13551
PRSS23	-1.13617
RMDN1	-1.13628
LOC105379057	-1.13759
C4orf3	-1.13826
GBP1	-1.14036
GALNT1	-1.14082
CASP2	-1.14733
PIAS2	-1.14735
CCDC80	-1.14792
PSMA3-AS1	-1.14974
TMTC3	-1.15177
CDKN2B	-1.15445
THBS1	-1.1556
MFAP2	-1.15758
ZMYND8	-1.1601
ABCD3	-1.16077
REEP3	-1.16208
HDAC8	-1.16282
TPI1	-1.16438
SLIT2	-1.16959
CSTF2T	-1.17135
PIGN	-1.17634
ANXA2P1	-1.17918
TSPYL1	-1.18022
SPDL1	-1.18522
PPIC	-1.18528
NDUFAF1	-1.18808
ZNFX1	-1.18813
HTR2B	-1.19246
ACKR4	-1.19701
HNRNPA2B1	-1.1979
CARMN	-1.20009
CTSA	-1.20177
TCEAL3	-1.2022
COL6A3	-1.20359
RREB1	-1.20381
CHRNB1	-1.20455
EDARADD	-1.20462
P4HA1	-1.20479
AXL	-1.20536
PTGS1	-1.20672
MRI1	-1.21635
AK4	-1.21642
CTNNB1	-1.21761
TIMP3	-1.22104
SDPR	-1.22161
TMEM19	-1.22379
OSR2	-1.22488
COL15A1	-1.23191
SYNGR1	-1.23279
GATSL2	-1.23285
SPCS3	-1.2385
GGCX	-1.24184
LOC100506725	-1.24759
ND1	-1.24905
BMPR1A	-1.25072
PLOD2	-1.25183
TNS1	-1.25372
GLIPR2	-1.25719
POLR2L	-1.26257
PPP2R1B	-1.26314
NAV1	-1.26479
PAGR1	-1.26876
HILPDA	-1.27324
GJA1	-1.27458
MEIS1	-1.27586
BICC1	-1.27625
KCNAB1	-1.27942
RDH10	-1.28074
CDH2	-1.28204
SAMD9	-1.2837
PDK2	-1.28986
FKBP14	-1.29393
AK1	-1.29461
TUBB6	-1.29506
LDAH	-1.29717
ZC3HAV1L	-1.29828
APEX2	-1.30134
COL21A1	-1.30594
SYNPO2	-1.3068
STK17B	-1.30792
NID2	-1.31028
COL1A2	-1.31176
CEMIP	-1.3126
RASSF2	-1.3193
TRNT1	-1.32072
PGRMC2	-1.32612
PAFAH1B2	-1.33166
IFI6	-1.33392
PPP1R3C	-1.33585
GPAA1	-1.33842
SMARCAD1	-1.33896
OMD	-1.34499
NPTN	-1.34622
IGF1	-1.34827
PCDH9	-1.35198
PXMP4	-1.35595
PKM	-1.35916
RAPGEF5	-1.35929
SETBP1	-1.35995
PALMD	-1.36031
ANP32E	-1.36227
IGFBP5	-1.37099
ROR1	-1.37676
MECOM	-1.37882
ACTB	-1.37951
CSRP2	-1.38098
SNRNP35	-1.38661
PGK1	-1.39642
ACAT2	-1.39774
TNKS1BP1	-1.40004
MSANTD2	-1.41002
BMP4	-1.41226
NRG1	-1.41607
HNRNPM	-1.41937
SERINC5	-1.41959
TMEM189	-1.42592
SPON2	-1.42616
TXNIP	-1.4359
KLHDC3	-1.44583
MN1	-1.44714
SCD	-1.44785
AREL1	-1.44812
RGS4	-1.45431
FAM212B	-1.45522
CRISPLD2	-1.45798
MEST	-1.46005
SERPINE2	-1.46097
ANKRD1	-1.46404
TCEAL1	-1.46839
ELN	-1.46922
PPP1R12B	-1.47989
C3orf58	-1.48268
LANCL2	-1.48612
ACTG1P20	-1.49568
MRVI1	-1.50015
SRRT	-1.50859
TSPAN31	-1.51094
CDH11	-1.52183
PHLDB1	-1.52281
HMGCS1	-1.53302
MAP3K13	-1.5336
EML4	-1.53517
NDUFA4L2	-1.53687
SCUBE3	-1.5425
FMO2	-1.54879
LOC105369340	-1.55176
LOC100996447	-1.55544
MARCKS	-1.55584
MSRB1	-1.56788
NT5DC2	-1.57541
PLAC9	-1.57831
SRSF6	-1.57892
ITGA5	-1.58395
ANGPTL4	-1.58971
COL3A1	-1.59445
SNORD137	-1.60393
PODN	-1.60629
WISP2	-1.61683
EIF4EBP2	-1.62205
PLN	-1.62947
AP5S1	-1.64059
FZD2	-1.64238
MYH10	-1.67567
LINC01279	-1.68106
TUBA1A	-1.68334
CNN1	-1.68533
INAFM2	-1.68692
MRC2	-1.69551
ESM1	-1.7007
SPA17	-1.70117
LDHA	-1.71596
PPP1CA	-1.72321
DDIT4	-1.74298
CHMP1A	-1.75688
SLC41A2	-1.75741
SLN	-1.76464
ADAM10	-1.76875
SLC40A1	-1.77905
FUT11	-1.78076
ACTA1	-1.80362
SULF1	-1.81709
COX1	-1.83802
TNFRSF11B	-1.84529
INMT	-1.84957
COX3	-1.86282
FAM26E	-1.87066
HEYL	-1.87428
PDGFRA	-1.8797
GDF6	-1.88292
METTL7A	-1.88615
EFNA5	-1.88626
CD248	-1.88903
PHF23	-1.90737
KCNQ1OT1	-1.90855
COX20	-1.91563
DNM3OS	-1.916
ACTA2	-1.91641
PENK	-1.91909
ENG	-1.94848
C5orf46	-1.98133
ACTG2	-1.98301
LRRC32	-1.99154
LOC107984131	-1.99749
EMILIN1	-1.99943
C6orf120	-2.01891
CCL11	-2.02369
FGF7	-2.03247
ZNF587B	-2.05436
PLXNA4	-2.09859
CYTB	-2.11155
ND3	-2.12642
KCNK15	-2.14591
WDR77	-2.14603
KCTD21	-2.15417
PTGIS	-2.1568
MXRA5	-2.15772
NRK	-2.16816
KRT18	-2.1715
ND6	-2.18058
LRRC17	-2.19311
CHMP6	-2.207
LOC105370569	-2.21177
LOC105370526	-2.21938
SLC16A2	-2.22242
VASP	-2.22727
ERG	-2.29687
COL1A1	-2.31435
LDLR	-2.31893
SLC26A2	-2.32948
KIAA1324L	-2.48951
MIR210HG	-2.49903
HMOX1	-2.5308
SPATA13	-2.54139
NRXN3	-2.58188
COX2	-2.61114
SLCO3A1	-2.61584
F3	-2.6159
FBN2	-2.68146
LOC105372011	-2.82883
LOC107984791	-2.93685
CPA4	-2.94911
FIGN	-2.98317
GNA14	-3.01557
OGFOD3	-3.16631
LOC105377123	-3.18723
POP1	-3.26681
LOC105374235	-3.32809
LEP	-3.43937
LOC107985957	-3.47582
MIR6723	-3.66945
RAB9B	-3.91202
ZNF223	-4.09268
CA3	-4.11249
DAPP1	-4.47106
