# Supplementary material for: Mechanisms of sorafenib-induced cardiotoxicity: ER stress induces upregulation of ATF3, leading to downregulation of NDUFS1 expression and mitochondrial dysfunction
Source: Front Pharmacol. 2025 Aug 13;16:1593290. doi: 10.3389/fphar.2025.1593290 (PMC12380775; doi:10.3389/fphar.2025.1593290)
Supplement: Supplementary file 10 [file Table4.xlsx]

## Sheet: line A
The mRNA expression data of line A
id	baseMean	log2FoldChange	lfcSE	stat	pvalue	padj
ATF3	50.87	4.15364	0.342657	12.1219	8.09e-34	1.09e-31
GDF15	282.231	3.62423	0.28268	12.821	1.25e-37	2.02e-35
MT1G	2.64021	3.56128	0.687217	5.18218	2.19e-07	2.53e-06
PLIN2	707.299	3.43732	0.248592	13.8272	1.75e-43	3.59e-41
DUSP1	45.3461	3.2771	0.228555	14.3384	1.26e-46	2.67e-44
SLC3A2	120.752	3.02747	0.179163	16.8978	4.67e-64	2.08e-61
DDIT3	569.592	2.46354	0.359441	6.85382	7.19e-12	1.64e-10
CXCL2	1.65014	2.45939	0.828672	2.96787	0.00299876	0.0118468
PTGS2	5.35447	2.43535	0.485186	5.01943	5.18e-07	5.56e-06
SAT1	696.887	2.31366	0.118555	19.5155	8.1e-85	6.56e-82
TRIB3	68.0083	2.2243	0.212037	10.4901	9.59e-26	8.33e-24
ZFP36	10.5421	2.20785	0.310447	7.11183	1.15e-12	2.92e-11
HSPA5	1112.61	2.07962	0.131868	15.7705	4.96e-56	1.61e-53
SRXN1	26.7808	2.02697	0.197959	10.2394	1.32e-24	1.05e-22
JUN	57.4633	1.97493	0.175312	11.2652	1.95e-29	2.16e-27
LURAP1L	34.0345	1.83262	0.186427	9.83021	8.34e-23	5.57e-21
EGFR	19.6822	1.68737	0.244451	6.90269	5.1e-12	1.2e-10
HERPUD1	184.374	1.64064	0.173634	9.44884	3.43e-21	2.04e-19
UBC	2104.78	1.59821	0.101161	15.7987	3.18e-56	1.05e-53
TNFAIP3	9.60377	1.45848	0.359032	4.06225	4.86e-05	0.000330066
TAZ	2.02819	1.4508	0.594746	2.43936	0.0147132	0.0456779
MAP3K5	6.37332	1.42258	0.377525	3.76819	0.000164437	0.000974277
SLC2A8	2.69475	1.3986	0.570663	2.45083	0.0142525	0.0445577
WIPI1	6.08886	1.38084	0.391307	3.5288	0.000417449	0.00221216
TSC22D3	36.8471	1.30944	0.150747	8.68631	3.74e-18	1.65e-16
CDKN1A	176.857	1.26154	0.161608	7.80618	5.89e-15	1.92e-13
ARNTL	10.3968	1.22328	0.27586	4.43444	9.23e-06	7.4e-05
HSF1	3.79765	1.19234	0.437012	2.7284	0.00636423	0.0225606
SQSTM1	299.647	1.14264	0.118746	9.62259	6.42e-22	3.96e-20
SESN2	20.0907	1.12459	0.448034	2.51005	0.0120713	0.0388357
LINC00472	4.09447	1.08733	0.445055	2.44314	0.0145601	0.0452895
BRD4	30.4089	1.08359	0.167388	6.47354	9.57e-11	1.89e-09
SLC7A11	40.9492	1.06685	0.396186	2.69279	0.00708576	0.024719
YY1AP1	19.7051	1.06641	0.222918	4.78385	1.72e-06	1.65e-05
RELA	22.5247	1.05228	0.211908	4.96574	6.84e-07	7.16e-06
GPT2	16.8898	1.04332	0.292532	3.5665	0.00036178	0.00194586
ACSL3	52.6043	1.03316	0.146653	7.04494	1.86e-12	4.58e-11
CEBPG	44.2941	1.01771	0.197696	5.14785	2.63e-07	2.99e-06
XBP1	99.7773	1.01697	0.116896	8.69982	3.32e-18	1.47e-16
ARRDC3	73.6024	1.01381	0.158285	6.40496	1.5e-10	2.88e-09
AGPAT3	7.46051	-1.05931	0.431873	-2.45283	0.0141736	0.0443595
CAPG	6.69925	-1.15024	0.457638	-2.51343	0.0119563	0.0385042
HILPDA	80.7187	-1.27308	0.211628	-6.01565	1.79e-09	3.03e-08
NRAS	64.8121	-1.31544	0.167401	-7.85804	3.9e-15	1.3e-13
NOX4	64.4699	-1.34035	0.189218	-7.08362	1.4e-12	3.54e-11
KRAS	17.1686	-1.44477	0.302883	-4.77007	1.84e-06	1.76e-05
NF2	18.0929	-1.44891	0.309132	-4.68703	2.77e-06	2.54e-05
IL33	8.7997	-1.47406	0.419187	-3.51647	0.000437332	0.00230338
G6PD	5.82697	-1.62386	0.532417	-3.04997	0.00228866	0.00941989
PSAT1	563.399	-1.64835	0.121831	-13.5298	1.04e-41	1.99e-39
TXNIP	133.467	-1.64972	0.309338	-5.33308	9.66e-08	1.2e-06
HELLS	4.21807	-1.67377	0.646792	-2.5878	0.00965921	0.0322206
CAV1	666.273	-1.79804	0.101671	-17.6849	5.48e-70	2.73e-67
CHMP6	7.36503	-1.86705	0.498468	-3.74557	0.000179982	0.00105052
MUC1	4.13915	-2.09498	0.739024	-2.8348	0.00458546	0.0170144
SLC40A1	76.6491	-2.70885	0.251565	-10.768	4.88e-27	4.71e-25
FANCD2	1.34222	-3.41126	1.16692	-2.92331	0.00346331	0.0133919
SLC22A15	10.3559	2.01171	0.365403	5.50546	3.68205e-08	1.48727e-06
ATP8	39.8745	1.99427	0.249546	7.99161	1.33193e-15	3.51514e-13
RAB39B	2.91841	1.98933	0.66149	3.00734	0.00263543	0.018558
LOC100505774	2.9869	1.96877	0.621194	3.16933	0.00152791	0.0122354
CTH	27.97	1.95775	0.252262	7.76081	8.43906e-15	1.73644e-12
ORC6	3.42835	1.95646	0.572736	3.41598	0.000635526	0.00616729
SLC3A2	131.202	1.95506	0.195558	9.99733	1.56554e-23	1.72779e-20
APBA3	4.29831	1.95143	0.509661	3.82887	0.000128731	0.00165726
LOC102724993	3.99588	1.95093	0.560939	3.47798	0.000505217	0.00513679
FGF2	72.2702	1.93402	0.171075	11.3051	1.23823e-29	3.00642e-26
SLC12A8	24.0162	1.90814	0.240943	7.91948	2.38499e-15	5.79075e-13
TSLP	144.808	1.89871	0.315388	6.02022	1.74182e-09	1.03149e-07
LPCAT4	13.1587	1.89036	0.349015	5.41629	6.08497e-08	2.266e-06
IRS1	14.2146	1.88318	0.34751	5.41908	5.99068e-08	2.23775e-06
PRELID3A	3.59248	1.88142	0.553881	3.39678	0.000681826	0.00649715
AR	5.17927	1.87981	0.481626	3.90304	9.49903e-05	0.00129118
SLCO6A1	38.1423	1.87161	0.246025	7.60742	2.79615e-14	4.78103e-12
GADD45G	3.94069	1.86854	0.53986	3.46115	0.000537875	0.00541443
ABCG1	2.38259	1.86842	0.692081	2.69971	0.00694006	0.0401201
IRF1	8.056	1.84558	0.477246	3.86714	0.000110119	0.00145626
ARNTL	10.2429	1.84393	0.360716	5.11186	3.19005e-07	9.44566e-06
LZTS3	7.63271	1.83949	0.399467	4.60487	4.12717e-06	8.80561e-05
PMAIP1	15.809	1.83903	0.322127	5.70903	1.13622e-08	5.14692e-07
KITLG	16.8654	1.83479	0.284476	6.44972	1.12061e-10	9.5134e-09
PPP1R15A	74.6792	1.83472	0.170266	10.7756	4.48922e-27	6.05547e-24
SPATA4	3.71384	1.8314	0.538574	3.40047	0.000672708	0.00643552
OLFML2A	10.1824	1.82399	0.393697	4.63299	3.60428e-06	7.81357e-05
PCDH17	2.887	1.82169	0.653917	2.7858	0.0053395	0.0327216
CLIP2	4.46237	1.80542	0.530017	3.40635	0.000658371	0.00632328
LOC105376235	4.13317	1.80291	0.563657	3.19859	0.00138102	0.0113628
CABLES1	26.8945	1.78847	0.289036	6.18769	6.10503e-10	4.18729e-08
SRXN1	31.2112	1.78685	0.206832	8.63912	5.66479e-18	2.54706e-15
ODF3L1	4.28045	1.78621	0.518695	3.44366	0.000573904	0.00569215
SNHG12	17.7301	1.7861	0.285648	6.25281	4.0312e-10	2.94812e-08
SLC43A3	17.3095	1.78351	0.263752	6.76208	1.36022e-11	1.42355e-09
TLN2	14.3718	1.7663	0.295627	5.97474	2.3046e-09	1.32597e-07
RGS20	16.8581	1.76384	0.327484	5.38604	7.2025e-08	2.60233e-06
NCKAP5	12.3739	1.75522	0.311871	5.62803	1.8228e-08	7.87501e-07
TYMSOS	4.62326	1.74073	0.527614	3.29926	0.000969411	0.00860911
GADD45A	126.866	1.7252	0.157072	10.9835	4.59015e-28	6.96555e-25
LOC101930114	8.34868	1.71207	0.393816	4.34738	1.37771e-05	0.00024889
FANCE	3.42833	1.69412	0.57562	2.94312	0.00324923	0.0220244
CERS6	10.0508	1.69354	0.348154	4.86436	1.1483e-06	2.94723e-05
LOC441242	3.12345	1.68898	0.6338	2.66484	0.00770246	0.0434878
KLF11	23.2723	1.66988	0.247973	6.73412	1.6493e-11	1.68256e-09
MSC	133.069	1.6697	0.180613	9.24461	2.36107e-20	1.79146e-17
PPP1R14C	4.43106	1.65118	0.503581	3.27887	0.00104225	0.00914394
TYSND1	5.98802	1.6505	0.454809	3.629	0.000284521	0.00318056
PPARG	4.87987	1.64949	0.540584	3.05131	0.00227844	0.0165037
KLF15	4.36849	1.63917	0.523585	3.13066	0.00174413	0.0135469
FAM124A	3.41268	1.63675	0.58439	2.80079	0.00509777	0.0316557
PUS1	3.14571	1.63252	0.6022	2.71092	0.00670968	0.03903
C10orf10	238.757	1.6322	0.20254	8.05864	7.71448e-16	2.178e-13
LOC101929174	5.71781	1.62543	0.440803	3.68742	0.000226538	0.0026444
NOTCH1	3.28236	1.62236	0.599822	2.70475	0.00683567	0.0396868
SPINK1	16.3354	1.61702	0.313341	5.16059	2.46176e-07	7.49018e-06
ERN1	11.5302	1.61695	0.349559	4.62568	3.73363e-06	8.03657e-05
P3H2	12.7715	1.60672	0.309497	5.19138	2.08738e-07	6.48103e-06
AFAP1L1	3.97732	1.60671	0.545602	2.94485	0.00323114	0.0219262
PIM1	12.2394	1.6017	0.425565	3.76371	0.000167411	0.00204259
NHSL1	10.8667	1.59727	0.347418	4.59754	4.27512e-06	9.07342e-05
TCEA3	25.0952	1.59596	0.27738	5.75369	8.73176e-09	4.10867e-07
FAXDC2	29.4862	1.5921	0.309941	5.13678	2.79482e-07	8.41913e-06
GTF2IRD1	15.6308	1.59005	0.288537	5.51073	3.57339e-08	1.45087e-06
LINC00882	11.9972	1.57956	0.347643	4.54363	5.52927e-06	0.000112438
MKNK2	23.7493	1.57766	0.257253	6.13271	8.63927e-10	5.63875e-08
PARD3	20.5688	1.57355	0.265041	5.93702	2.90258e-09	1.63873e-07
BCL2L1	10.9963	1.57314	0.383927	4.0975	4.17639e-05	0.000632976
CPSF4	52.3364	1.57147	0.202142	7.77412	7.59766e-15	1.59027e-12
LOC101929147	5.69403	1.56683	0.455518	3.43966	0.000582446	0.00575806
IFIT2	104.558	1.55657	0.179995	8.64785	5.2481e-18	2.45046e-15
TBL1X	13.914	1.54327	0.292967	5.26771	1.38139e-07	4.56199e-06
C7orf26	6.48485	1.53604	0.419624	3.66051	0.000251715	0.00287201
TRIB3	123.098	1.53571	0.321689	4.77391	1.80686e-06	4.25927e-05
LINC01260	9.26921	1.52983	0.362411	4.22124	2.42963e-05	0.000397516
TGFBR3	8.9671	1.52976	0.381271	4.01227	6.01386e-05	0.000865711
CREB5	19.0459	1.50966	0.260125	5.80359	6.4908e-09	3.21911e-07
PPM1H	14.2685	1.49677	0.28139	5.3192	1.04225e-07	3.5642e-06
IRF2BP2	94.818	1.49069	0.189873	7.85096	4.12862e-15	8.79324e-13
MT1A	15.9545	1.47824	0.282168	5.23885	1.61576e-07	5.21685e-06
SLC6A9	4.43827	1.47372	0.481452	3.06099	0.00220609	0.0160949
LINC00963	15.5003	1.46166	0.275934	5.29714	1.17632e-07	3.95582e-06
MT2A	2201.51	1.45893	0.323146	4.51477	6.33842e-06	0.000126352
CSNK2A2	8.74889	1.45644	0.361582	4.02796	5.62631e-05	0.000821942
HSBP1L1	9.38318	1.45263	0.374173	3.88225	0.000103493	0.00138218
BTG1	65.7515	1.44926	0.249725	5.80345	6.49655e-09	3.21911e-07
GCHFR	12.6274	1.44918	0.344953	4.2011	2.65623e-05	0.00043053
DICER1-AS1	9.29059	1.4478	0.375435	3.85633	0.000115103	0.00150576
ZC3H6	14.7771	1.44374	0.289446	4.98795	6.10226e-07	1.67985e-05
ZNF598	7.03409	1.44192	0.398406	3.61923	0.000295476	0.00328397
LINC01354	11.415	1.43918	0.328696	4.37846	1.19521e-05	0.000219846
PEG10	5.3016	1.43808	0.470588	3.05593	0.00224365	0.0163003
LAYN	18.8676	1.43661	0.275247	5.21933	1.79573e-07	5.72183e-06
ZNF319	6.7531	1.43456	0.453959	3.16012	0.00157705	0.0125133
APOBEC3D	4.47338	1.42917	0.493783	2.89433	0.00379965	0.0249609
PYCARD	6.28262	1.4206	0.434872	3.2667	0.00108809	0.0094623
NANOS1	4.3352	1.42053	0.490177	2.89799	0.0037556	0.0246982
PRKACB	53.855	1.4179	0.190476	7.444	9.7681e-14	1.42873e-11
GAREM1	6.54311	1.41431	0.424219	3.3339	0.000856359	0.00781082
ARL4C	15.6903	1.41364	0.26708	5.29296	1.20351e-07	4.03607e-06
HSF1	4.2462	1.4121	0.517764	2.72729	0.0063856	0.0376866
LINC01011	9.82669	1.41006	0.342053	4.12234	3.75039e-05	0.000581021
CCDC171	30.8676	1.40523	0.202096	6.95326	3.56945e-12	4.12696e-10
P2RX7	5.38361	1.40183	0.498589	2.81159	0.00492968	0.0308804
RAB33A	25.3334	1.39527	0.266626	5.23305	1.66736e-07	5.36917e-06
LOC283140	10.9173	1.39367	0.341827	4.07712	4.55973e-05	0.000686788
XPO6	13.7911	1.39361	0.286622	4.86219	1.16093e-06	2.96708e-05
LOC107987045	5.60084	1.39209	0.472138	2.94849	0.00319331	0.0217302
ERICH2	36.3453	1.38946	0.238054	5.83677	5.32211e-09	2.70337e-07
TTC39C	12.8843	1.38851	0.300645	4.61845	3.86617e-06	8.27784e-05
PLAT	182.163	1.38768	0.373374	3.7166	0.000201921	0.00239154
SALL2	6.04955	1.3822	0.472164	2.92738	0.00341833	0.0229124
HEIH	16.5807	1.37994	0.278714	4.9511	7.37963e-07	1.99529e-05
ZNF354B	6.29958	1.37889	0.435205	3.16837	0.00153299	0.0122599
POPDC2	4.73355	1.37051	0.498762	2.74784	0.00599901	0.0359822
ACACB	6.26188	1.36576	0.418434	3.26397	0.00109864	0.00951994
TRIM65	6.5501	1.3536	0.42291	3.20068	0.00137105	0.0113228
LRRN4CL	6.39454	1.3477	0.434437	3.10218	0.00192103	0.0145486
C3orf18	8.74165	1.34509	0.358697	3.74994	0.000176875	0.00213168
WNT5A	13.8656	1.34004	0.334001	4.01208	6.01862e-05	0.000865711
FRG1JP	6.76699	1.3393	0.394036	3.39893	0.000676493	0.00646154
LRRC20	4.58143	1.33797	0.476222	2.80955	0.00496115	0.0310352
NINJ1	28.2778	1.33469	0.21494	6.20961	5.3115e-10	3.72726e-08
RNF182	5.13074	1.33427	0.482071	2.76778	0.00564395	0.0342913
GDF15	120.51	1.33338	0.179277	7.43755	1.02568e-13	1.46492e-11
PELI3	7.11151	1.32575	0.407835	3.25071	0.00115117	0.00985556
FAM220A	8.43356	1.32371	0.380112	3.48242	0.000496903	0.00506074
STK33	4.21061	1.32152	0.493931	2.67551	0.00746156	0.0424278
LRRC8D	7.34889	1.31786	0.403746	3.26409	0.00109818	0.00951994
DCAF10	32.5215	1.31303	0.204052	6.43478	1.23656e-10	1.04014e-08
CMBL	39.8841	1.30914	0.199058	6.57667	4.81117e-11	4.35877e-09
BEND7	4.59417	1.30496	0.477575	2.73246	0.00628626	0.0372633
PQLC2L	52.8052	1.30493	0.182943	7.13297	9.82287e-13	1.22938e-10
TBC1D2B	11.4927	1.30394	0.307609	4.23896	2.2456e-05	0.000376021
FEM1C	7.22373	1.30051	0.407847	3.18872	0.00142903	0.0116354
MIR31HG	8.92608	1.30041	0.35467	3.66653	0.000245868	0.00282121
SPSB1	5.6224	1.29915	0.424207	3.06254	0.00219467	0.0160405
TCP10L	9.16148	1.29518	0.347863	3.72325	0.000196673	0.00233621
ZXDB	4.57793	1.29158	0.479662	2.69269	0.00708786	0.0407804
APOL6	30.0855	1.29148	0.219696	5.87849	4.14015e-09	2.17582e-07
DOCK9	18.5455	1.28855	0.294003	4.38277	1.1718e-05	0.000216195
IRAK3	5.49434	1.28436	0.458443	2.80158	0.00508537	0.0315949
ABCA1	237.347	1.2811	0.381451	3.3585	0.000783681	0.00729034
ADORA2B	16.7647	1.28029	0.266016	4.81283	1.48806e-06	3.59861e-05
GUCY1A2	8.16772	1.27815	0.365112	3.50071	0.000464012	0.00478159
TRIM16	18.8194	1.27762	0.256645	4.97815	6.41947e-07	1.7592e-05
TBC1D31	7.235	1.2766	0.418152	3.05297	0.00226592	0.0164425
ZNF354A	14.0467	1.2754	0.310063	4.11334	3.89971e-05	0.000598514
ZNF528-AS1	13.2325	1.27095	0.313755	4.05078	5.10473e-05	0.000757597
LOC107987062	10.5371	1.26858	0.341542	3.71427	0.000203795	0.00240434
CFAP221	5.22631	1.2672	0.478562	2.64794	0.00809847	0.0451887
TMEM38B	44.5162	1.26223	0.204584	6.16977	6.8389e-10	4.63822e-08
LOC105375967	32.9314	1.26077	0.235828	5.34615	8.98459e-08	3.15148e-06
PSIP1	41.0247	1.25671	0.195566	6.42605	1.30963e-10	1.06704e-08
CSF1	20.0602	1.25629	0.263547	4.76688	1.87105e-06	4.39352e-05
CCDC113	8.09423	1.25476	0.388795	3.22731	0.00124959	0.0105201
ZNF213	6.69903	1.25262	0.406929	3.07823	0.00208236	0.0154711
RIMS3	24.5403	1.25223	0.256406	4.88376	1.0408e-06	2.70563e-05
GAMT	13.4829	1.24424	0.287124	4.33345	1.46788e-05	0.000261674
TMCC1-AS1	7.61981	1.24361	0.423392	2.93725	0.0033114	0.0223459
ZBTB21	11.8834	1.23867	0.325267	3.80818	0.000139995	0.00177401
CDC14B	17.7251	1.23783	0.254148	4.8705	1.11317e-06	2.8631e-05
KIZ	35.7412	1.23655	0.209212	5.91052	3.41024e-09	1.84823e-07
PRIM1	17.274	1.23507	0.266551	4.63352	3.59494e-06	7.80726e-05
NRP2	11.3436	1.23464	0.341181	3.61872	0.000296067	0.00328542
LOC101927895	15.1573	1.23176	0.294384	4.18419	2.86188e-05	0.000459567
NSMAF	38.9472	1.22916	0.202987	6.05533	1.40131e-09	8.67951e-08
NFIL3	16.1066	1.22897	0.269771	4.5556	5.22368e-06	0.000106581
DDIT3	1584.73	1.22892	0.189332	6.49084	8.53595e-11	7.29763e-09
INHBA-AS1	7.04548	1.22867	0.433141	2.83665	0.004559	0.0290379
DNAJC1	21.8752	1.2255	0.254895	4.80785	1.52563e-06	3.68215e-05
ZNF483	10.2575	1.22215	0.346901	3.52305	0.000426607	0.00446851
SYNM	47.0316	1.2198	0.198122	6.15681	7.42271e-10	4.95119e-08
SLC7A11	33.4145	1.21956	0.228472	5.33789	9.40336e-08	3.26534e-06
GULP1	21.0699	1.21363	0.280012	4.3342	1.46294e-05	0.000261177
SRD5A3	18.1023	1.21094	0.27493	4.40453	1.06013e-05	0.00019861
TOP1MT	6.06466	1.20744	0.415521	2.90585	0.00366258	0.0241819
MXD1	14.9614	1.20431	0.30331	3.97057	7.17024e-05	0.00100541
DIP2C	21.8318	1.20386	0.301518	3.99267	6.53332e-05	0.000928741
ALKBH3	26.3088	1.20338	0.228281	5.2715	1.3531e-07	4.48815e-06
MAFG	21.9599	1.19625	0.231248	5.17301	2.30354e-07	7.06187e-06
FLYWCH1	10.1003	1.19373	0.336789	3.54445	0.00039344	0.00417514
EGFR	26.4827	1.18839	0.266782	4.45456	8.40662e-06	0.000161994
AXIN1	7.03219	1.18679	0.426061	2.78548	0.00534479	0.0327375
DTWD2	7.3907	1.18491	0.39768	2.97956	0.00288663	0.0199679
HERC3	6.89094	1.18364	0.403235	2.93535	0.00333169	0.0224455
MFHAS1	20.6065	1.18268	0.258204	4.5804	4.6408e-06	9.6637e-05
SH3RF1	22.4982	1.18189	0.244029	4.84325	1.27735e-06	3.17768e-05
CDYL	14.1387	1.18068	0.309897	3.80991	0.000139019	0.00176722
LOC105375666	8.94593	1.17415	0.378029	3.10597	0.00189655	0.0144352
DUS4L	6.44772	1.17072	0.432689	2.70568	0.00681656	0.0395947
SCN8A	5.96404	1.16878	0.432417	2.7029	0.0068737	0.0398694
FANCG	6.30871	1.16097	0.405355	2.86407	0.00418229	0.0270501
FYN	45.4603	1.16007	0.206619	5.61452	1.97107e-08	8.42563e-07
EAF2	10.5468	1.15521	0.354246	3.26105	0.00111002	0.00959119
TARBP1	13.0917	1.15218	0.303038	3.80211	0.000143471	0.00180758
GATAD1	36.1572	1.14895	0.211412	5.43463	5.49108e-08	2.07024e-06
EIF4E3	5.95347	1.14572	0.425355	2.69356	0.00706931	0.0407281
OSBPL3	9.01592	1.14555	0.364867	3.13964	0.00169158	0.0132202
SLC15A3	8.8851	1.14532	0.42038	2.7245	0.00643997	0.0378969
TEKT4P2	9.80818	1.13858	0.343618	3.31349	0.00092139	0.00827342
CRYL1	43.9666	1.13675	0.192951	5.89138	3.82984e-09	2.03032e-07
AAK1	33.4297	1.12872	0.191126	5.90562	3.51322e-09	1.89558e-07
REXO4	13.6358	1.12769	0.307887	3.66268	0.000249588	0.0028558
ARHGAP26	7.73849	1.12638	0.405069	2.78071	0.00542395	0.0331721
MYC	36.5776	1.12436	0.206146	5.45423	4.91859e-08	1.88365e-06
ZNF468	52.2827	1.1224	0.193448	5.80207	6.55003e-09	3.21933e-07
SAMD12	11.769	1.12129	0.328323	3.41521	0.000637319	0.00617482
JAK2	6.80179	1.1182	0.429497	2.6035	0.00922767	0.0498288
ZNF581	15.9204	1.11598	0.280432	3.97952	6.90535e-05	0.000975913
CASP1	70.2146	1.11223	0.229887	4.83816	1.31044e-06	3.24743e-05
MAK	27.35	1.11113	0.239893	4.63177	3.62557e-06	7.83174e-05
LOC100506127	7.38283	1.10842	0.4156	2.66704	0.00765222	0.0432284
DDX19B	18.6237	1.10805	0.26856	4.12589	3.69309e-05	0.000575535
N4BP2	7.86569	1.10679	0.371519	2.97911	0.00289091	0.0199861
RRAS2	11.1301	1.10284	0.349562	3.15493	0.00160536	0.0126965
LEMD2	14.034	1.10259	0.312823	3.52465	0.00042405	0.00444557
LIAS	34.4177	1.10074	0.197234	5.58086	2.39333e-08	1.00886e-06
ZNF496	14.1009	1.0966	0.32011	3.42571	0.000613197	0.005994
USP53	106.864	1.09603	0.138514	7.91278	2.51708e-15	5.99165e-13
DLGAP1-AS2	13.4303	1.09451	0.30273	3.61546	0.000299817	0.00332097
CYB561	7.71646	1.09449	0.411142	2.66208	0.00776587	0.043728
ABL1	28.2404	1.09294	0.226585	4.82355	1.41027e-06	3.45872e-05
FAM110B	24.5142	1.09174	0.23325	4.68055	2.86109e-06	6.38486e-05
CLEC2D	9.98621	1.0917	0.340264	3.20838	0.00133486	0.0110691
GPT2	13.2294	1.08679	0.300867	3.61221	0.000303598	0.00335978
KIF13B	13.4236	1.08601	0.299609	3.62476	0.000289228	0.00322723
MYOZ2	129.112	1.08546	0.214045	5.07116	3.95407e-07	1.14291e-05
PDK4	7.41282	1.08475	0.399927	2.71237	0.00668048	0.0388787
SNHG17	48.5466	1.08174	0.1924	5.62232	1.88414e-08	8.11117e-07
TLR4	23.6061	1.08078	0.277675	3.89225	9.93203e-05	0.00133379
EVI2A	16.1721	1.08054	0.321588	3.36001	0.000779409	0.00727288
LINC00341	11.9795	1.07979	0.32362	3.3366	0.000848106	0.00775302
ETV5	17.6483	1.07926	0.284205	3.79747	0.000146181	0.00183141
IDH1	241.929	1.07764	0.163554	6.5889	4.4309e-11	4.07509e-09
TLE1	12.039	1.0764	0.330837	3.25357	0.00113963	0.00979132
PER2	8.2739	1.0749	0.36929	2.91073	0.00360589	0.0238808
MEX3D	8.68979	1.07127	0.386561	2.77128	0.00558356	0.0339601
ME2	21.6231	1.07103	0.241363	4.43742	9.10456e-06	0.000173516
SAP30L	26.3363	1.06773	0.217993	4.89802	9.68091e-07	2.54938e-05
RNF19B	8.45356	1.06764	0.382837	2.78876	0.00529101	0.0324901
CKMT2-AS1	15.6714	1.06746	0.282644	3.77669	0.000158928	0.00196076
RRS1	7.03176	1.06653	0.404847	2.63441	0.00842839	0.0466151
C9orf91	16.3786	1.06548	0.258479	4.12211	3.75415e-05	0.000581021
RMND1	236.436	1.06286	0.142893	7.43813	1.02118e-13	1.46492e-11
PHACTR4	16.5892	1.06156	0.28095	3.77848	0.000157787	0.00194866
SRGAP1	27.3653	1.06027	0.228112	4.64803	3.35121e-06	7.31721e-05
FAM120C	10.0279	1.05674	0.372238	2.83888	0.00452718	0.0288655
TMEM206	7.09053	1.05661	0.391528	2.6987	0.00696115	0.0402229
RTP4	11.9815	1.05634	0.34505	3.06141	0.002203	0.016082
RIPK2	17.6725	1.05515	0.261898	4.02886	5.60482e-05	0.000819789
UBQLN2	16.4252	1.05307	0.280493	3.75436	0.000173787	0.002109
C19orf54	7.3443	1.05176	0.396445	2.65298	0.00797857	0.0447216
LAMC2	13.7279	1.05092	0.304984	3.44582	0.000569323	0.00565134
PLD1	15.7318	1.04855	0.285151	3.67719	0.000235816	0.00272389
GRB10	29.3593	1.04633	0.234089	4.46978	7.82992e-06	0.000152577
RNF135	13.1881	1.04622	0.291297	3.59158	0.000328678	0.00359473
RBBP8	25.9786	1.0462	0.222532	4.70136	2.5844e-06	5.87064e-05
PWARSN	28.2779	1.04475	0.218216	4.78768	1.68716e-06	4.024e-05
PBRM1	65.0148	1.03995	0.173269	6.00194	1.94972e-09	1.13338e-07
ARSG	7.38033	1.03891	0.3879	2.6783	0.00739966	0.0421701
DDX60	10.1176	1.03755	0.334236	3.10425	0.00190763	0.0145013
UBE3D	17.6115	1.03731	0.274016	3.78558	0.000153352	0.00190944
GTPBP2	24.4174	1.03519	0.238526	4.33996	1.4251e-05	0.000256306
UBA2	37.402	1.03514	0.24488	4.22712	2.36705e-05	0.000390205
SNX9	62.6564	1.03364	0.204503	5.05442	4.31692e-07	1.22925e-05
SYBU	13.4865	1.03181	0.30283	3.40724	0.000656233	0.00631273
CPEB4	20.1428	1.03175	0.250102	4.1253	3.7025e-05	0.000576261
TRIM8	49.6312	1.02861	0.205126	5.01453	5.3163e-07	1.48182e-05
EXOC3	13.3211	1.02781	0.325226	3.16029	0.00157615	0.0125133
CDR2L	16.7524	1.02019	0.280116	3.64204	0.000270488	0.00306032
LRRC47	19.3578	1.01874	0.250818	4.06169	4.87198e-05	0.000726607
DENND5B	13.5532	1.01852	0.302075	3.37175	0.000746928	0.00699669
RALA	152.126	1.01801	0.135095	7.53551	4.86435e-14	7.66925e-12
WDSUB1	15.2254	1.01739	0.289181	3.5182	0.000434492	0.00453156
SIK3	10.88	1.01713	0.314439	3.23473	0.0012176	0.0103008
RNF187	64.642	1.01684	0.179187	5.67472	1.38918e-08	6.13258e-07
BEND6	7.51655	1.01396	0.387504	2.61665	0.00887968	0.0485145
BHLHE41	33.3772	1.01368	0.283228	3.57902	0.000344891	0.00373837
MEDAG	15.9992	1.01013	0.292561	3.45271	0.000554991	0.00554991
AKR1B10	8.16101	1.00881	0.381231	2.64619	0.00814032	0.0452903
ALKBH8	16.9719	1.0072	0.264233	3.81178	0.000137972	0.00175574
SRP14-AS1	13.9816	1.00484	0.279659	3.5931	0.00032677	0.00357708
LHFPL2	33.3779	1.00434	0.260313	3.85822	0.000114217	0.00150064
AP1AR	21.5695	1.00397	0.236875	4.2384	2.25114e-05	0.00037643
TP53BP2	38.0025	1.00289	0.239335	4.19032	2.78564e-05	0.000448469
MBD4	47.1931	1.00252	0.19487	5.14457	2.68133e-07	8.11753e-06
GPR1	160.4	1.00107	0.218777	4.57577	4.74466e-06	9.84618e-05
GALNT2	26.1089	-1.002	0.243301	-4.11836	3.81584e-05	0.000588619
HNRNPA2B1	649.495	-1.00481	0.153264	-6.55606	5.52491e-11	4.8958e-09
FHL1	400.003	-1.00493	0.130879	-7.67826	1.61264e-14	3.01191e-12
LOC107984131	11.4963	-1.00628	0.359656	-2.7979	0.00514365	0.0318754
FILIP1L	125.331	-1.00635	0.203997	-4.93314	8.09167e-07	2.1685e-05
FUCA1	13.2986	-1.00909	0.351236	-2.87297	0.00406637	0.0264696
LANCL2	42.3348	-1.00916	0.24758	-4.07608	4.58004e-05	0.000688993
TCEAL1	114.072	-1.01306	0.141992	-7.13463	9.7046e-13	1.22723e-10
DYNLL1	2649.35	-1.01376	0.131748	-7.69467	1.41865e-14	2.77781e-12
CALD1	6022.09	-1.01498	0.125105	-8.11306	4.9359e-16	1.57689e-13
ANXA2P1	27.3522	-1.01575	0.231727	-4.38337	1.16855e-05	0.000215924
LINC01279	341.931	-1.01631	0.19077	-5.32741	9.96212e-08	3.4358e-06
COL3A1	1460.08	-1.01827	0.143155	-7.11309	1.13469e-12	1.40563e-10
ANXA2	8312.25	-1.01943	0.144145	-7.07223	1.52459e-12	1.86955e-10
POLR2L	582.193	-1.0217	0.137974	-7.40497	1.31181e-13	1.8097e-11
ANGPT1	39.98	-1.0236	0.253528	-4.03741	5.4044e-05	0.000793343
C8orf48	58.508	-1.02755	0.176375	-5.82592	5.67985e-09	2.86114e-07
HPS5	71.7796	-1.02786	0.210814	-4.87566	1.08444e-06	2.80995e-05
INIP	36.2694	-1.02985	0.222703	-4.62434	3.75791e-06	8.07451e-05
WFDC3	20.5154	-1.03441	0.275727	-3.75157	0.000175732	0.00212277
OXCT1	234.478	-1.03477	0.142583	-7.25736	3.94731e-13	5.15273e-11
PLS3	957.403	-1.03611	0.118891	-8.71478	2.91328e-18	1.41469e-15
C4orf3	1590.97	-1.0371	0.139062	-7.45781	8.79732e-14	1.30243e-11
EBP	77.1051	-1.03738	0.171773	-6.03925	1.54835e-09	9.38091e-08
IGFBP3	1167.05	-1.03777	0.311484	-3.33169	0.000863214	0.00785563
GYS1	18.8204	-1.0412	0.292449	-3.56028	0.000370461	0.00397392
HEYL	14.274	-1.04203	0.378764	-2.75112	0.00593914	0.0357467
EML4	168.693	-1.04616	0.182697	-5.72621	1.027e-08	4.70483e-07
GMFB	61.2615	-1.05067	0.190256	-5.52243	3.34352e-08	1.37594e-06
NPR3	173.42	-1.05535	0.197646	-5.33959	9.31549e-08	3.24971e-06
AQP1	52.8769	-1.05673	0.255216	-4.14052	3.46513e-05	0.000542796
FAM69A	183.904	-1.05677	0.180727	-5.84734	4.99484e-09	2.5656e-07
ACAN	24.0851	-1.0614	0.27425	-3.8702	0.000108745	0.00144122
C14orf1	204.673	-1.06184	0.168619	-6.29731	3.02853e-10	2.31235e-08
PGK1	1290.4	-1.06216	0.191121	-5.55752	2.7363e-08	1.14547e-06
SORBS2	197.155	-1.06699	0.121687	-8.76834	1.81315e-18	9.17153e-16
MGC72080	10.0871	-1.07266	0.390963	-2.74364	0.00607624	0.0363556
LHX9	10.5743	-1.07308	0.375364	-2.85876	0.00425297	0.0273905
TPM2	656.939	-1.07878	0.11505	-9.37668	6.80834e-21	5.51022e-18
LUM	1080.27	-1.08048	0.133559	-8.08996	5.96834e-16	1.76721e-13
CD248	35.3198	-1.08402	0.221066	-4.90359	9.41014e-07	2.48346e-05
COL1A1	4446.84	-1.08409	0.279141	-3.88366	0.000102897	0.00137574
CHRNB1	27.5248	-1.08605	0.238031	-4.56265	5.0513e-06	0.00010325
HTR2A	26.0339	-1.08675	0.31727	-3.42532	0.000614084	0.00599757
ZNF618	14.5484	-1.08941	0.340982	-3.19492	0.0013987	0.0114654
ANXA2P2	95.8083	-1.08953	0.175191	-6.21908	5.00063e-10	3.52952e-08
ANXA2P3	393.571	-1.09281	0.149087	-7.33004	2.30083e-13	3.10356e-11
CHPF2	14.9938	-1.09568	0.316178	-3.46539	0.000529459	0.00533414
OXTR	131.143	-1.09571	0.181699	-6.03035	1.63602e-09	9.83233e-08
PTGIS	130.948	-1.09737	0.210284	-5.2185	1.80377e-07	5.73239e-06
SPDL1	78.7146	-1.10018	0.235791	-4.66592	3.0724e-06	6.80638e-05
CARD6	15.8444	-1.10042	0.321049	-3.42757	0.000609014	0.00596726
ALDOC	37.2069	-1.10189	0.224533	-4.90747	9.22566e-07	2.4454e-05
SMCO3	16.1486	-1.10316	0.3195	-3.45276	0.000554879	0.00554991
FBLN5	566.057	-1.10423	0.143439	-7.69824	1.37951e-14	2.74546e-12
STK38L	130.141	-1.10653	0.189928	-5.82605	5.67531e-09	2.86114e-07
FKBP14	109.837	-1.10816	0.211004	-5.25183	1.50596e-07	4.90143e-06
UGP2	736.798	-1.10942	0.120521	-9.20515	3.41187e-20	2.43647e-17
IGF1	152.655	-1.10974	0.37099	-2.99128	0.00277807	0.0193715
HNRNPM	61.6238	-1.11081	0.189488	-5.86216	4.56878e-09	2.3804e-07
CARMN	24.3936	-1.11089	0.268204	-4.14194	3.4438e-05	0.00054085
ACTG1	5129.6	-1.11757	0.119139	-9.3804	6.57199e-21	5.51022e-18
ADM	61.255	-1.11833	0.195343	-5.72493	1.03475e-08	4.72249e-07
TGFB3	80.7721	-1.11878	0.174709	-6.40364	1.51715e-10	1.22788e-08
CTHRC1	92.9606	-1.12081	0.161575	-6.93675	4.01229e-12	4.55226e-10
ACTB	1727.61	-1.12104	0.194286	-5.77005	7.92472e-09	3.75805e-07
ENG	63.9223	-1.12162	0.193543	-5.79517	6.82522e-09	3.28802e-07
P4HA1	196.588	-1.12182	0.204165	-5.49469	3.9139e-08	1.55277e-06
CNN1	29.1125	-1.12346	0.293678	-3.82547	0.000130521	0.00167674
TM4SF1	254.933	-1.12918	0.161617	-6.98675	2.8133e-12	3.31588e-10
SPACA6	23.6715	-1.13576	0.256505	-4.42782	9.51908e-06	0.000180283
TUBB6	143.348	-1.13848	0.220464	-5.16401	2.41709e-07	7.38951e-06
IL33	42.5059	-1.14593	0.387262	-2.95904	0.00308596	0.02113
ACTG1P20	28.5126	-1.15196	0.254562	-4.52525	6.03231e-06	0.000121246
GBP1	35.0319	-1.15335	0.254894	-4.52485	6.04393e-06	0.000121278
KCNMB1	20.1944	-1.15566	0.313217	-3.68965	0.000224562	0.00262385
VCL	285.647	-1.15702	0.142803	-8.10222	5.39675e-16	1.63791e-13
EDARADD	17.6621	-1.15775	0.31168	-3.71455	0.000203565	0.00240397
DEPTOR	34.2631	-1.16177	0.254543	-4.56413	5.01579e-06	0.000103032
FDPS	269.076	-1.16242	0.201314	-5.77418	7.73268e-09	3.69586e-07
PDLIM5	141.753	-1.16397	0.150641	-7.72678	1.10298e-14	2.23169e-12
ND1	2791.45	-1.16679	0.151802	-7.68625	1.51516e-14	2.87779e-12
CCDC8	9.43408	-1.16688	0.433394	-2.69243	0.00709334	0.0407926
PTGS1	88.0189	-1.17155	0.169448	-6.91393	4.714e-12	5.29889e-10
CNST	79.1325	-1.17187	0.188013	-6.23292	4.5783e-10	3.28879e-08
OGN	277.244	-1.1737	0.218582	-5.36962	7.89049e-08	2.80911e-06
METTL7A	37.9941	-1.17764	0.273422	-4.30703	1.65463e-05	0.000290278
ADAMTS6	15.4834	-1.18064	0.307407	-3.84065	0.000122707	0.00159322
TUBA1B	1906.79	-1.18264	0.181445	-6.5179	7.12995e-11	6.13883e-09
BMP4	120.576	-1.18416	0.189692	-6.24251	4.3061e-10	3.1303e-08
KLF2	14.0045	-1.18485	0.352608	-3.36025	0.000778709	0.00727194
NDUFA4L2	235.949	-1.18585	0.343167	-3.4556	0.000549073	0.00550433
PRELP	360.312	-1.18732	0.170067	-6.9815	2.92049e-12	3.40911e-10
LOC102724168	7.91823	-1.18741	0.419846	-2.82822	0.0046808	0.0296555
CHMP6	12.7419	-1.18785	0.35495	-3.34652	0.000818315	0.00753744
NXT2	20.1862	-1.1923	0.279818	-4.26098	2.03528e-05	0.000346055
FAM46C	18.8136	-1.1926	0.318396	-3.74566	0.000179922	0.00216049
ACTN4	125.401	-1.19435	0.195073	-6.12258	9.2075e-10	5.95208e-08
GJA1	137.116	-1.19528	0.15594	-7.66501	1.7882e-14	3.2892e-12
KIAA1324L	28.0077	-1.1975	0.236515	-5.06311	4.12472e-07	1.18749e-05
LRRC17	146.834	-1.20449	0.150688	-7.99327	1.3141e-15	3.51514e-13
FADS2	23.5835	-1.20518	0.342489	-3.51889	0.000433353	0.00452357
NOX4	52.3438	-1.20524	0.390232	-3.08853	0.0020115	0.0150646
ND4	9103.86	-1.20857	0.152208	-7.94023	2.01804e-15	4.99981e-13
CGNL1	7.53107	-1.21361	0.443126	-2.73876	0.00616721	0.0367369
EWSR1	42.2478	-1.2207	0.206809	-5.90256	3.57898e-09	1.92252e-07
H3F3AP4	26.4382	-1.22377	0.247765	-4.93926	7.84185e-07	2.1062e-05
SCD	183.94	-1.22447	0.39973	-3.06325	0.0021895	0.0160124
ATP6	2333.62	-1.228	0.14837	-8.2766	1.26741e-16	4.39612e-14
POP1	17.156	-1.23107	0.29866	-4.12197	3.75645e-05	0.000581021
TIMP1	17526.2	-1.23169	0.382568	-3.21954	0.00128395	0.0107202
HSPB7	12.7754	-1.23249	0.342216	-3.6015	0.000316381	0.00347548
BORCS8	10.1835	-1.23346	0.392855	-3.13974	0.00169099	0.0132202
SLC31A2	20.9245	-1.23467	0.305457	-4.04205	5.29865e-05	0.000782549
MYL6	13800.2	-1.24988	0.157109	-7.95549	1.78424e-15	4.60866e-13
PGAM2	24.1729	-1.25141	0.33009	-3.79111	0.000149973	0.00187313
SEMA3A	6.70707	-1.25506	0.476808	-2.63221	0.00848319	0.0467905
ANKRD1	227.018	-1.26231	0.422384	-2.98854	0.00280315	0.0195127
GALNT1	43.298	-1.26308	0.243232	-5.1929	2.07039e-07	6.46132e-06
RPS26	11.3591	-1.2632	0.363289	-3.47712	0.000506826	0.00514024
SYNPO2	206.89	-1.26431	0.167514	-7.54749	4.43736e-14	7.08809e-12
INO80C	25.285	-1.26805	0.273877	-4.62999	3.65686e-06	7.88531e-05
TINAGL1	78.0248	-1.27006	0.224048	-5.66869	1.43892e-08	6.32917e-07
RGS5	506.129	-1.27409	0.153448	-8.30307	1.01451e-16	3.62241e-14
FAM26E	51.0341	-1.27495	0.368514	-3.4597	0.000540781	0.00543467
PLAC9	431.284	-1.28646	0.163231	-7.88121	3.24224e-15	7.15651e-13
CEMIP	112.506	-1.28734	0.313343	-4.1084	3.98411e-05	0.000607771
LUZP2	8.17854	-1.29453	0.448582	-2.88584	0.00390375	0.0255205
INMT	127.711	-1.29869	0.388371	-3.34396	0.00082593	0.00757957
LOC107986850	6.77429	-1.30239	0.491347	-2.65066	0.00803343	0.0449635
ZDHHC13	6.14248	-1.30783	0.484683	-2.69832	0.0069691	0.0402497
LOC102724532	10.3819	-1.31114	0.381943	-3.43283	0.000597324	0.00586218
ACTG2	9.74124	-1.31319	0.414387	-3.16898	0.00152974	0.012242
ARHGDIB	157.432	-1.31537	0.212848	-6.17984	6.41655e-10	4.37623e-08
PKNOX2	11.3758	-1.31966	0.413322	-3.19282	0.00140889	0.0115333
SPON2	31.087	-1.32044	0.255722	-5.16359	2.42259e-07	7.38951e-06
SCRG1	66.1412	-1.32202	0.355752	-3.71614	0.000202287	0.00239353
ACTC1	16.4599	-1.32235	0.383593	-3.44726	0.000566307	0.005626
NPTN	397.737	-1.32455	0.147687	-8.96865	3.00177e-19	1.65643e-16
NINJ2	7.71396	-1.33214	0.470392	-2.83198	0.00462603	0.0294159
HMGCR	82.0661	-1.3328	0.246251	-5.41237	6.21965e-08	2.30907e-06
LMO7	142.652	-1.33342	0.175552	-7.5956	3.06367e-14	5.16569e-12
KCNAB1	41.6533	-1.33455	0.245728	-5.43099	5.60427e-08	2.10637e-06
COX20	36.5836	-1.3499	0.241008	-5.60104	2.13066e-08	9.0126e-07
MIR210HG	9.632	-1.35345	0.431067	-3.13977	0.00169082	0.0132202
DYNLRB2	6.71126	-1.35481	0.476962	-2.8405	0.00450432	0.0287708
TET1	7.14146	-1.36295	0.466068	-2.92436	0.0034516	0.0230868
EFNB2	7.44764	-1.36742	0.507685	-2.69343	0.00707206	0.0407281
SULF1	181.395	-1.36912	0.317718	-4.30921	1.63839e-05	0.000287918
ID3	164.837	-1.37412	0.172968	-7.94438	1.95161e-15	4.93594e-13
FGF14	8.41793	-1.37503	0.431823	-3.18425	0.00145128	0.0117603
GAP43	9.49297	-1.37874	0.42306	-3.25898	0.00111814	0.00964077
S100A10	1992.47	-1.38436	0.190554	-7.26494	3.73208e-13	4.92473e-11
ID4	31.0473	-1.38827	0.282046	-4.92216	8.55957e-07	2.28884e-05
C5orf46	809.651	-1.38993	0.320057	-4.34275	1.40708e-05	0.000253818
SCGB3A2	7.10576	-1.39665	0.485609	-2.87607	0.00402655	0.0262526
ID2	383.468	-1.3988	0.176967	-7.90428	2.69495e-15	6.29167e-13
CSRP2	340.26	-1.39967	0.190836	-7.33441	2.22698e-13	3.0377e-11
CALCRL	28.3737	-1.39987	0.257075	-5.44535	5.17041e-08	1.97386e-06
MYL4	13.5214	-1.40247	0.365333	-3.83889	0.000123594	0.00160303
PCSK6	12.0866	-1.41078	0.414929	-3.40004	0.000673767	0.00644057
MYH10	684.798	-1.41312	0.342853	-4.12164	3.7618e-05	0.000581021
RASGRP3	8.97051	-1.41363	0.418132	-3.38081	0.000722713	0.00680134
COX3	10802.3	-1.41492	0.259997	-5.44207	5.26663e-08	1.99803e-06
MGP	9819.91	-1.4157	0.167921	-8.43075	3.43453e-17	1.38984e-14
PLXND1	10.2055	-1.42677	0.400755	-3.56022	0.00037055	0.00397392
ZDHHC15	5.57975	-1.43979	0.547633	-2.62911	0.00856088	0.0471037
COX1	31423.7	-1.44212	0.140464	-10.2668	9.94105e-25	1.20684e-21
TAGLN	4085.57	-1.44296	0.18964	-7.60892	2.76392e-14	4.78103e-12
ITGA4	6.04137	-1.44495	0.51666	-2.79672	0.00516243	0.0319591
TNNT2	9.51536	-1.44657	0.459372	-3.14902	0.00163818	0.0129115
BMP6	22.9969	-1.4481	0.292068	-4.95809	7.11879e-07	1.93338e-05
IGFBP5	346.731	-1.45224	0.211286	-6.87335	6.27093e-12	6.92083e-10
DHCR24	62.1047	-1.45246	0.274768	-5.28613	1.24929e-07	4.1666e-06
B3GALT2	10.9147	-1.45769	0.390699	-3.73099	0.000190729	0.00227898
RGS7	9.61178	-1.46545	0.440025	-3.33039	0.000867255	0.0078747
PDE4C	5.29436	-1.4812	0.546463	-2.71052	0.00671771	0.039058
CPA4	8.90271	-1.48354	0.447301	-3.31665	0.000911025	0.00820677
SAMHD1	6.71134	-1.48556	0.483493	-3.07256	0.00212232	0.0156912
STARD5	41.9315	-1.48767	0.231436	-6.428	1.29293e-10	1.06704e-08
RAPGEF5	74.6056	-1.48813	0.222241	-6.69601	2.14193e-11	2.09702e-09
ZNF17	9.98917	-1.49147	0.43724	-3.4111	0.000647005	0.00624872
LRRC32	59.0859	-1.50272	0.259032	-5.80128	6.58122e-09	3.22161e-07
TXNIP	310.935	-1.50378	0.203001	-7.40777	1.28444e-13	1.79231e-11
RXFP1	14.2222	-1.50535	0.383805	-3.92217	8.77561e-05	0.00120516
ACKR4	20.8641	-1.50625	0.300622	-5.01044	5.43054e-07	1.50518e-05
EGR1	10.13	-1.50867	0.490509	-3.07572	0.00209995	0.0155447
FMO3	8.56679	-1.51047	0.473504	-3.18999	0.00142279	0.0116157
FASN	7.45788	-1.52297	0.496979	-3.06446	0.0021806	0.0159873
LOC107985054	5.90796	-1.52327	0.553848	-2.75034	0.00595326	0.0357962
LOC105372011	15.5254	-1.53131	0.393332	-3.89318	9.89384e-05	0.00133161
IDI1	510.025	-1.53347	0.362431	-4.23108	2.32575e-05	0.000385192
LINC01013	107.862	-1.53394	0.387409	-3.95949	7.511e-05	0.00105171
GRAMD3	32.8519	-1.53473	0.245906	-6.24115	4.34364e-10	3.1388e-08
LOC105377123	28.1181	-1.53931	0.498174	-3.08991	0.00200216	0.0150131
LOC105375265	11.3412	-1.54357	0.45623	-3.38331	0.000716178	0.0067574
CPS1	7.22529	-1.54598	0.49166	-3.14441	0.00166421	0.0130598
MVD	8.89917	-1.54695	0.433577	-3.56788	0.000359884	0.00388009
TGM2	13.9895	-1.54824	0.578117	-2.67807	0.00740479	0.0421701
FGL2	21.6631	-1.5502	0.290425	-5.33769	9.41407e-08	3.26534e-06
GZMK	10.3466	-1.55063	0.409824	-3.78364	0.000154549	0.00192237
NRK	18.6864	-1.55193	0.3693	-4.20236	2.64143e-05	0.000428703
LOC105378936	4.80252	-1.55523	0.579026	-2.68593	0.00723276	0.0414178
LDHA	3674.99	-1.56037	0.298792	-5.22226	1.76749e-07	5.66155e-06
MECOM	17.6801	-1.56075	0.320128	-4.87541	1.08585e-06	2.80995e-05
OMD	140.473	-1.5624	0.232775	-6.71206	1.91891e-11	1.91774e-09
TNFRSF11B	749.995	-1.57336	0.343335	-4.58258	4.59276e-06	9.5801e-05
TUBA1A	1576.6	-1.57436	0.303223	-5.19209	2.0795e-07	6.47311e-06
OLAH	6.2743	-1.57703	0.574865	-2.7433	0.00608249	0.0363572
INSIG1	44.5958	-1.57905	0.514742	-3.06765	0.00215749	0.0158835
CCDC146	41.3631	-1.58723	0.258374	-6.14313	8.09094e-10	5.33826e-08
SLC40A1	493.894	-1.60187	0.334236	-4.79263	1.64608e-06	3.94539e-05
SDPR	640.169	-1.60335	0.174711	-9.17714	4.42713e-20	2.98585e-17
COX2	6471.76	-1.6193	0.266145	-6.08428	1.17015e-09	7.36043e-08
NCALD	6.26088	-1.62079	0.543693	-2.98107	0.00287243	0.0199151
SQLE	88.5157	-1.62117	0.442793	-3.66124	0.000250994	0.00286918
FGF7	208.601	-1.62398	0.401979	-4.03995	5.34617e-05	0.000788609
PITX2	7.42112	-1.62584	0.479548	-3.39035	0.000698035	0.00662043
LOC105376592	5.05917	-1.64058	0.577315	-2.84174	0.00448675	0.0287189
ZNF211	5.31562	-1.64209	0.560652	-2.9289	0.00340166	0.0228382
GLIPR1	177.009	-1.66678	0.168277	-9.90502	3.95877e-23	4.00495e-20
ND3	1255.12	-1.66817	0.198298	-8.41245	4.01547e-17	1.57251e-14
LOC101929460	7.17185	-1.67133	0.505098	-3.30892	0.000936556	0.00836014
LOC105370526	67.6433	-1.67979	0.501024	-3.35271	0.000800252	0.00742174
ERG	21.3534	-1.68638	0.295501	-5.70685	1.15084e-08	5.19377e-07
LOC105376026	8.43985	-1.68908	0.481494	-3.50799	0.000451502	0.00468082
JUNB	6.09502	-1.68986	0.530318	-3.18651	0.00144001	0.0117013
LOC100506725	52.438	-1.69207	0.226771	-7.46155	8.55129e-14	1.28164e-11
KRT18	108.323	-1.70381	0.448479	-3.79909	0.000145227	0.00182323
LINC00643	84.9293	-1.72308	0.257741	-6.68534	2.30388e-11	2.23752e-09
LOC107987245	16.2109	-1.72312	0.350289	-4.91914	8.69235e-07	2.31923e-05
TSPAN8	11.6636	-1.72313	0.470899	-3.65923	0.000252972	0.00288365
CYTB	17813.3	-1.73369	0.30777	-5.63308	1.77023e-08	7.67521e-07
LOC105374235	4.72068	-1.74182	0.651137	-2.67505	0.00747192	0.0424403
ADAMTS3	5.86045	-1.76444	0.576582	-3.06017	0.00221215	0.0161294
ACAT2	47.5329	-1.7764	0.394474	-4.5032	6.69364e-06	0.000133214
PRSS35	5.2425	-1.78522	0.575823	-3.10029	0.00193334	0.0146235
MSMO1	578.431	-1.79619	0.397593	-4.51765	6.25287e-06	0.000125057
ID1	7.64266	-1.81533	0.504094	-3.60117	0.000316784	0.00347548
IL16	5.00139	-1.83463	0.650012	-2.82245	0.00476577	0.0300998
RASSF2	20.665	-1.84934	0.345951	-5.34568	9.00793e-08	3.15148e-06
LINC00310	21.0151	-1.86777	0.349023	-5.35141	8.72693e-08	3.08877e-06
HIF1A-AS2	4.38329	-1.86846	0.67965	-2.74915	0.00597494	0.0358733
PTPRO	11.0803	-1.88011	0.4088	-4.59909	4.24335e-06	9.03759e-05
GDF6	26.2166	-1.89476	0.31712	-5.9749	2.30229e-09	1.32597e-07
NKD1	4.11197	-1.90328	0.680721	-2.79598	0.00517424	0.032016
STARD4	16.5819	-1.9248	0.350159	-5.49693	3.86451e-08	1.5382e-06
LOC107986792	6.38891	-1.94197	0.541595	-3.58565	0.000336241	0.00366753
HMGCS1	101.496	-1.95745	0.417394	-4.68969	2.73623e-06	6.16287e-05
NRXN3	44.0602	-1.96175	0.235296	-8.33738	7.59572e-17	2.7943e-14
PPP4R1L	3.98022	-1.96377	0.717556	-2.73674	0.00620506	0.0369262
MBNL1-AS1	9.97716	-1.98216	0.461783	-4.2924	1.7675e-05	0.000307855
LDLR	41.5731	-1.98599	0.575566	-3.45051	0.000559534	0.00558252
MIR6723	57.7882	-1.98749	0.240552	-8.26221	1.43005e-16	4.82245e-14
PLN	35.065	-1.98841	0.443731	-4.48111	7.4255e-06	0.000145631
ACTA2	7300.12	-1.98946	0.33432	-5.95078	2.66863e-09	1.52817e-07
LOXL3	3.19262	-2.00276	0.766516	-2.61281	0.00898004	0.0488868
RGS4	204.984	-2.0135	0.388631	-5.18101	2.20685e-07	6.83448e-06
PLCXD3	13.5827	-2.0152	0.470309	-4.28484	1.82868e-05	0.000316694
TTC30A	3.79387	-2.01949	0.723229	-2.79232	0.00523321	0.0322784
ND6	1951.7	-2.05338	0.181395	-11.3199	1.04578e-29	3.00642e-26
CENPP	7.26389	-2.05435	0.543526	-3.77968	0.00015703	0.00194129
FABP3	81.6639	-2.07739	0.22875	-9.08151	1.07084e-19	6.84209e-17
EPHB3	3.59242	-2.09595	0.719445	-2.91329	0.00357647	0.0237388
ACTA1	3.95811	-2.12218	0.720537	-2.94528	0.00322666	0.0219081
DIO2	31.2156	-2.16172	0.574844	-3.76053	0.000169552	0.00206456
DNAJB5	4.75359	-2.20079	0.655979	-3.35497	0.000793733	0.0073782
LOC102723824	9.53693	-2.21556	0.480822	-4.60786	4.06843e-06	8.69556e-05
LOC107986431	3.06064	-2.24866	0.852235	-2.63854	0.00832637	0.0462549
LOC105378414	3.01713	-2.26613	0.866529	-2.61518	0.00891806	0.0486585
LOC107984791	6.70985	-2.29613	0.597448	-3.84322	0.000121428	0.00158
EDN1	21.3171	-2.30504	0.366478	-6.28972	3.18045e-10	2.39818e-08
LOC107984616	4.90404	-2.30729	0.709486	-3.25206	0.00114574	0.00981597
LOC101929723	3.25731	-2.40026	0.847665	-2.83161	0.00463139	0.0294218
ACKR2	2.6584	-2.48638	0.948192	-2.62223	0.00873567	0.0478354
OLR1	7.11692	-2.49755	0.842283	-2.96522	0.00302471	0.0207341
ACTA2-AS1	14.4592	-2.51113	0.437969	-5.73357	9.8339e-09	4.55662e-07
ANKRD37	12.8787	-2.54661	0.506167	-5.03117	4.87483e-07	1.37629e-05
ACTG1P4	4.02433	-2.66412	0.809239	-3.29213	0.00099432	0.00879813
MAB21L1	2.86965	-2.67012	0.957629	-2.78826	0.00529913	0.0325234
CATSPER2P1	2.49936	-3.06523	1.07042	-2.86357	0.00418898	0.027079
LINC01592	5.03567	-3.11782	0.844626	-3.69136	0.000223062	0.00260883
MIR3671	2.47375	-3.17403	1.0917	-2.90743	0.00364415	0.0240994
EGR2	6.76457	-3.25631	0.719458	-4.52606	6.00942e-06	0.000120986
ESM1	11.1438	-5.33416	1.00178	-5.3247	1.01121e-07	3.46985e-06

## Sheet: line B
The mRNA expression data of line B
id	baseMean	log2FoldChange	lfcSE	stat	pvalue	padj
TMEM71	6.92878	3.82781	0.544951	7.02414	2.15391e-12	2.58896e-10
LINC00906	4.73907	3.61801	0.64188	5.63658	1.7346e-08	7.57482e-07
LINC00629	2.44266	3.30232	0.799402	4.13098	3.61218e-05	0.000563648
DIRAS3	8.66513	3.19818	0.473558	6.7535	1.44321e-11	1.49749e-09
MAP2K6	2.27328	3.10514	0.825157	3.76309	0.000167826	0.00204559
ATF3	33.3588	3.09643	0.278669	11.1115	1.10265e-28	1.91231e-25
PWWP2B	1.7349	2.86734	0.915256	3.13283	0.0017313	0.0134644
PPIL6	6.46521	2.84475	0.4915	5.78789	7.12753e-09	3.42009e-07
LOC102724983	3.06592	2.77034	0.668507	4.14407	3.41192e-05	0.000536538
C5orf56	15.9547	2.7454	0.347456	7.90143	2.75711e-15	6.31535e-13
LINC01412	3.78941	2.71354	0.600507	4.51875	6.22067e-06	0.000124619
LOC102724895	1.92785	2.6689	0.853593	3.12667	0.00176798	0.0137049
LINC01265	2.22952	2.62006	0.787997	3.32496	0.000884312	0.00801414
SUPV3L1	51.9975	2.59069	0.195515	13.2506	4.47707e-40	5.43516e-36
CASP5	5.71983	2.5588	0.523419	4.88862	1.01545e-06	2.6511e-05
MT1M	27.9419	2.55103	0.646382	3.94663	7.9258e-05	0.00110258
AQP11	3.47898	2.53087	0.596742	4.24114	2.22384e-05	0.000372893
LOC105379225	2.05282	2.50103	0.802798	3.1154	0.00183698	0.0140789
OSBPL6	3.9702	2.42896	0.584729	4.15399	3.26724e-05	0.000515121
MT1E	440.996	2.4094	0.415481	5.79908	6.66817e-09	3.25107e-07
SNHG1	110.981	2.39291	0.194119	12.327	6.47962e-35	2.62209e-31
MT1DP	2.37818	2.38161	0.762728	3.12249	0.00179326	0.0138399
THEMIS2	2.18611	2.38	0.732763	3.24798	0.00116229	0.00993676
TOX2	3.34335	2.37906	0.623457	3.81591	0.000135682	0.00173205
THAP10	2.9926	2.37364	0.645178	3.67905	0.000234107	0.00270672
LOC102724958	2.13423	2.36386	0.756652	3.12411	0.00178346	0.0137994
KCNA1	2.96385	2.35723	0.661781	3.56195	0.000368106	0.00395469
LOC105374733	2.29382	2.34853	0.765008	3.06995	0.00214098	0.0157907
SNHG7	9.34724	2.34598	0.426139	5.5052	3.68755e-08	1.48727e-06
TXLNB	7.06276	2.33238	0.443238	5.26214	1.42386e-07	4.67181e-06
LOC344887	6.28866	2.3054	0.443553	5.19757	2.0191e-07	6.33381e-06
WHRN	1.98083	2.29862	0.780119	2.9465	0.00321396	0.021834
CUBN	2.06022	2.28393	0.753932	3.02936	0.00245076	0.0174705
LOC102723493	1.86059	2.2657	0.83343	2.71853	0.00655732	0.0384013
THEM6	4.39793	2.25406	0.54162	4.1617	3.15883e-05	0.000501284
CLDN1	2.36235	2.25339	0.724459	3.11045	0.00186804	0.0142635
BMP2	2.23781	2.22949	0.746724	2.9857	0.00282928	0.0196496
MT1X	98.6636	2.21682	0.482385	4.59554	4.31633e-06	9.0815e-05
LOC105377642	1.97153	2.18781	0.813411	2.68967	0.00715219	0.0410532
TSGA10	4.6435	2.17329	0.505962	4.29536	1.74407e-05	0.000304209
HLF	2.82066	2.13764	0.700294	3.05249	0.00226952	0.0164587
LOC105378853	7.98903	2.1366	0.407714	5.24044	1.60194e-07	5.186e-06
MT1HL1	2.01432	2.13087	0.773818	2.7537	0.00589249	0.0355012
PARD6B	3.08265	2.12289	0.656231	3.23498	0.00121651	0.0102987
GPER1	4.10983	2.11939	0.563105	3.76375	0.000167387	0.00204259
OSGIN1	3.19472	2.0985	0.633557	3.31225	0.000925497	0.00828651
PTX3	369.113	2.08848	0.159226	13.1164	2.65188e-39	1.60969e-35
HRK	6.80592	2.08001	0.441592	4.71027	2.47395e-06	5.64544e-05
MAP2	32.862	2.07497	0.218428	9.49953	2.10832e-21	1.96885e-18
PLIN2	452.176	2.06542	0.183987	11.2259	3.04268e-29	6.15636e-26
BEX2	8.11456	2.06189	0.407845	5.05558	4.29086e-07	1.22888e-05
SOX13	1.90648	2.05589	0.783826	2.62289	0.00871872	0.0477641
GRK3	2.28245	2.05126	0.770712	2.66151	0.007779	0.0437614
LOC105379040	38.8602	2.04668	0.227036	9.01478	1.9726e-19	1.14035e-16
STOX2	4.8651	2.03988	0.486841	4.19004	2.78908e-05	0.000448469
ASPHD2	2.55474	2.03115	0.69238	2.93357	0.00335088	0.0225497
LOC105377006	7.58179	2.01338	0.429219	4.69079	2.72148e-06	6.14102e-05
SLC22A15	10.3559	2.01171	0.365403	5.50546	3.68205e-08	1.48727e-06
ATP8	39.8745	1.99427	0.249546	7.99161	1.33193e-15	3.51514e-13
RAB39B	2.91841	1.98933	0.66149	3.00734	0.00263543	0.018558
LOC100505774	2.9869	1.96877	0.621194	3.16933	0.00152791	0.0122354
CTH	27.97	1.95775	0.252262	7.76081	8.43906e-15	1.73644e-12
ORC6	3.42835	1.95646	0.572736	3.41598	0.000635526	0.00616729
SLC3A2	131.202	1.95506	0.195558	9.99733	1.56554e-23	1.72779e-20
APBA3	4.29831	1.95143	0.509661	3.82887	0.000128731	0.00165726
LOC102724993	3.99588	1.95093	0.560939	3.47798	0.000505217	0.00513679
FGF2	72.2702	1.93402	0.171075	11.3051	1.23823e-29	3.00642e-26
SLC12A8	24.0162	1.90814	0.240943	7.91948	2.38499e-15	5.79075e-13
TSLP	144.808	1.89871	0.315388	6.02022	1.74182e-09	1.03149e-07
LPCAT4	13.1587	1.89036	0.349015	5.41629	6.08497e-08	2.266e-06
IRS1	14.2146	1.88318	0.34751	5.41908	5.99068e-08	2.23775e-06
PRELID3A	3.59248	1.88142	0.553881	3.39678	0.000681826	0.00649715
AR	5.17927	1.87981	0.481626	3.90304	9.49903e-05	0.00129118
SLCO6A1	38.1423	1.87161	0.246025	7.60742	2.79615e-14	4.78103e-12
GADD45G	3.94069	1.86854	0.53986	3.46115	0.000537875	0.00541443
ABCG1	2.38259	1.86842	0.692081	2.69971	0.00694006	0.0401201
IRF1	8.056	1.84558	0.477246	3.86714	0.000110119	0.00145626
ARNTL	10.2429	1.84393	0.360716	5.11186	3.19005e-07	9.44566e-06
LZTS3	7.63271	1.83949	0.399467	4.60487	4.12717e-06	8.80561e-05
PMAIP1	15.809	1.83903	0.322127	5.70903	1.13622e-08	5.14692e-07
KITLG	16.8654	1.83479	0.284476	6.44972	1.12061e-10	9.5134e-09
PPP1R15A	74.6792	1.83472	0.170266	10.7756	4.48922e-27	6.05547e-24
SPATA4	3.71384	1.8314	0.538574	3.40047	0.000672708	0.00643552
OLFML2A	10.1824	1.82399	0.393697	4.63299	3.60428e-06	7.81357e-05
PCDH17	2.887	1.82169	0.653917	2.7858	0.0053395	0.0327216
CLIP2	4.46237	1.80542	0.530017	3.40635	0.000658371	0.00632328
LOC105376235	4.13317	1.80291	0.563657	3.19859	0.00138102	0.0113628
CABLES1	26.8945	1.78847	0.289036	6.18769	6.10503e-10	4.18729e-08
SRXN1	31.2112	1.78685	0.206832	8.63912	5.66479e-18	2.54706e-15
ODF3L1	4.28045	1.78621	0.518695	3.44366	0.000573904	0.00569215
SNHG12	17.7301	1.7861	0.285648	6.25281	4.0312e-10	2.94812e-08
SLC43A3	17.3095	1.78351	0.263752	6.76208	1.36022e-11	1.42355e-09
TLN2	14.3718	1.7663	0.295627	5.97474	2.3046e-09	1.32597e-07
RGS20	16.8581	1.76384	0.327484	5.38604	7.2025e-08	2.60233e-06
NCKAP5	12.3739	1.75522	0.311871	5.62803	1.8228e-08	7.87501e-07
TYMSOS	4.62326	1.74073	0.527614	3.29926	0.000969411	0.00860911
GADD45A	126.866	1.7252	0.157072	10.9835	4.59015e-28	6.96555e-25
LOC101930114	8.34868	1.71207	0.393816	4.34738	1.37771e-05	0.00024889
FANCE	3.42833	1.69412	0.57562	2.94312	0.00324923	0.0220244
CERS6	10.0508	1.69354	0.348154	4.86436	1.1483e-06	2.94723e-05
LOC441242	3.12345	1.68898	0.6338	2.66484	0.00770246	0.0434878
KLF11	23.2723	1.66988	0.247973	6.73412	1.6493e-11	1.68256e-09
MSC	133.069	1.6697	0.180613	9.24461	2.36107e-20	1.79146e-17
PPP1R14C	4.43106	1.65118	0.503581	3.27887	0.00104225	0.00914394
TYSND1	5.98802	1.6505	0.454809	3.629	0.000284521	0.00318056
PPARG	4.87987	1.64949	0.540584	3.05131	0.00227844	0.0165037
KLF15	4.36849	1.63917	0.523585	3.13066	0.00174413	0.0135469
FAM124A	3.41268	1.63675	0.58439	2.80079	0.00509777	0.0316557
PUS1	3.14571	1.63252	0.6022	2.71092	0.00670968	0.03903
C10orf10	238.757	1.6322	0.20254	8.05864	7.71448e-16	2.178e-13
LOC101929174	5.71781	1.62543	0.440803	3.68742	0.000226538	0.0026444
NOTCH1	3.28236	1.62236	0.599822	2.70475	0.00683567	0.0396868
SPINK1	16.3354	1.61702	0.313341	5.16059	2.46176e-07	7.49018e-06
ERN1	11.5302	1.61695	0.349559	4.62568	3.73363e-06	8.03657e-05
P3H2	12.7715	1.60672	0.309497	5.19138	2.08738e-07	6.48103e-06
AFAP1L1	3.97732	1.60671	0.545602	2.94485	0.00323114	0.0219262
PIM1	12.2394	1.6017	0.425565	3.76371	0.000167411	0.00204259
NHSL1	10.8667	1.59727	0.347418	4.59754	4.27512e-06	9.07342e-05
TCEA3	25.0952	1.59596	0.27738	5.75369	8.73176e-09	4.10867e-07
FAXDC2	29.4862	1.5921	0.309941	5.13678	2.79482e-07	8.41913e-06
GTF2IRD1	15.6308	1.59005	0.288537	5.51073	3.57339e-08	1.45087e-06
LINC00882	11.9972	1.57956	0.347643	4.54363	5.52927e-06	0.000112438
MKNK2	23.7493	1.57766	0.257253	6.13271	8.63927e-10	5.63875e-08
PARD3	20.5688	1.57355	0.265041	5.93702	2.90258e-09	1.63873e-07
BCL2L1	10.9963	1.57314	0.383927	4.0975	4.17639e-05	0.000632976
CPSF4	52.3364	1.57147	0.202142	7.77412	7.59766e-15	1.59027e-12
LOC101929147	5.69403	1.56683	0.455518	3.43966	0.000582446	0.00575806
IFIT2	104.558	1.55657	0.179995	8.64785	5.2481e-18	2.45046e-15
TBL1X	13.914	1.54327	0.292967	5.26771	1.38139e-07	4.56199e-06
C7orf26	6.48485	1.53604	0.419624	3.66051	0.000251715	0.00287201
TRIB3	123.098	1.53571	0.321689	4.77391	1.80686e-06	4.25927e-05
LINC01260	9.26921	1.52983	0.362411	4.22124	2.42963e-05	0.000397516
TGFBR3	8.9671	1.52976	0.381271	4.01227	6.01386e-05	0.000865711
CREB5	19.0459	1.50966	0.260125	5.80359	6.4908e-09	3.21911e-07
PPM1H	14.2685	1.49677	0.28139	5.3192	1.04225e-07	3.5642e-06
IRF2BP2	94.818	1.49069	0.189873	7.85096	4.12862e-15	8.79324e-13
MT1A	15.9545	1.47824	0.282168	5.23885	1.61576e-07	5.21685e-06
SLC6A9	4.43827	1.47372	0.481452	3.06099	0.00220609	0.0160949
LINC00963	15.5003	1.46166	0.275934	5.29714	1.17632e-07	3.95582e-06
MT2A	2201.51	1.45893	0.323146	4.51477	6.33842e-06	0.000126352
CSNK2A2	8.74889	1.45644	0.361582	4.02796	5.62631e-05	0.000821942
HSBP1L1	9.38318	1.45263	0.374173	3.88225	0.000103493	0.00138218
BTG1	65.7515	1.44926	0.249725	5.80345	6.49655e-09	3.21911e-07
GCHFR	12.6274	1.44918	0.344953	4.2011	2.65623e-05	0.00043053
DICER1-AS1	9.29059	1.4478	0.375435	3.85633	0.000115103	0.00150576
ZC3H6	14.7771	1.44374	0.289446	4.98795	6.10226e-07	1.67985e-05
ZNF598	7.03409	1.44192	0.398406	3.61923	0.000295476	0.00328397
LINC01354	11.415	1.43918	0.328696	4.37846	1.19521e-05	0.000219846
PEG10	5.3016	1.43808	0.470588	3.05593	0.00224365	0.0163003
LAYN	18.8676	1.43661	0.275247	5.21933	1.79573e-07	5.72183e-06
ZNF319	6.7531	1.43456	0.453959	3.16012	0.00157705	0.0125133
APOBEC3D	4.47338	1.42917	0.493783	2.89433	0.00379965	0.0249609
PYCARD	6.28262	1.4206	0.434872	3.2667	0.00108809	0.0094623
NANOS1	4.3352	1.42053	0.490177	2.89799	0.0037556	0.0246982
PRKACB	53.855	1.4179	0.190476	7.444	9.7681e-14	1.42873e-11
GAREM1	6.54311	1.41431	0.424219	3.3339	0.000856359	0.00781082
ARL4C	15.6903	1.41364	0.26708	5.29296	1.20351e-07	4.03607e-06
HSF1	4.2462	1.4121	0.517764	2.72729	0.0063856	0.0376866
LINC01011	9.82669	1.41006	0.342053	4.12234	3.75039e-05	0.000581021
CCDC171	30.8676	1.40523	0.202096	6.95326	3.56945e-12	4.12696e-10
P2RX7	5.38361	1.40183	0.498589	2.81159	0.00492968	0.0308804
RAB33A	25.3334	1.39527	0.266626	5.23305	1.66736e-07	5.36917e-06
LOC283140	10.9173	1.39367	0.341827	4.07712	4.55973e-05	0.000686788
XPO6	13.7911	1.39361	0.286622	4.86219	1.16093e-06	2.96708e-05
LOC107987045	5.60084	1.39209	0.472138	2.94849	0.00319331	0.0217302
ERICH2	36.3453	1.38946	0.238054	5.83677	5.32211e-09	2.70337e-07
TTC39C	12.8843	1.38851	0.300645	4.61845	3.86617e-06	8.27784e-05
PLAT	182.163	1.38768	0.373374	3.7166	0.000201921	0.00239154
SALL2	6.04955	1.3822	0.472164	2.92738	0.00341833	0.0229124
HEIH	16.5807	1.37994	0.278714	4.9511	7.37963e-07	1.99529e-05
ZNF354B	6.29958	1.37889	0.435205	3.16837	0.00153299	0.0122599
POPDC2	4.73355	1.37051	0.498762	2.74784	0.00599901	0.0359822
ACACB	6.26188	1.36576	0.418434	3.26397	0.00109864	0.00951994
TRIM65	6.5501	1.3536	0.42291	3.20068	0.00137105	0.0113228
LRRN4CL	6.39454	1.3477	0.434437	3.10218	0.00192103	0.0145486
C3orf18	8.74165	1.34509	0.358697	3.74994	0.000176875	0.00213168
WNT5A	13.8656	1.34004	0.334001	4.01208	6.01862e-05	0.000865711
FRG1JP	6.76699	1.3393	0.394036	3.39893	0.000676493	0.00646154
LRRC20	4.58143	1.33797	0.476222	2.80955	0.00496115	0.0310352
NINJ1	28.2778	1.33469	0.21494	6.20961	5.3115e-10	3.72726e-08
RNF182	5.13074	1.33427	0.482071	2.76778	0.00564395	0.0342913
GDF15	120.51	1.33338	0.179277	7.43755	1.02568e-13	1.46492e-11
PELI3	7.11151	1.32575	0.407835	3.25071	0.00115117	0.00985556
FAM220A	8.43356	1.32371	0.380112	3.48242	0.000496903	0.00506074
STK33	4.21061	1.32152	0.493931	2.67551	0.00746156	0.0424278
LRRC8D	7.34889	1.31786	0.403746	3.26409	0.00109818	0.00951994
DCAF10	32.5215	1.31303	0.204052	6.43478	1.23656e-10	1.04014e-08
CMBL	39.8841	1.30914	0.199058	6.57667	4.81117e-11	4.35877e-09
BEND7	4.59417	1.30496	0.477575	2.73246	0.00628626	0.0372633
PQLC2L	52.8052	1.30493	0.182943	7.13297	9.82287e-13	1.22938e-10
TBC1D2B	11.4927	1.30394	0.307609	4.23896	2.2456e-05	0.000376021
FEM1C	7.22373	1.30051	0.407847	3.18872	0.00142903	0.0116354
MIR31HG	8.92608	1.30041	0.35467	3.66653	0.000245868	0.00282121
SPSB1	5.6224	1.29915	0.424207	3.06254	0.00219467	0.0160405
TCP10L	9.16148	1.29518	0.347863	3.72325	0.000196673	0.00233621
ZXDB	4.57793	1.29158	0.479662	2.69269	0.00708786	0.0407804
APOL6	30.0855	1.29148	0.219696	5.87849	4.14015e-09	2.17582e-07
DOCK9	18.5455	1.28855	0.294003	4.38277	1.1718e-05	0.000216195
IRAK3	5.49434	1.28436	0.458443	2.80158	0.00508537	0.0315949
ABCA1	237.347	1.2811	0.381451	3.3585	0.000783681	0.00729034
ADORA2B	16.7647	1.28029	0.266016	4.81283	1.48806e-06	3.59861e-05
GUCY1A2	8.16772	1.27815	0.365112	3.50071	0.000464012	0.00478159
TRIM16	18.8194	1.27762	0.256645	4.97815	6.41947e-07	1.7592e-05
TBC1D31	7.235	1.2766	0.418152	3.05297	0.00226592	0.0164425
ZNF354A	14.0467	1.2754	0.310063	4.11334	3.89971e-05	0.000598514
ZNF528-AS1	13.2325	1.27095	0.313755	4.05078	5.10473e-05	0.000757597
LOC107987062	10.5371	1.26858	0.341542	3.71427	0.000203795	0.00240434
CFAP221	5.22631	1.2672	0.478562	2.64794	0.00809847	0.0451887
TMEM38B	44.5162	1.26223	0.204584	6.16977	6.8389e-10	4.63822e-08
LOC105375967	32.9314	1.26077	0.235828	5.34615	8.98459e-08	3.15148e-06
PSIP1	41.0247	1.25671	0.195566	6.42605	1.30963e-10	1.06704e-08
CSF1	20.0602	1.25629	0.263547	4.76688	1.87105e-06	4.39352e-05
CCDC113	8.09423	1.25476	0.388795	3.22731	0.00124959	0.0105201
ZNF213	6.69903	1.25262	0.406929	3.07823	0.00208236	0.0154711
RIMS3	24.5403	1.25223	0.256406	4.88376	1.0408e-06	2.70563e-05
GAMT	13.4829	1.24424	0.287124	4.33345	1.46788e-05	0.000261674
TMCC1-AS1	7.61981	1.24361	0.423392	2.93725	0.0033114	0.0223459
ZBTB21	11.8834	1.23867	0.325267	3.80818	0.000139995	0.00177401
CDC14B	17.7251	1.23783	0.254148	4.8705	1.11317e-06	2.8631e-05
KIZ	35.7412	1.23655	0.209212	5.91052	3.41024e-09	1.84823e-07
PRIM1	17.274	1.23507	0.266551	4.63352	3.59494e-06	7.80726e-05
NRP2	11.3436	1.23464	0.341181	3.61872	0.000296067	0.00328542
LOC101927895	15.1573	1.23176	0.294384	4.18419	2.86188e-05	0.000459567
NSMAF	38.9472	1.22916	0.202987	6.05533	1.40131e-09	8.67951e-08
NFIL3	16.1066	1.22897	0.269771	4.5556	5.22368e-06	0.000106581
DDIT3	1584.73	1.22892	0.189332	6.49084	8.53595e-11	7.29763e-09
INHBA-AS1	7.04548	1.22867	0.433141	2.83665	0.004559	0.0290379
DNAJC1	21.8752	1.2255	0.254895	4.80785	1.52563e-06	3.68215e-05
ZNF483	10.2575	1.22215	0.346901	3.52305	0.000426607	0.00446851
SYNM	47.0316	1.2198	0.198122	6.15681	7.42271e-10	4.95119e-08
SLC7A11	33.4145	1.21956	0.228472	5.33789	9.40336e-08	3.26534e-06
GULP1	21.0699	1.21363	0.280012	4.3342	1.46294e-05	0.000261177
SRD5A3	18.1023	1.21094	0.27493	4.40453	1.06013e-05	0.00019861
TOP1MT	6.06466	1.20744	0.415521	2.90585	0.00366258	0.0241819
MXD1	14.9614	1.20431	0.30331	3.97057	7.17024e-05	0.00100541
DIP2C	21.8318	1.20386	0.301518	3.99267	6.53332e-05	0.000928741
ALKBH3	26.3088	1.20338	0.228281	5.2715	1.3531e-07	4.48815e-06
MAFG	21.9599	1.19625	0.231248	5.17301	2.30354e-07	7.06187e-06
FLYWCH1	10.1003	1.19373	0.336789	3.54445	0.00039344	0.00417514
EGFR	26.4827	1.18839	0.266782	4.45456	8.40662e-06	0.000161994
AXIN1	7.03219	1.18679	0.426061	2.78548	0.00534479	0.0327375
DTWD2	7.3907	1.18491	0.39768	2.97956	0.00288663	0.0199679
HERC3	6.89094	1.18364	0.403235	2.93535	0.00333169	0.0224455
MFHAS1	20.6065	1.18268	0.258204	4.5804	4.6408e-06	9.6637e-05
SH3RF1	22.4982	1.18189	0.244029	4.84325	1.27735e-06	3.17768e-05
CDYL	14.1387	1.18068	0.309897	3.80991	0.000139019	0.00176722
LOC105375666	8.94593	1.17415	0.378029	3.10597	0.00189655	0.0144352
DUS4L	6.44772	1.17072	0.432689	2.70568	0.00681656	0.0395947
SCN8A	5.96404	1.16878	0.432417	2.7029	0.0068737	0.0398694
FANCG	6.30871	1.16097	0.405355	2.86407	0.00418229	0.0270501
FYN	45.4603	1.16007	0.206619	5.61452	1.97107e-08	8.42563e-07
EAF2	10.5468	1.15521	0.354246	3.26105	0.00111002	0.00959119
TARBP1	13.0917	1.15218	0.303038	3.80211	0.000143471	0.00180758
GATAD1	36.1572	1.14895	0.211412	5.43463	5.49108e-08	2.07024e-06
EIF4E3	5.95347	1.14572	0.425355	2.69356	0.00706931	0.0407281
OSBPL3	9.01592	1.14555	0.364867	3.13964	0.00169158	0.0132202
SLC15A3	8.8851	1.14532	0.42038	2.7245	0.00643997	0.0378969
TEKT4P2	9.80818	1.13858	0.343618	3.31349	0.00092139	0.00827342
CRYL1	43.9666	1.13675	0.192951	5.89138	3.82984e-09	2.03032e-07
AAK1	33.4297	1.12872	0.191126	5.90562	3.51322e-09	1.89558e-07
REXO4	13.6358	1.12769	0.307887	3.66268	0.000249588	0.0028558
ARHGAP26	7.73849	1.12638	0.405069	2.78071	0.00542395	0.0331721
MYC	36.5776	1.12436	0.206146	5.45423	4.91859e-08	1.88365e-06
ZNF468	52.2827	1.1224	0.193448	5.80207	6.55003e-09	3.21933e-07
SAMD12	11.769	1.12129	0.328323	3.41521	0.000637319	0.00617482
JAK2	6.80179	1.1182	0.429497	2.6035	0.00922767	0.0498288
ZNF581	15.9204	1.11598	0.280432	3.97952	6.90535e-05	0.000975913
CASP1	70.2146	1.11223	0.229887	4.83816	1.31044e-06	3.24743e-05
MAK	27.35	1.11113	0.239893	4.63177	3.62557e-06	7.83174e-05
LOC100506127	7.38283	1.10842	0.4156	2.66704	0.00765222	0.0432284
DDX19B	18.6237	1.10805	0.26856	4.12589	3.69309e-05	0.000575535
N4BP2	7.86569	1.10679	0.371519	2.97911	0.00289091	0.0199861
RRAS2	11.1301	1.10284	0.349562	3.15493	0.00160536	0.0126965
LEMD2	14.034	1.10259	0.312823	3.52465	0.00042405	0.00444557
LIAS	34.4177	1.10074	0.197234	5.58086	2.39333e-08	1.00886e-06
ZNF496	14.1009	1.0966	0.32011	3.42571	0.000613197	0.005994
USP53	106.864	1.09603	0.138514	7.91278	2.51708e-15	5.99165e-13
DLGAP1-AS2	13.4303	1.09451	0.30273	3.61546	0.000299817	0.00332097
CYB561	7.71646	1.09449	0.411142	2.66208	0.00776587	0.043728
ABL1	28.2404	1.09294	0.226585	4.82355	1.41027e-06	3.45872e-05
FAM110B	24.5142	1.09174	0.23325	4.68055	2.86109e-06	6.38486e-05
CLEC2D	9.98621	1.0917	0.340264	3.20838	0.00133486	0.0110691
GPT2	13.2294	1.08679	0.300867	3.61221	0.000303598	0.00335978
KIF13B	13.4236	1.08601	0.299609	3.62476	0.000289228	0.00322723
MYOZ2	129.112	1.08546	0.214045	5.07116	3.95407e-07	1.14291e-05
PDK4	7.41282	1.08475	0.399927	2.71237	0.00668048	0.0388787
SNHG17	48.5466	1.08174	0.1924	5.62232	1.88414e-08	8.11117e-07
TLR4	23.6061	1.08078	0.277675	3.89225	9.93203e-05	0.00133379
EVI2A	16.1721	1.08054	0.321588	3.36001	0.000779409	0.00727288
LINC00341	11.9795	1.07979	0.32362	3.3366	0.000848106	0.00775302
ETV5	17.6483	1.07926	0.284205	3.79747	0.000146181	0.00183141
IDH1	241.929	1.07764	0.163554	6.5889	4.4309e-11	4.07509e-09
TLE1	12.039	1.0764	0.330837	3.25357	0.00113963	0.00979132
PER2	8.2739	1.0749	0.36929	2.91073	0.00360589	0.0238808
MEX3D	8.68979	1.07127	0.386561	2.77128	0.00558356	0.0339601
ME2	21.6231	1.07103	0.241363	4.43742	9.10456e-06	0.000173516
SAP30L	26.3363	1.06773	0.217993	4.89802	9.68091e-07	2.54938e-05
RNF19B	8.45356	1.06764	0.382837	2.78876	0.00529101	0.0324901
CKMT2-AS1	15.6714	1.06746	0.282644	3.77669	0.000158928	0.00196076
RRS1	7.03176	1.06653	0.404847	2.63441	0.00842839	0.0466151
C9orf91	16.3786	1.06548	0.258479	4.12211	3.75415e-05	0.000581021
RMND1	236.436	1.06286	0.142893	7.43813	1.02118e-13	1.46492e-11
PHACTR4	16.5892	1.06156	0.28095	3.77848	0.000157787	0.00194866
SRGAP1	27.3653	1.06027	0.228112	4.64803	3.35121e-06	7.31721e-05
FAM120C	10.0279	1.05674	0.372238	2.83888	0.00452718	0.0288655
TMEM206	7.09053	1.05661	0.391528	2.6987	0.00696115	0.0402229
RTP4	11.9815	1.05634	0.34505	3.06141	0.002203	0.016082
RIPK2	17.6725	1.05515	0.261898	4.02886	5.60482e-05	0.000819789
UBQLN2	16.4252	1.05307	0.280493	3.75436	0.000173787	0.002109
C19orf54	7.3443	1.05176	0.396445	2.65298	0.00797857	0.0447216
LAMC2	13.7279	1.05092	0.304984	3.44582	0.000569323	0.00565134
PLD1	15.7318	1.04855	0.285151	3.67719	0.000235816	0.00272389
GRB10	29.3593	1.04633	0.234089	4.46978	7.82992e-06	0.000152577
RNF135	13.1881	1.04622	0.291297	3.59158	0.000328678	0.00359473
RBBP8	25.9786	1.0462	0.222532	4.70136	2.5844e-06	5.87064e-05
PWARSN	28.2779	1.04475	0.218216	4.78768	1.68716e-06	4.024e-05
PBRM1	65.0148	1.03995	0.173269	6.00194	1.94972e-09	1.13338e-07
ARSG	7.38033	1.03891	0.3879	2.6783	0.00739966	0.0421701
DDX60	10.1176	1.03755	0.334236	3.10425	0.00190763	0.0145013
UBE3D	17.6115	1.03731	0.274016	3.78558	0.000153352	0.00190944
GTPBP2	24.4174	1.03519	0.238526	4.33996	1.4251e-05	0.000256306
UBA2	37.402	1.03514	0.24488	4.22712	2.36705e-05	0.000390205
SNX9	62.6564	1.03364	0.204503	5.05442	4.31692e-07	1.22925e-05
SYBU	13.4865	1.03181	0.30283	3.40724	0.000656233	0.00631273
CPEB4	20.1428	1.03175	0.250102	4.1253	3.7025e-05	0.000576261
TRIM8	49.6312	1.02861	0.205126	5.01453	5.3163e-07	1.48182e-05
EXOC3	13.3211	1.02781	0.325226	3.16029	0.00157615	0.0125133
CDR2L	16.7524	1.02019	0.280116	3.64204	0.000270488	0.00306032
LRRC47	19.3578	1.01874	0.250818	4.06169	4.87198e-05	0.000726607
DENND5B	13.5532	1.01852	0.302075	3.37175	0.000746928	0.00699669
RALA	152.126	1.01801	0.135095	7.53551	4.86435e-14	7.66925e-12
WDSUB1	15.2254	1.01739	0.289181	3.5182	0.000434492	0.00453156
SIK3	10.88	1.01713	0.314439	3.23473	0.0012176	0.0103008
RNF187	64.642	1.01684	0.179187	5.67472	1.38918e-08	6.13258e-07
BEND6	7.51655	1.01396	0.387504	2.61665	0.00887968	0.0485145
BHLHE41	33.3772	1.01368	0.283228	3.57902	0.000344891	0.00373837
MEDAG	15.9992	1.01013	0.292561	3.45271	0.000554991	0.00554991
AKR1B10	8.16101	1.00881	0.381231	2.64619	0.00814032	0.0452903
ALKBH8	16.9719	1.0072	0.264233	3.81178	0.000137972	0.00175574
SRP14-AS1	13.9816	1.00484	0.279659	3.5931	0.00032677	0.00357708
LHFPL2	33.3779	1.00434	0.260313	3.85822	0.000114217	0.00150064
AP1AR	21.5695	1.00397	0.236875	4.2384	2.25114e-05	0.00037643
TP53BP2	38.0025	1.00289	0.239335	4.19032	2.78564e-05	0.000448469
MBD4	47.1931	1.00252	0.19487	5.14457	2.68133e-07	8.11753e-06
GPR1	160.4	1.00107	0.218777	4.57577	4.74466e-06	9.84618e-05
GALNT2	26.1089	-1.002	0.243301	-4.11836	3.81584e-05	0.000588619
HNRNPA2B1	649.495	-1.00481	0.153264	-6.55606	5.52491e-11	4.8958e-09
FHL1	400.003	-1.00493	0.130879	-7.67826	1.61264e-14	3.01191e-12
LOC107984131	11.4963	-1.00628	0.359656	-2.7979	0.00514365	0.0318754
FILIP1L	125.331	-1.00635	0.203997	-4.93314	8.09167e-07	2.1685e-05
FUCA1	13.2986	-1.00909	0.351236	-2.87297	0.00406637	0.0264696
LANCL2	42.3348	-1.00916	0.24758	-4.07608	4.58004e-05	0.000688993
TCEAL1	114.072	-1.01306	0.141992	-7.13463	9.7046e-13	1.22723e-10
DYNLL1	2649.35	-1.01376	0.131748	-7.69467	1.41865e-14	2.77781e-12
CALD1	6022.09	-1.01498	0.125105	-8.11306	4.9359e-16	1.57689e-13
ANXA2P1	27.3522	-1.01575	0.231727	-4.38337	1.16855e-05	0.000215924
LINC01279	341.931	-1.01631	0.19077	-5.32741	9.96212e-08	3.4358e-06
COL3A1	1460.08	-1.01827	0.143155	-7.11309	1.13469e-12	1.40563e-10
ANXA2	8312.25	-1.01943	0.144145	-7.07223	1.52459e-12	1.86955e-10
POLR2L	582.193	-1.0217	0.137974	-7.40497	1.31181e-13	1.8097e-11
ANGPT1	39.98	-1.0236	0.253528	-4.03741	5.4044e-05	0.000793343
C8orf48	58.508	-1.02755	0.176375	-5.82592	5.67985e-09	2.86114e-07
HPS5	71.7796	-1.02786	0.210814	-4.87566	1.08444e-06	2.80995e-05
INIP	36.2694	-1.02985	0.222703	-4.62434	3.75791e-06	8.07451e-05
WFDC3	20.5154	-1.03441	0.275727	-3.75157	0.000175732	0.00212277
OXCT1	234.478	-1.03477	0.142583	-7.25736	3.94731e-13	5.15273e-11
PLS3	957.403	-1.03611	0.118891	-8.71478	2.91328e-18	1.41469e-15
C4orf3	1590.97	-1.0371	0.139062	-7.45781	8.79732e-14	1.30243e-11
EBP	77.1051	-1.03738	0.171773	-6.03925	1.54835e-09	9.38091e-08
IGFBP3	1167.05	-1.03777	0.311484	-3.33169	0.000863214	0.00785563
GYS1	18.8204	-1.0412	0.292449	-3.56028	0.000370461	0.00397392
HEYL	14.274	-1.04203	0.378764	-2.75112	0.00593914	0.0357467
EML4	168.693	-1.04616	0.182697	-5.72621	1.027e-08	4.70483e-07
GMFB	61.2615	-1.05067	0.190256	-5.52243	3.34352e-08	1.37594e-06
NPR3	173.42	-1.05535	0.197646	-5.33959	9.31549e-08	3.24971e-06
AQP1	52.8769	-1.05673	0.255216	-4.14052	3.46513e-05	0.000542796
FAM69A	183.904	-1.05677	0.180727	-5.84734	4.99484e-09	2.5656e-07
ACAN	24.0851	-1.0614	0.27425	-3.8702	0.000108745	0.00144122
C14orf1	204.673	-1.06184	0.168619	-6.29731	3.02853e-10	2.31235e-08
PGK1	1290.4	-1.06216	0.191121	-5.55752	2.7363e-08	1.14547e-06
SORBS2	197.155	-1.06699	0.121687	-8.76834	1.81315e-18	9.17153e-16
MGC72080	10.0871	-1.07266	0.390963	-2.74364	0.00607624	0.0363556
LHX9	10.5743	-1.07308	0.375364	-2.85876	0.00425297	0.0273905
TPM2	656.939	-1.07878	0.11505	-9.37668	6.80834e-21	5.51022e-18
LUM	1080.27	-1.08048	0.133559	-8.08996	5.96834e-16	1.76721e-13
CD248	35.3198	-1.08402	0.221066	-4.90359	9.41014e-07	2.48346e-05
COL1A1	4446.84	-1.08409	0.279141	-3.88366	0.000102897	0.00137574
CHRNB1	27.5248	-1.08605	0.238031	-4.56265	5.0513e-06	0.00010325
HTR2A	26.0339	-1.08675	0.31727	-3.42532	0.000614084	0.00599757
ZNF618	14.5484	-1.08941	0.340982	-3.19492	0.0013987	0.0114654
ANXA2P2	95.8083	-1.08953	0.175191	-6.21908	5.00063e-10	3.52952e-08
ANXA2P3	393.571	-1.09281	0.149087	-7.33004	2.30083e-13	3.10356e-11
CHPF2	14.9938	-1.09568	0.316178	-3.46539	0.000529459	0.00533414
OXTR	131.143	-1.09571	0.181699	-6.03035	1.63602e-09	9.83233e-08
PTGIS	130.948	-1.09737	0.210284	-5.2185	1.80377e-07	5.73239e-06
SPDL1	78.7146	-1.10018	0.235791	-4.66592	3.0724e-06	6.80638e-05
CARD6	15.8444	-1.10042	0.321049	-3.42757	0.000609014	0.00596726
ALDOC	37.2069	-1.10189	0.224533	-4.90747	9.22566e-07	2.4454e-05
SMCO3	16.1486	-1.10316	0.3195	-3.45276	0.000554879	0.00554991
FBLN5	566.057	-1.10423	0.143439	-7.69824	1.37951e-14	2.74546e-12
STK38L	130.141	-1.10653	0.189928	-5.82605	5.67531e-09	2.86114e-07
FKBP14	109.837	-1.10816	0.211004	-5.25183	1.50596e-07	4.90143e-06
UGP2	736.798	-1.10942	0.120521	-9.20515	3.41187e-20	2.43647e-17
IGF1	152.655	-1.10974	0.37099	-2.99128	0.00277807	0.0193715
HNRNPM	61.6238	-1.11081	0.189488	-5.86216	4.56878e-09	2.3804e-07
CARMN	24.3936	-1.11089	0.268204	-4.14194	3.4438e-05	0.00054085
ACTG1	5129.6	-1.11757	0.119139	-9.3804	6.57199e-21	5.51022e-18
ADM	61.255	-1.11833	0.195343	-5.72493	1.03475e-08	4.72249e-07
TGFB3	80.7721	-1.11878	0.174709	-6.40364	1.51715e-10	1.22788e-08
CTHRC1	92.9606	-1.12081	0.161575	-6.93675	4.01229e-12	4.55226e-10
ACTB	1727.61	-1.12104	0.194286	-5.77005	7.92472e-09	3.75805e-07
ENG	63.9223	-1.12162	0.193543	-5.79517	6.82522e-09	3.28802e-07
P4HA1	196.588	-1.12182	0.204165	-5.49469	3.9139e-08	1.55277e-06
CNN1	29.1125	-1.12346	0.293678	-3.82547	0.000130521	0.00167674
TM4SF1	254.933	-1.12918	0.161617	-6.98675	2.8133e-12	3.31588e-10
SPACA6	23.6715	-1.13576	0.256505	-4.42782	9.51908e-06	0.000180283
TUBB6	143.348	-1.13848	0.220464	-5.16401	2.41709e-07	7.38951e-06
IL33	42.5059	-1.14593	0.387262	-2.95904	0.00308596	0.02113
ACTG1P20	28.5126	-1.15196	0.254562	-4.52525	6.03231e-06	0.000121246
GBP1	35.0319	-1.15335	0.254894	-4.52485	6.04393e-06	0.000121278
KCNMB1	20.1944	-1.15566	0.313217	-3.68965	0.000224562	0.00262385
VCL	285.647	-1.15702	0.142803	-8.10222	5.39675e-16	1.63791e-13
EDARADD	17.6621	-1.15775	0.31168	-3.71455	0.000203565	0.00240397
DEPTOR	34.2631	-1.16177	0.254543	-4.56413	5.01579e-06	0.000103032
FDPS	269.076	-1.16242	0.201314	-5.77418	7.73268e-09	3.69586e-07
PDLIM5	141.753	-1.16397	0.150641	-7.72678	1.10298e-14	2.23169e-12
ND1	2791.45	-1.16679	0.151802	-7.68625	1.51516e-14	2.87779e-12
CCDC8	9.43408	-1.16688	0.433394	-2.69243	0.00709334	0.0407926
PTGS1	88.0189	-1.17155	0.169448	-6.91393	4.714e-12	5.29889e-10
CNST	79.1325	-1.17187	0.188013	-6.23292	4.5783e-10	3.28879e-08
OGN	277.244	-1.1737	0.218582	-5.36962	7.89049e-08	2.80911e-06
METTL7A	37.9941	-1.17764	0.273422	-4.30703	1.65463e-05	0.000290278
ADAMTS6	15.4834	-1.18064	0.307407	-3.84065	0.000122707	0.00159322
TUBA1B	1906.79	-1.18264	0.181445	-6.5179	7.12995e-11	6.13883e-09
BMP4	120.576	-1.18416	0.189692	-6.24251	4.3061e-10	3.1303e-08
KLF2	14.0045	-1.18485	0.352608	-3.36025	0.000778709	0.00727194
NDUFA4L2	235.949	-1.18585	0.343167	-3.4556	0.000549073	0.00550433
PRELP	360.312	-1.18732	0.170067	-6.9815	2.92049e-12	3.40911e-10
LOC102724168	7.91823	-1.18741	0.419846	-2.82822	0.0046808	0.0296555
CHMP6	12.7419	-1.18785	0.35495	-3.34652	0.000818315	0.00753744
NXT2	20.1862	-1.1923	0.279818	-4.26098	2.03528e-05	0.000346055
FAM46C	18.8136	-1.1926	0.318396	-3.74566	0.000179922	0.00216049
ACTN4	125.401	-1.19435	0.195073	-6.12258	9.2075e-10	5.95208e-08
GJA1	137.116	-1.19528	0.15594	-7.66501	1.7882e-14	3.2892e-12
KIAA1324L	28.0077	-1.1975	0.236515	-5.06311	4.12472e-07	1.18749e-05
LRRC17	146.834	-1.20449	0.150688	-7.99327	1.3141e-15	3.51514e-13
FADS2	23.5835	-1.20518	0.342489	-3.51889	0.000433353	0.00452357
NOX4	52.3438	-1.20524	0.390232	-3.08853	0.0020115	0.0150646
ND4	9103.86	-1.20857	0.152208	-7.94023	2.01804e-15	4.99981e-13
CGNL1	7.53107	-1.21361	0.443126	-2.73876	0.00616721	0.0367369
EWSR1	42.2478	-1.2207	0.206809	-5.90256	3.57898e-09	1.92252e-07
H3F3AP4	26.4382	-1.22377	0.247765	-4.93926	7.84185e-07	2.1062e-05
SCD	183.94	-1.22447	0.39973	-3.06325	0.0021895	0.0160124
ATP6	2333.62	-1.228	0.14837	-8.2766	1.26741e-16	4.39612e-14
POP1	17.156	-1.23107	0.29866	-4.12197	3.75645e-05	0.000581021
TIMP1	17526.2	-1.23169	0.382568	-3.21954	0.00128395	0.0107202
HSPB7	12.7754	-1.23249	0.342216	-3.6015	0.000316381	0.00347548
BORCS8	10.1835	-1.23346	0.392855	-3.13974	0.00169099	0.0132202
SLC31A2	20.9245	-1.23467	0.305457	-4.04205	5.29865e-05	0.000782549
MYL6	13800.2	-1.24988	0.157109	-7.95549	1.78424e-15	4.60866e-13
PGAM2	24.1729	-1.25141	0.33009	-3.79111	0.000149973	0.00187313
SEMA3A	6.70707	-1.25506	0.476808	-2.63221	0.00848319	0.0467905
ANKRD1	227.018	-1.26231	0.422384	-2.98854	0.00280315	0.0195127
GALNT1	43.298	-1.26308	0.243232	-5.1929	2.07039e-07	6.46132e-06
RPS26	11.3591	-1.2632	0.363289	-3.47712	0.000506826	0.00514024
SYNPO2	206.89	-1.26431	0.167514	-7.54749	4.43736e-14	7.08809e-12
INO80C	25.285	-1.26805	0.273877	-4.62999	3.65686e-06	7.88531e-05
TINAGL1	78.0248	-1.27006	0.224048	-5.66869	1.43892e-08	6.32917e-07
RGS5	506.129	-1.27409	0.153448	-8.30307	1.01451e-16	3.62241e-14
FAM26E	51.0341	-1.27495	0.368514	-3.4597	0.000540781	0.00543467
PLAC9	431.284	-1.28646	0.163231	-7.88121	3.24224e-15	7.15651e-13
CEMIP	112.506	-1.28734	0.313343	-4.1084	3.98411e-05	0.000607771
LUZP2	8.17854	-1.29453	0.448582	-2.88584	0.00390375	0.0255205
INMT	127.711	-1.29869	0.388371	-3.34396	0.00082593	0.00757957
LOC107986850	6.77429	-1.30239	0.491347	-2.65066	0.00803343	0.0449635
ZDHHC13	6.14248	-1.30783	0.484683	-2.69832	0.0069691	0.0402497
LOC102724532	10.3819	-1.31114	0.381943	-3.43283	0.000597324	0.00586218
ACTG2	9.74124	-1.31319	0.414387	-3.16898	0.00152974	0.012242
ARHGDIB	157.432	-1.31537	0.212848	-6.17984	6.41655e-10	4.37623e-08
PKNOX2	11.3758	-1.31966	0.413322	-3.19282	0.00140889	0.0115333
SPON2	31.087	-1.32044	0.255722	-5.16359	2.42259e-07	7.38951e-06
SCRG1	66.1412	-1.32202	0.355752	-3.71614	0.000202287	0.00239353
ACTC1	16.4599	-1.32235	0.383593	-3.44726	0.000566307	0.005626
NPTN	397.737	-1.32455	0.147687	-8.96865	3.00177e-19	1.65643e-16
NINJ2	7.71396	-1.33214	0.470392	-2.83198	0.00462603	0.0294159
HMGCR	82.0661	-1.3328	0.246251	-5.41237	6.21965e-08	2.30907e-06
LMO7	142.652	-1.33342	0.175552	-7.5956	3.06367e-14	5.16569e-12
KCNAB1	41.6533	-1.33455	0.245728	-5.43099	5.60427e-08	2.10637e-06
COX20	36.5836	-1.3499	0.241008	-5.60104	2.13066e-08	9.0126e-07
MIR210HG	9.632	-1.35345	0.431067	-3.13977	0.00169082	0.0132202
DYNLRB2	6.71126	-1.35481	0.476962	-2.8405	0.00450432	0.0287708
TET1	7.14146	-1.36295	0.466068	-2.92436	0.0034516	0.0230868
EFNB2	7.44764	-1.36742	0.507685	-2.69343	0.00707206	0.0407281
SULF1	181.395	-1.36912	0.317718	-4.30921	1.63839e-05	0.000287918
ID3	164.837	-1.37412	0.172968	-7.94438	1.95161e-15	4.93594e-13
FGF14	8.41793	-1.37503	0.431823	-3.18425	0.00145128	0.0117603
GAP43	9.49297	-1.37874	0.42306	-3.25898	0.00111814	0.00964077
S100A10	1992.47	-1.38436	0.190554	-7.26494	3.73208e-13	4.92473e-11
ID4	31.0473	-1.38827	0.282046	-4.92216	8.55957e-07	2.28884e-05
C5orf46	809.651	-1.38993	0.320057	-4.34275	1.40708e-05	0.000253818
SCGB3A2	7.10576	-1.39665	0.485609	-2.87607	0.00402655	0.0262526
ID2	383.468	-1.3988	0.176967	-7.90428	2.69495e-15	6.29167e-13
CSRP2	340.26	-1.39967	0.190836	-7.33441	2.22698e-13	3.0377e-11
CALCRL	28.3737	-1.39987	0.257075	-5.44535	5.17041e-08	1.97386e-06
MYL4	13.5214	-1.40247	0.365333	-3.83889	0.000123594	0.00160303
PCSK6	12.0866	-1.41078	0.414929	-3.40004	0.000673767	0.00644057
MYH10	684.798	-1.41312	0.342853	-4.12164	3.7618e-05	0.000581021
RASGRP3	8.97051	-1.41363	0.418132	-3.38081	0.000722713	0.00680134
COX3	10802.3	-1.41492	0.259997	-5.44207	5.26663e-08	1.99803e-06
MGP	9819.91	-1.4157	0.167921	-8.43075	3.43453e-17	1.38984e-14
PLXND1	10.2055	-1.42677	0.400755	-3.56022	0.00037055	0.00397392
ZDHHC15	5.57975	-1.43979	0.547633	-2.62911	0.00856088	0.0471037
COX1	31423.7	-1.44212	0.140464	-10.2668	9.94105e-25	1.20684e-21
TAGLN	4085.57	-1.44296	0.18964	-7.60892	2.76392e-14	4.78103e-12
ITGA4	6.04137	-1.44495	0.51666	-2.79672	0.00516243	0.0319591
TNNT2	9.51536	-1.44657	0.459372	-3.14902	0.00163818	0.0129115
BMP6	22.9969	-1.4481	0.292068	-4.95809	7.11879e-07	1.93338e-05
IGFBP5	346.731	-1.45224	0.211286	-6.87335	6.27093e-12	6.92083e-10
DHCR24	62.1047	-1.45246	0.274768	-5.28613	1.24929e-07	4.1666e-06
B3GALT2	10.9147	-1.45769	0.390699	-3.73099	0.000190729	0.00227898
RGS7	9.61178	-1.46545	0.440025	-3.33039	0.000867255	0.0078747
PDE4C	5.29436	-1.4812	0.546463	-2.71052	0.00671771	0.039058
CPA4	8.90271	-1.48354	0.447301	-3.31665	0.000911025	0.00820677
SAMHD1	6.71134	-1.48556	0.483493	-3.07256	0.00212232	0.0156912
STARD5	41.9315	-1.48767	0.231436	-6.428	1.29293e-10	1.06704e-08
RAPGEF5	74.6056	-1.48813	0.222241	-6.69601	2.14193e-11	2.09702e-09
ZNF17	9.98917	-1.49147	0.43724	-3.4111	0.000647005	0.00624872
LRRC32	59.0859	-1.50272	0.259032	-5.80128	6.58122e-09	3.22161e-07
TXNIP	310.935	-1.50378	0.203001	-7.40777	1.28444e-13	1.79231e-11
RXFP1	14.2222	-1.50535	0.383805	-3.92217	8.77561e-05	0.00120516
ACKR4	20.8641	-1.50625	0.300622	-5.01044	5.43054e-07	1.50518e-05
EGR1	10.13	-1.50867	0.490509	-3.07572	0.00209995	0.0155447
FMO3	8.56679	-1.51047	0.473504	-3.18999	0.00142279	0.0116157
FASN	7.45788	-1.52297	0.496979	-3.06446	0.0021806	0.0159873
LOC107985054	5.90796	-1.52327	0.553848	-2.75034	0.00595326	0.0357962
LOC105372011	15.5254	-1.53131	0.393332	-3.89318	9.89384e-05	0.00133161
IDI1	510.025	-1.53347	0.362431	-4.23108	2.32575e-05	0.000385192
LINC01013	107.862	-1.53394	0.387409	-3.95949	7.511e-05	0.00105171
GRAMD3	32.8519	-1.53473	0.245906	-6.24115	4.34364e-10	3.1388e-08
LOC105377123	28.1181	-1.53931	0.498174	-3.08991	0.00200216	0.0150131
LOC105375265	11.3412	-1.54357	0.45623	-3.38331	0.000716178	0.0067574
CPS1	7.22529	-1.54598	0.49166	-3.14441	0.00166421	0.0130598
MVD	8.89917	-1.54695	0.433577	-3.56788	0.000359884	0.00388009
TGM2	13.9895	-1.54824	0.578117	-2.67807	0.00740479	0.0421701
FGL2	21.6631	-1.5502	0.290425	-5.33769	9.41407e-08	3.26534e-06
GZMK	10.3466	-1.55063	0.409824	-3.78364	0.000154549	0.00192237
NRK	18.6864	-1.55193	0.3693	-4.20236	2.64143e-05	0.000428703
LOC105378936	4.80252	-1.55523	0.579026	-2.68593	0.00723276	0.0414178
LDHA	3674.99	-1.56037	0.298792	-5.22226	1.76749e-07	5.66155e-06
MECOM	17.6801	-1.56075	0.320128	-4.87541	1.08585e-06	2.80995e-05
OMD	140.473	-1.5624	0.232775	-6.71206	1.91891e-11	1.91774e-09
TNFRSF11B	749.995	-1.57336	0.343335	-4.58258	4.59276e-06	9.5801e-05
TUBA1A	1576.6	-1.57436	0.303223	-5.19209	2.0795e-07	6.47311e-06
OLAH	6.2743	-1.57703	0.574865	-2.7433	0.00608249	0.0363572
INSIG1	44.5958	-1.57905	0.514742	-3.06765	0.00215749	0.0158835
CCDC146	41.3631	-1.58723	0.258374	-6.14313	8.09094e-10	5.33826e-08
SLC40A1	493.894	-1.60187	0.334236	-4.79263	1.64608e-06	3.94539e-05
SDPR	640.169	-1.60335	0.174711	-9.17714	4.42713e-20	2.98585e-17
COX2	6471.76	-1.6193	0.266145	-6.08428	1.17015e-09	7.36043e-08
NCALD	6.26088	-1.62079	0.543693	-2.98107	0.00287243	0.0199151
SQLE	88.5157	-1.62117	0.442793	-3.66124	0.000250994	0.00286918
FGF7	208.601	-1.62398	0.401979	-4.03995	5.34617e-05	0.000788609
PITX2	7.42112	-1.62584	0.479548	-3.39035	0.000698035	0.00662043
LOC105376592	5.05917	-1.64058	0.577315	-2.84174	0.00448675	0.0287189
ZNF211	5.31562	-1.64209	0.560652	-2.9289	0.00340166	0.0228382
GLIPR1	177.009	-1.66678	0.168277	-9.90502	3.95877e-23	4.00495e-20
ND3	1255.12	-1.66817	0.198298	-8.41245	4.01547e-17	1.57251e-14
LOC101929460	7.17185	-1.67133	0.505098	-3.30892	0.000936556	0.00836014
LOC105370526	67.6433	-1.67979	0.501024	-3.35271	0.000800252	0.00742174
ERG	21.3534	-1.68638	0.295501	-5.70685	1.15084e-08	5.19377e-07
LOC105376026	8.43985	-1.68908	0.481494	-3.50799	0.000451502	0.00468082
JUNB	6.09502	-1.68986	0.530318	-3.18651	0.00144001	0.0117013
LOC100506725	52.438	-1.69207	0.226771	-7.46155	8.55129e-14	1.28164e-11
KRT18	108.323	-1.70381	0.448479	-3.79909	0.000145227	0.00182323
LINC00643	84.9293	-1.72308	0.257741	-6.68534	2.30388e-11	2.23752e-09
LOC107987245	16.2109	-1.72312	0.350289	-4.91914	8.69235e-07	2.31923e-05
TSPAN8	11.6636	-1.72313	0.470899	-3.65923	0.000252972	0.00288365
CYTB	17813.3	-1.73369	0.30777	-5.63308	1.77023e-08	7.67521e-07
LOC105374235	4.72068	-1.74182	0.651137	-2.67505	0.00747192	0.0424403
ADAMTS3	5.86045	-1.76444	0.576582	-3.06017	0.00221215	0.0161294
ACAT2	47.5329	-1.7764	0.394474	-4.5032	6.69364e-06	0.000133214
PRSS35	5.2425	-1.78522	0.575823	-3.10029	0.00193334	0.0146235
MSMO1	578.431	-1.79619	0.397593	-4.51765	6.25287e-06	0.000125057
ID1	7.64266	-1.81533	0.504094	-3.60117	0.000316784	0.00347548
IL16	5.00139	-1.83463	0.650012	-2.82245	0.00476577	0.0300998
RASSF2	20.665	-1.84934	0.345951	-5.34568	9.00793e-08	3.15148e-06
LINC00310	21.0151	-1.86777	0.349023	-5.35141	8.72693e-08	3.08877e-06
HIF1A-AS2	4.38329	-1.86846	0.67965	-2.74915	0.00597494	0.0358733
PTPRO	11.0803	-1.88011	0.4088	-4.59909	4.24335e-06	9.03759e-05
GDF6	26.2166	-1.89476	0.31712	-5.9749	2.30229e-09	1.32597e-07
NKD1	4.11197	-1.90328	0.680721	-2.79598	0.00517424	0.032016
STARD4	16.5819	-1.9248	0.350159	-5.49693	3.86451e-08	1.5382e-06
LOC107986792	6.38891	-1.94197	0.541595	-3.58565	0.000336241	0.00366753
HMGCS1	101.496	-1.95745	0.417394	-4.68969	2.73623e-06	6.16287e-05
NRXN3	44.0602	-1.96175	0.235296	-8.33738	7.59572e-17	2.7943e-14
PPP4R1L	3.98022	-1.96377	0.717556	-2.73674	0.00620506	0.0369262
MBNL1-AS1	9.97716	-1.98216	0.461783	-4.2924	1.7675e-05	0.000307855
LDLR	41.5731	-1.98599	0.575566	-3.45051	0.000559534	0.00558252
MIR6723	57.7882	-1.98749	0.240552	-8.26221	1.43005e-16	4.82245e-14
PLN	35.065	-1.98841	0.443731	-4.48111	7.4255e-06	0.000145631
ACTA2	7300.12	-1.98946	0.33432	-5.95078	2.66863e-09	1.52817e-07
LOXL3	3.19262	-2.00276	0.766516	-2.61281	0.00898004	0.0488868
RGS4	204.984	-2.0135	0.388631	-5.18101	2.20685e-07	6.83448e-06
PLCXD3	13.5827	-2.0152	0.470309	-4.28484	1.82868e-05	0.000316694
TTC30A	3.79387	-2.01949	0.723229	-2.79232	0.00523321	0.0322784
ND6	1951.7	-2.05338	0.181395	-11.3199	1.04578e-29	3.00642e-26
CENPP	7.26389	-2.05435	0.543526	-3.77968	0.00015703	0.00194129
FABP3	81.6639	-2.07739	0.22875	-9.08151	1.07084e-19	6.84209e-17
EPHB3	3.59242	-2.09595	0.719445	-2.91329	0.00357647	0.0237388
ACTA1	3.95811	-2.12218	0.720537	-2.94528	0.00322666	0.0219081
DIO2	31.2156	-2.16172	0.574844	-3.76053	0.000169552	0.00206456
DNAJB5	4.75359	-2.20079	0.655979	-3.35497	0.000793733	0.0073782
LOC102723824	9.53693	-2.21556	0.480822	-4.60786	4.06843e-06	8.69556e-05
LOC107986431	3.06064	-2.24866	0.852235	-2.63854	0.00832637	0.0462549
LOC105378414	3.01713	-2.26613	0.866529	-2.61518	0.00891806	0.0486585
LOC107984791	6.70985	-2.29613	0.597448	-3.84322	0.000121428	0.00158
EDN1	21.3171	-2.30504	0.366478	-6.28972	3.18045e-10	2.39818e-08
LOC107984616	4.90404	-2.30729	0.709486	-3.25206	0.00114574	0.00981597
LOC101929723	3.25731	-2.40026	0.847665	-2.83161	0.00463139	0.0294218
ACKR2	2.6584	-2.48638	0.948192	-2.62223	0.00873567	0.0478354
OLR1	7.11692	-2.49755	0.842283	-2.96522	0.00302471	0.0207341
ACTA2-AS1	14.4592	-2.51113	0.437969	-5.73357	9.8339e-09	4.55662e-07
ANKRD37	12.8787	-2.54661	0.506167	-5.03117	4.87483e-07	1.37629e-05
ACTG1P4	4.02433	-2.66412	0.809239	-3.29213	0.00099432	0.00879813
MAB21L1	2.86965	-2.67012	0.957629	-2.78826	0.00529913	0.0325234
CATSPER2P1	2.49936	-3.06523	1.07042	-2.86357	0.00418898	0.027079
LINC01592	5.03567	-3.11782	0.844626	-3.69136	0.000223062	0.00260883
MIR3671	2.47375	-3.17403	1.0917	-2.90743	0.00364415	0.0240994
EGR2	6.76457	-3.25631	0.719458	-4.52606	6.00942e-06	0.000120986
ESM1	11.1438	-5.33416	1.00178	-5.3247	1.01121e-07	3.46985e-06

## Sheet: line D
The mRNA expression data of line D
id	baseMean	log2FoldChange	lfcSE	stat	pvalue	padj
HSPA6	3.86002	6.26343	1.72178	3.63777	0.000275004	0.00224448
LOC105376438	1.969	5.31725	1.03922	5.11659	3.11109e-07	6.00421e-06
SNORD14E	5.30605	5.04576	0.808992	6.23709	4.45778e-10	1.52622e-08
TMEM71	1.84255	4.62161	1.10427	4.1852	2.84915e-05	0.000324242
RASSF5	2.14035	4.51891	1.01125	4.46862	7.87246e-06	0.000105898
CREG2	1.42487	4.38136	1.11734	3.92125	8.80894e-05	0.000843987
HIST2H2BE	2.28325	4.2753	0.998284	4.28265	1.84678e-05	0.000222053
NR1D1	11.597	4.24478	0.478917	8.86328	7.76916e-19	9.32299e-17
GDF15	204.496	4.12248	0.448326	9.19528	3.74018e-20	5.09337e-18
LOC107985678	1.68377	4.11716	1.08856	3.78222	0.000155436	0.00138114
CH25H	2.22294	4.09818	0.972564	4.21379	2.5112e-05	0.000292651
YPEL4	1.25574	4.09771	1.16619	3.51375	0.000441835	0.00333232
PTX3	262.295	3.83854	0.232948	16.4781	5.27157e-61	6.38914e-58
VPS37D	3.28477	3.75206	0.815106	4.60316	4.16134e-06	6.06925e-05
SLCO6A1	4.31203	3.69345	0.691429	5.34177	9.20444e-08	1.99567e-06
ZNF442	1.28179	3.68926	1.13088	3.26229	0.00110517	0.00716292
SLC22A15	8.37426	3.67758	0.511062	7.19594	6.20299e-13	3.54624e-11
DUSP1	26.7161	3.63127	0.314606	11.5423	8.07506e-31	2.79628e-28
KIT	2.28611	3.56761	0.988843	3.60786	0.000308734	0.00247477
PER1	5.95003	3.53171	0.593645	5.94919	2.69469e-09	8.06412e-08
HEY1	1.77051	3.52459	1.11884	3.15022	0.00163149	0.00979865
DNAJB1	74.2252	3.51466	0.255007	13.7826	3.24255e-43	2.06841e-40
GAPLINC	3.94378	3.43392	0.729877	4.70479	2.54124e-06	3.90366e-05
OSGIN1	1.63208	3.4314	1.05456	3.25386	0.00113848	0.0073513
LINC01260	2.84289	3.37773	0.870282	3.88119	0.000103947	0.000973596
BMP2	2.32638	3.36	0.901364	3.72768	0.000193247	0.00165641
GNG2	14.5727	3.35761	0.382899	8.76891	1.80396e-18	2.04337e-16
LOC105379040	10.4311	3.35157	0.494663	6.77546	1.24014e-11	5.90789e-10
PDE4B	5.83911	3.33076	0.568495	5.8589	4.6594e-09	1.32563e-07
GIMAP2	1.60977	3.31678	1.14366	2.90015	0.00372984	0.0194182
SNHG12	18.5702	3.23244	0.329761	9.80235	1.09991e-22	1.87759e-20
NFIL3	16.4578	3.23118	0.35672	9.05804	1.32814e-19	1.71246e-17
THEMIS2	1.56678	3.21912	1.07793	2.9864	0.00282283	0.015425
LOC107986363	4.38078	3.21313	0.671085	4.78797	1.68477e-06	2.73718e-05
BIRC3	4.38221	3.21102	0.673732	4.76602	1.87901e-06	3.0084e-05
CFAP57	1.34553	3.19762	1.11719	2.86219	0.00420725	0.0213623
POPDC2	1.28469	3.1925	1.11176	2.87158	0.00408423	0.020825
PPP1R15A	69.7452	3.19115	0.199569	15.9902	1.49577e-57	1.51073e-54
RBM44	1.25628	3.16091	1.15156	2.74489	0.00605314	0.0287815
TCP10L	8.87707	3.1569	0.469952	6.7175	1.84866e-11	8.48701e-10
SLC30A1	1.89043	3.14623	0.945215	3.32859	0.00087286	0.00591016
NR4A1	6.14114	3.13018	0.6104	5.12808	2.92709e-07	5.69444e-06
HIST1H1D	1.72729	3.10143	1.12757	2.75055	0.00594959	0.0284056
ETV1	9.51313	3.08098	0.488927	6.30151	2.94754e-10	1.05381e-08
RMRP	2.44104	3.08084	0.854787	3.60422	0.000313092	0.00250474
DPF3	2.31871	3.06164	0.864925	3.53978	0.000400468	0.00306612
LINC01265	1.91253	3.02862	0.986845	3.06899	0.00214783	0.0122791
PTGES	5.29852	3.00087	0.602781	4.97837	6.4121e-07	1.15819e-05
CREBRF	49.1973	2.99825	0.253552	11.825	2.89984e-32	1.17154e-29
LOC107986000	1.53311	2.99048	1.10226	2.71305	0.00666667	0.0311009
ADCK2	2.49243	2.97728	0.89655	3.32082	0.000897542	0.0060401
JUN	37.0612	2.95992	0.278705	10.6203	2.39854e-26	5.48495e-24
LOC643339	2.18518	2.94171	0.905683	3.24805	0.00116197	0.00745927
SPRY2	7.67692	2.93638	0.517232	5.6771	1.36997e-08	3.53281e-07
SNHG1	37.0512	2.93382	0.241866	12.1299	7.33108e-34	3.29084e-31
LRRC20	2.24999	2.92995	0.895114	3.27327	0.00106312	0.00694985
KLF15	1.47617	2.92786	1.06143	2.75841	0.00580837	0.0278802
HSD11B1	5.51785	2.90613	0.586359	4.95623	7.18747e-07	1.28484e-05
ATF3	15.5615	2.90307	0.35166	8.25534	1.5147e-16	1.41217e-14
GADD45A	142.692	2.90092	0.229965	12.6146	1.75467e-36	8.17947e-34
CLMN	1.72464	2.89968	1.00909	2.87355	0.00405888	0.0207434
MAP2K6	1.48577	2.87929	1.0595	2.71759	0.00657589	0.0307603
C5orf56	6.83173	2.87156	0.499996	5.74316	9.29234e-09	2.5217e-07
SLC3A2	97.688	2.81391	0.202684	13.8832	8.01008e-44	5.39346e-41
LOC107987279	2.26536	2.79531	0.954874	2.92741	0.00341797	0.0180978
ST3GAL3	3.0737	2.76746	0.786356	3.51935	0.0004326	0.0032749
COPG2IT1	2.19462	2.76542	0.914332	3.02452	0.00249027	0.0139152
IPO11	1.85842	2.75454	0.953973	2.88744	0.00388392	0.020091
TBX19	2.04328	2.74793	0.914225	3.00575	0.00264923	0.0146258
TMEM51	2.31359	2.73998	0.892403	3.07034	0.00213814	0.012241
TRIB1	4.43654	2.73617	0.623039	4.39164	1.12498e-05	0.000143675
ITPRIP	40.4273	2.73095	0.240546	11.3532	7.1536e-30	2.01632e-27
TGFBR3	6.9517	2.68428	0.505523	5.30992	1.09674e-07	2.33201e-06
NFKBIE	1.59038	2.68228	0.99467	2.69665	0.00700401	0.0323366
SUPV3L1	15.7413	2.65607	0.374389	7.0944	1.29916e-12	7.09272e-11
SCN8A	1.87348	2.6427	0.927104	2.8505	0.00436511	0.0219889
GPRC5B	1.51212	2.63072	1.02553	2.56524	0.0103104	0.0436017
SLC25A33	3.92861	2.62865	0.660707	3.97855	6.93377e-05	0.000689961
PVT1	6.24596	2.61804	0.541805	4.83206	1.35127e-06	2.24349e-05
SLC25A29	2.25004	2.61229	0.854729	3.05628	0.00224105	0.0127161
TRIM24	5.48199	2.60927	0.607827	4.29278	1.76452e-05	0.000213227
CREB5	15.7962	2.59318	0.333878	7.76686	8.04566e-15	6.01934e-13
DKK1	19.6081	2.58312	0.378328	6.82772	8.62746e-12	4.23339e-10
C10orf10	183.164	2.56756	0.190943	13.4468	3.21595e-41	1.94887e-38
CDKN2D	1.97248	2.55357	0.918853	2.77909	0.00545121	0.0264169
CCNG2	19.8479	2.54886	0.319756	7.97126	1.57063e-15	1.26907e-13
DDIT3	794.342	2.53074	0.219486	11.5303	9.28148e-31	3.12476e-28
FAM171B	3.10481	2.52801	0.740894	3.41212	0.000644608	0.00455017
LOC102724983	2.93586	2.52512	0.795411	3.17461	0.00150036	0.00917207
KDM7A	7.38294	2.52139	0.521711	4.83292	1.34543e-06	2.23684e-05
UBALD2	6.12631	2.51795	0.528673	4.76278	1.90946e-06	3.03599e-05
PDK4	7.2066	2.51307	0.517892	4.8525	1.21917e-06	2.05512e-05
LOC101928156	6.04067	2.509	0.556842	4.50577	6.61332e-06	9.04666e-05
MYC	24.8179	2.4848	0.30703	8.09303	5.82008e-16	5.00279e-14
ABCG1	4.906	2.48088	0.60501	4.10056	4.12152e-05	0.00044206
CCBE1	8.57181	2.4706	0.449325	5.49846	3.83126e-08	9.14072e-07
LOC151174	2.34247	2.44486	0.832046	2.93837	0.00329939	0.0175312
LOC101927057	12.8658	2.44099	0.384697	6.34524	2.22077e-10	8.23113e-09
SMOX	4.76281	2.43864	0.594418	4.10256	4.08598e-05	0.000438636
OSBPL6	2.94686	2.42465	0.745788	3.25113	0.00114947	0.00740692
ERN1	7.89648	2.42252	0.447891	5.40873	6.3473e-08	1.44604e-06
NFKBIA	21.3303	2.42193	0.338824	7.14806	8.80151e-13	4.93862e-11
LOC105378853	5.35037	2.41676	0.597802	4.04274	5.28301e-05	0.000548159
PIM3	3.15564	2.39998	0.740559	3.24077	0.00119208	0.00761621
ZNF746	4.53945	2.39296	0.596557	4.01129	6.03882e-05	0.000617121
PLAT	45.6966	2.36069	0.230533	10.2401	1.31076e-24	2.69261e-22
TXLNB	18.0381	2.32707	0.321819	7.231	4.79466e-13	2.80731e-11
C12orf66	2.24886	2.32592	0.864698	2.68986	0.0071481	0.0328287
FAXDC2	14.0689	2.31971	0.342574	6.77141	1.27535e-11	6.03796e-10
SPATA4	2.15562	2.31685	0.860837	2.69139	0.0071155	0.0327462
EBPL	5.41114	2.31494	0.618266	3.74424	0.000180938	0.00156865
CRY2	9.53464	2.31354	0.431986	5.35558	8.5281e-08	1.87619e-06
HES1	15.6723	2.30354	0.356356	6.46417	1.01857e-10	3.95677e-09
PIM1	14.7993	2.30319	0.357502	6.44244	1.17564e-10	4.52342e-09
RNF44	5.23608	2.2987	0.563954	4.07604	4.58092e-05	0.00048237
SIK2	9.19631	2.29633	0.42612	5.38894	7.08747e-08	1.59369e-06
LOC105379554	3.88571	2.29456	0.681752	3.36569	0.000763534	0.00525498
LOC101929710	1.77158	2.29037	0.913748	2.50657	0.0121909	0.0495653
HIST1H2BD	7.57774	2.28725	0.459287	4.98	6.35829e-07	1.15019e-05
KLF4	6.47231	2.27807	0.497759	4.57665	4.72486e-06	6.8173e-05
GPCPD1	20.3731	2.27701	0.303998	7.49021	6.87609e-14	4.52925e-12
ETS1	8.85001	2.26761	0.418538	5.41794	6.02897e-08	1.38392e-06
SLC26A11	1.99956	2.25507	0.864077	2.6098	0.00905956	0.0392992
PITPNC1	2.93152	2.24945	0.733284	3.06764	0.00215758	0.0123116
LAYN	3.19368	2.24675	0.739604	3.03778	0.00238327	0.0134101
LOC101927811	4.14894	2.23341	0.632477	3.53122	0.000413653	0.00314931
SF3A2	2.06156	2.23175	0.851003	2.62249	0.00872891	0.0381929
RAD54B	3.12381	2.23171	0.739201	3.01908	0.00253543	0.0140961
ZFP36L1	222.384	2.23125	0.191449	11.6545	2.17615e-31	8.24215e-29
ARHGAP26	4.65287	2.22761	0.66636	3.34295	0.000828925	0.00565685
UNC5B-AS1	3.97354	2.2231	0.634627	3.50301	0.000460041	0.00344179
P2RX7	2.73875	2.21525	0.743751	2.97849	0.00289674	0.015772
MT1E	195.667	2.21269	0.233169	9.48965	2.31807e-21	3.51187e-19
UHRF2	18.3628	2.20847	0.32985	6.69537	2.15132e-11	9.65705e-10
IL7	2.70839	2.2072	0.83101	2.65604	0.00790631	0.0354643
TWIST2	3.08227	2.20381	0.698232	3.15627	0.00159803	0.00964547
LOC101930114	4.57892	2.20103	0.620736	3.54584	0.000391362	0.00301737
FNBP4	54.9845	2.1912	0.260996	8.39555	4.63715e-17	4.53245e-15
HEIH	10.1239	2.18949	0.438942	4.98811	6.09735e-07	1.11158e-05
FAM24B	7.74904	2.18873	0.493087	4.43884	9.04467e-06	0.000119154
PLPPR4	2.39309	2.17878	0.813906	2.67695	0.00742966	0.033827
GPHN	4.0118	2.17771	0.677395	3.21483	0.0013052	0.00817512
ARL4C	30.2206	2.17123	0.27336	7.94274	1.97758e-15	1.5873e-13
GAS2L3	7.03057	2.16641	0.496335	4.36482	1.2723e-05	0.000159506
FKBP4	10.3311	2.15643	0.409155	5.27044	1.361e-07	2.83914e-06
DUSP6	5.81294	2.15572	0.541316	3.98237	6.82312e-05	0.000681749
SLC25A43	4.96631	2.15259	0.562469	3.82703	0.000129698	0.0011828
GDNF	4.36515	2.1505	0.614938	3.49711	0.000470327	0.00349716
HSBP1L1	5.08399	2.14161	0.558076	3.83749	0.000124298	0.00113955
CMTM8	4.95234	2.13185	0.57147	3.73047	0.000191126	0.00164171
PLIN2	235.398	2.12902	0.198229	10.7402	6.59223e-27	1.59796e-24
ATP8	67.3655	2.12233	0.208278	10.1899	2.2002e-24	4.37155e-22
EVI2A	6.01202	2.11676	0.534372	3.96122	7.45676e-05	0.000732976
LRRC37B	3.36205	2.11269	0.676015	3.12521	0.00177676	0.0105251
HSF1	4.13107	2.10579	0.640989	3.28522	0.00101903	0.0067269
KLF11	18.7923	2.10578	0.329024	6.40009	1.55287e-10	5.88149e-09
RGS16	11.3501	2.09956	0.374123	5.61196	2.0005e-08	5.03029e-07
MAP3K5	6.08451	2.09376	0.517871	4.04302	5.27664e-05	0.000548011
YPEL2	31.5312	2.09146	0.262314	7.97312	1.54712e-15	1.25846e-13
IL15	4.8887	2.08846	0.565308	3.69437	0.000220433	0.00186308
LOC105377621	8.08942	2.07794	0.45745	4.54244	5.56062e-06	7.78229e-05
HSPA4L	33.1968	2.07694	0.254832	8.15023	3.63242e-16	3.2135e-14
DUSP10	13.5858	2.07578	0.356266	5.82648	5.66091e-09	1.59559e-07
NGF	18.1748	2.07513	0.311356	6.66482	2.64991e-11	1.16789e-09
KYAT1	2.7243	2.07182	0.769598	2.69207	0.00710092	0.0327112
DENND4C	27.8682	2.06953	0.256862	8.05696	7.82184e-16	6.53798e-14
RNF150	3.8544	2.06903	0.617356	3.35144	0.000803912	0.00551098
CERS6	17.0138	2.05772	0.338185	6.08458	1.16794e-09	3.7056e-08
RAB33A	15.9903	2.05301	0.339982	6.03857	1.55482e-09	4.83191e-08
BCL2L1	13.6153	2.05121	0.422189	4.85853	1.18263e-06	2.01312e-05
PTHLH	2.33936	2.04974	0.817587	2.50706	0.0121739	0.0495293
LOC101929185	3.33582	2.04932	0.719506	2.84823	0.00439629	0.0220908
HMGA2	7.57292	2.04835	0.492674	4.15762	3.21577e-05	0.000357164
CDK17	13.4219	2.04746	0.40916	5.00407	5.61321e-07	1.03392e-05
MOB2	6.4298	2.04343	0.484469	4.21786	2.46627e-05	0.000289083
TGIF1	83.7783	2.04283	0.178061	11.4726	1.81096e-30	5.62791e-28
NR3C2	5.86917	2.03494	0.507437	4.01023	6.06602e-05	0.000619125
LOC101929174	4.5087	2.02364	0.630576	3.20919	0.00133111	0.00830743
HEXB	32.1901	2.02355	0.287069	7.049	1.80212e-12	9.66445e-11
TRIB3	42.4663	2.02135	0.319879	6.3191	2.63084e-10	9.48983e-09
AQP11	2.45526	2.01055	0.784699	2.56219	0.0104014	0.0439251
IQCD	3.02287	2.00959	0.739962	2.7158	0.00661157	0.0309033
EPB41L4A-AS1	29.5454	2.00073	0.25607	7.81323	5.57393e-15	4.22225e-13
HAUS3	9.86852	1.99826	0.4195	4.76343	1.90334e-06	3.03134e-05
NCKAP5	11.3506	1.99168	0.407898	4.88278	1.04603e-06	1.80339e-05
PEG10	5.26926	1.99114	0.553857	3.59505	0.000324324	0.00258436
NELFA	3.52755	1.98782	0.69879	2.84466	0.00444589	0.0223216
CSNK2A2	7.77549	1.98671	0.45517	4.36476	1.27263e-05	0.000159506
SAT1	392.307	1.98175	0.135962	14.5758	4.0028e-48	3.23426e-45
MT1DP	3.12627	1.9741	0.693221	2.84772	0.00440333	0.022117
ARHGAP24	69.4751	1.97152	0.186845	10.5516	4.99171e-26	1.08035e-23
RND3	574.374	1.97015	0.182908	10.7713	4.70521e-27	1.16382e-24
CLK1	123.97	1.96863	0.174554	11.2781	1.68394e-29	4.53542e-27
MAP2	10.5506	1.96581	0.469968	4.18286	2.87868e-05	0.000326377
GPRC5C	4.22789	1.96573	0.608577	3.23005	0.00123769	0.00785384
SETDB2	7.38498	1.96167	0.462368	4.24267	2.20873e-05	0.000261665
TEKT4	4.48863	1.96164	0.622351	3.15198	0.00162168	0.00974457
LIN7A	28.4121	1.96123	0.258077	7.59941	2.97477e-14	2.07208e-12
AKAP1	7.38345	1.95648	0.456959	4.28153	1.85616e-05	0.00022296
PNRC1	115.358	1.9563	0.214383	9.12525	7.15699e-20	9.53217e-18
LRRK2	5.88661	1.95547	0.559156	3.49718	0.000470202	0.00349716
FAF1	14.2925	1.95082	0.342168	5.70136	1.18853e-08	3.11797e-07
MLK7-AS1	2.90418	1.94836	0.756612	2.57512	0.0100206	0.042659
HIST1H4E	5.00176	1.94824	0.575044	3.38797	0.000704109	0.00489604
ARRDC2	3.99839	1.94771	0.640008	3.04325	0.00234035	0.0131883
BTG1	53.0159	1.94625	0.223019	8.72685	2.61875e-18	2.80878e-16
PBX3	18.6181	1.94475	0.29799	6.52621	6.7453e-11	2.68925e-09
E2F7	15.2731	1.94336	0.398277	4.87943	1.06394e-06	1.83167e-05
ZNF581	18.2439	1.93998	0.324226	5.98342	2.18498e-09	6.60398e-08
IRS2	45.3192	1.93766	0.293649	6.59856	4.15164e-11	1.72914e-09
HSPH1	106.647	1.93643	0.162801	11.8945	1.26432e-32	5.28401e-30
LOC105377871	3.01845	1.93261	0.714311	2.70556	0.00681899	0.0316288
LHFPL2	26.6855	1.92715	0.299268	6.43954	1.19834e-10	4.59616e-09
TSLP	87.2072	1.92446	0.237121	8.11593	4.82073e-16	4.17338e-14
CDKN1A	101.254	1.91296	0.178594	10.7112	9.01869e-27	2.14326e-24
DNAL4	2.85362	1.90822	0.710004	2.68761	0.00719651	0.033001
KITLG	13.9066	1.90725	0.381259	5.00251	5.65882e-07	1.04074e-05
LOC105374366	3.6356	1.90585	0.735626	2.59078	0.00957581	0.0411848
TBC1D31	8.58511	1.90274	0.454115	4.18998	2.78974e-05	0.000319012
UVRAG	16.684	1.90212	0.307455	6.18666	6.14513e-10	2.04613e-08
SLC9A9	6.40019	1.89886	0.490007	3.87516	0.000106555	0.000994955
FAM220A	7.83827	1.8904	0.522196	3.6201	0.000294492	0.00237633
MT1B	4.14518	1.89036	0.594092	3.18193	0.00146295	0.00899593
MITF	27.9321	1.89018	0.271736	6.95594	3.50214e-12	1.79856e-10
TCEA3	6.07745	1.88665	0.495809	3.80519	0.000141696	0.00127747
LSM14B	5.22675	1.88555	0.530453	3.5546	0.00037856	0.00294112
STXBP1	12.3492	1.88276	0.371937	5.06203	4.14806e-07	7.78243e-06
MTA1	6.73395	1.88203	0.540374	3.48283	0.000496142	0.00366661
ZC3H6	19.539	1.87735	0.323173	5.80911	6.2805e-09	1.76203e-07
ARMCX1	16.4473	1.87484	0.34854	5.37912	7.48524e-08	1.66461e-06
MT1F	19.5828	1.87268	0.317006	5.9074	3.47549e-09	1.01501e-07
RASSF8	51.3694	1.87185	0.21321	8.77936	1.64407e-18	1.87983e-16
NISCH	9.01051	1.87103	0.450042	4.15746	3.21801e-05	0.000357164
KMT2A	71.061	1.86731	0.197839	9.43852	3.78092e-21	5.65737e-19
ATF4	190.382	1.85975	0.176031	10.5649	4.3346e-26	9.72877e-24
FOXO3B	3.67496	1.857	0.691329	2.68613	0.00722854	0.0331353
FANCE	3.62887	1.85531	0.659008	2.81531	0.00487299	0.0240867
COTL1	10.6232	1.85145	0.390226	4.74456	2.08961e-06	3.2891e-05
GCHFR	5.07741	1.84434	0.539007	3.42173	0.000622241	0.00442061
ARL5B	13.6064	1.84431	0.393342	4.68883	2.74777e-06	4.20492e-05
RYBP	32.1233	1.8421	0.234564	7.85327	4.05315e-15	3.21073e-13
AHCTF1	15.3088	1.84175	0.328997	5.59809	2.16728e-08	5.42716e-07
C7orf26	4.99881	1.84144	0.573956	3.20832	0.00133512	0.00832391
TBX3	25.911	1.84072	0.290209	6.34272	2.25747e-10	8.32133e-09
SYNE2	35.3151	1.84012	0.247777	7.42651	1.115e-13	7.03843e-12
OSGIN2	17.648	1.83638	0.319742	5.74331	9.28443e-09	2.5217e-07
IFIT2	46.8475	1.8295	0.244197	7.49192	6.78718e-14	4.51982e-12
ZBTB2	12.2033	1.82906	0.355118	5.15055	2.59719e-07	5.10176e-06
TPK1	6.39594	1.8275	0.501554	3.64367	0.000268776	0.00220106
DNAJB2	4.9617	1.82709	0.59649	3.06306	0.00219086	0.0124839
TSC22D3	49.536	1.82547	0.221078	8.25716	1.49183e-16	1.40163e-14
CEBPG	32.7198	1.82421	0.266336	6.84927	7.42279e-12	3.65708e-10
JAG1	52.8538	1.81942	0.215964	8.42463	3.61884e-17	3.56588e-15
IRF2BP2	157.502	1.81827	0.20129	9.03306	1.66936e-19	2.12975e-17
REV3L	60.3435	1.81729	0.22757	7.98563	1.39801e-15	1.14486e-13
RN7SK	3.02517	1.81476	0.702076	2.58484	0.0097423	0.0417823
UVSSA	3.00231	1.81461	0.696363	2.60583	0.00916506	0.0396858
BCL7A	4.86267	1.8144	0.553539	3.27782	0.00104611	0.00686459
ZNF57	5.07451	1.81346	0.568911	3.18759	0.00143462	0.00883967
KLF6	124.275	1.8095	0.177649	10.1859	2.29328e-24	4.483e-22
GALM	34.7202	1.80918	0.236687	7.64378	2.10942e-14	1.53091e-12
SNX9	62.3813	1.80053	0.186858	9.63581	5.64426e-22	9.12112e-20
VAT1	46.8782	1.79931	0.213466	8.42904	3.48521e-17	3.46235e-15
LMO4	45.1658	1.79084	0.228303	7.84414	4.3594e-15	3.36535e-13
ING1	6.96009	1.78248	0.501371	3.55522	0.000377666	0.00293605
TLE1	8.36282	1.78189	0.43423	4.10357	4.06822e-05	0.000437118
BHLHE40	53.3224	1.78055	0.199591	8.92098	4.62196e-19	5.6584e-17
LOC150776	3.24043	1.77843	0.703173	2.52915	0.0114338	0.0471672
PAXBP1	9.2528	1.7776	0.419852	4.23388	2.29695e-05	0.000271071
CPEB4	40.9561	1.77544	0.243043	7.30506	2.77139e-13	1.66283e-11
MICA	12.1902	1.76996	0.36204	4.88885	1.01426e-06	1.75898e-05
CENPQ	9.14129	1.76893	0.430391	4.11005	3.95571e-05	0.000426541
MT1X	56.4346	1.76823	0.264456	6.68628	2.28914e-11	1.02001e-09
CDKN2AIP	9.65373	1.76204	0.422787	4.16767	3.07734e-05	0.000344071
LOC107984428	6.89353	1.7601	0.514565	3.42055	0.000624941	0.004432
PATL1	15.8119	1.75629	0.377132	4.65697	3.20897e-06	4.83139e-05
GDNF-AS1	4.16183	1.75465	0.608038	2.88575	0.00390483	0.0201819
IFI16	266.604	1.75224	0.138035	12.6942	6.3681e-37	3.08725e-34
ZBTB11	19.6489	1.75065	0.311802	5.61461	1.97002e-08	4.98469e-07
HMGB2	442.141	1.74519	0.359763	4.85094	1.22879e-06	2.06559e-05
ZBTB21	14.2319	1.74122	0.361013	4.82314	1.41317e-06	2.33665e-05
JAK2	5.33801	1.73968	0.555026	3.13442	0.00172194	0.0102808
NPM3	4.07529	1.73836	0.690994	2.51574	0.0118784	0.048506
NR1D2	26.7287	1.73708	0.267402	6.49615	8.24015e-11	3.25311e-09
FEM1C	11.5202	1.73457	0.388222	4.46799	7.8959e-06	0.000105906
MYLIP	22.1446	1.73401	0.294083	5.89634	3.7166e-09	1.0725e-07
NPC1	12.0295	1.73176	0.395055	4.3836	1.16736e-05	0.000148151
BDNF	44.4392	1.72607	0.276519	6.24215	4.31584e-10	1.48181e-08
SAC3D1	4.04557	1.72423	0.623973	2.7633	0.00572193	0.0275526
DCAF10	27.9579	1.72233	0.265222	6.49392	8.36309e-11	3.29093e-09
RNF114	26.9096	1.72156	0.273976	6.28363	3.30755e-10	1.15668e-08
PQLC2L	16.6274	1.72135	0.345304	4.98505	6.19474e-07	1.12564e-05
DIRAS3	4.00127	1.71799	0.644038	2.66753	0.00764111	0.0345819
XPO1	54.6906	1.71614	0.226509	7.57649	3.55028e-14	2.41738e-12
LOC100233156	7.67256	1.71592	0.456149	3.76175	0.00016873	0.00148082
BCL6	15.5093	1.71504	0.362076	4.73669	2.17235e-06	3.41047e-05
ACKR3	16.8101	1.71256	0.31636	5.41331	6.18695e-08	1.41216e-06
CCDC6	28.0912	1.70923	0.253611	6.73955	1.58873e-11	7.34938e-10
TARSL2	5.6422	1.70885	0.513043	3.33081	0.000865951	0.00587973
HNRNPLL	21.2331	1.7088	0.28392	6.01862	1.75915e-09	5.38407e-08
ATG14	36.2966	1.70738	0.256362	6.66004	2.73755e-11	1.18922e-09
LOC105375666	8.90609	1.70637	0.413832	4.12335	3.734e-05	0.000405158
TNIK	21.9714	1.70543	0.317502	5.37141	7.81213e-08	1.73412e-06
THAP11	13.1349	1.70253	0.382187	4.4547	8.4012e-06	0.000112016
LOC107984142	5.33404	1.70148	0.574987	2.95916	0.00308483	0.0165948
AXIN1	3.99557	1.69973	0.638995	2.66	0.00781412	0.0351157
SLC19A2	4.90719	1.69782	0.566861	2.99512	0.00274333	0.0150653
BCAR3	9.16461	1.69541	0.405818	4.17776	2.9439e-05	0.000331198
SGCD	11.8527	1.69383	0.36879	4.59292	4.37078e-06	6.34418e-05
MRPS30	20.2589	1.68626	0.298756	5.64426	1.65894e-08	4.23292e-07
PHLPP1	3.8743	1.68467	0.655499	2.57006	0.010168	0.043135
LOC107985200	10.4362	1.67976	0.487723	3.4441	0.000572974	0.0041178
TMEM55A	41.9576	1.67399	0.225068	7.43773	1.02433e-13	6.53415e-12
NEK3	11.0547	1.67221	0.371088	4.50624	6.59868e-06	9.04666e-05
MIIP	4.06542	1.67217	0.608022	2.75019	0.00595614	0.0284206
ZFAND3	14.618	1.67084	0.359555	4.64697	3.36844e-06	5.04018e-05
RAD9B	4.76093	1.67015	0.593909	2.81214	0.00492135	0.0241975
MAML2	32.306	1.6649	0.253514	6.56729	5.12399e-11	2.09904e-09
FOS	9.94733	1.6615	0.409457	4.05781	4.95354e-05	0.000517559
MAP2K5	3.79472	1.65448	0.64697	2.55728	0.0105495	0.0443959
DDX19B	15.6028	1.65278	0.362099	4.56443	5.00853e-06	7.16687e-05
IFIH1	3.53506	1.65226	0.657941	2.51126	0.01203	0.0490261
LOC283140	4.06358	1.64834	0.644148	2.55895	0.0104988	0.044244
NR3C1	68.6728	1.64755	0.223479	7.37226	1.67756e-13	1.02171e-11
EGFR	21.4922	1.6426	0.291888	5.6275	1.82842e-08	4.63607e-07
SMCHD1	49.6247	1.64243	0.26248	6.25735	3.91568e-10	1.35208e-08
PCCA	4.65349	1.64123	0.568995	2.88443	0.00392119	0.0202578
OTUD4	13.3072	1.63646	0.358557	4.564	5.01869e-06	7.17294e-05
KDSR	77.4046	1.63456	0.214762	7.61105	2.71886e-14	1.90478e-12
GAREM1	11.5541	1.63335	0.372834	4.3809	1.18188e-05	0.000149524
CTH	12.209	1.63286	0.419326	3.89402	9.85974e-05	0.000931411
ITPKB	8.6577	1.63117	0.430447	3.78948	0.000150963	0.00134932
TAF1D	81.7174	1.63114	0.189696	8.59869	8.06308e-18	8.42453e-16
ADAM33	4.9451	1.63002	0.594116	2.7436	0.0060769	0.0288718
OTUD1	17.9421	1.62882	0.320049	5.08927	3.59443e-07	6.87138e-06
RRAS2	10.0234	1.6275	0.391902	4.15283	3.28393e-05	0.000362818
PLK3	5.68781	1.62618	0.54168	3.00211	0.00268113	0.0147773
DHX36	32.8127	1.62521	0.247986	6.55365	5.61479e-11	2.26838e-09
CASP1	31.9803	1.62395	0.269313	6.02999	1.63969e-09	5.06964e-08
SRXN1	8.85893	1.62388	0.436279	3.72211	0.000197565	0.00168983
TJP2	13.7167	1.62215	0.368688	4.39978	1.0836e-05	0.000138976
MNT	8.97566	1.62158	0.443175	3.65901	0.000253192	0.00209948
WIPI1	5.65067	1.61926	0.534163	3.03139	0.0024343	0.0136591
LINC01354	5.35219	1.61917	0.522819	3.09701	0.00195482	0.0113687
PNPLA2	6.35533	1.61612	0.510414	3.16628	0.001544	0.00938949
PYCARD	8.89959	1.61477	0.417405	3.8686	0.000109463	0.00102053
KCNE4	88.3043	1.61358	0.174155	9.2652	1.94719e-20	2.77647e-18
PCGF1	21.5886	1.60984	0.295645	5.44516	5.17583e-08	1.21337e-06
CYP2U1	8.63807	1.60485	0.437059	3.67193	0.000240721	0.0020121
C21orf91	9.91685	1.60474	0.413046	3.88513	0.000102274	0.000961647
NEAT1	831.858	1.60056	0.1999	8.00683	1.17706e-15	9.77124e-14
BAG1	14.1533	1.60052	0.344058	4.6519	3.2889e-06	4.94559e-05
HOXB3	5.8617	1.60026	0.540284	2.96189	0.00305755	0.0164676
RAI2	6.59253	1.59884	0.48998	3.26306	0.00110215	0.00715245
LONRF1	4.54352	1.59782	0.587479	2.71979	0.00653231	0.0306392
GHDC	3.86802	1.59582	0.619621	2.57547	0.0100103	0.042659
CEBPD	31.7977	1.59542	0.270801	5.89148	3.82746e-09	1.10187e-07
PPM1D	10.8714	1.58823	0.407388	3.89858	9.67577e-05	0.000916891
PLD1	10.7232	1.58738	0.398348	3.98491	6.75061e-05	0.000675618
IRS1	15.9277	1.58475	0.341118	4.64576	3.38828e-06	5.06362e-05
SNHG7	15.5858	1.58389	0.319353	4.95968	7.06088e-07	1.26594e-05
BEND6	5.92406	1.58344	0.498277	3.17783	0.00148381	0.0090873
MTSS1	13.932	1.58168	0.369834	4.27672	1.89666e-05	0.000227375
HEBP1	29.0521	1.58167	0.267132	5.92092	3.20144e-09	9.41783e-08
RARRES3	32.5887	1.58117	0.268733	5.8838	4.00942e-09	1.14609e-07
RARG	6.18109	1.58096	0.498394	3.17211	0.00151335	0.00923556
NTHL1	7.55653	1.57976	0.451924	3.49563	0.00047295	0.00351235
INTS8	11.081	1.57819	0.37433	4.21604	2.48635e-05	0.000291065
FSD1L	6.34194	1.576	0.560771	2.81042	0.00494772	0.0242976
KSR1	8.15996	1.57563	0.437588	3.60071	0.000317353	0.00253214
SMG7	20.9837	1.57396	0.292191	5.38673	7.17492e-08	1.61003e-06
ZNF433	11.1219	1.57242	0.37636	4.17796	2.94135e-05	0.000331198
HMGXB4	35.0713	1.57238	0.249006	6.31463	2.708e-10	9.71034e-09
CPEB2	23.9616	1.57136	0.300043	5.2371	1.63117e-07	3.3622e-06
ZRSR2	61.0814	1.57106	0.206874	7.59427	3.0953e-14	2.13154e-12
TEKT4P2	6.32421	1.56982	0.471266	3.33108	0.00086509	0.00587718
CHST7	11.5096	1.56981	0.393325	3.99112	6.57619e-05	0.000661989
DTNBP1	13.6877	1.56963	0.358785	4.37484	1.21522e-05	0.000153421
MKNK2	19.3188	1.56909	0.295218	5.315	1.06656e-07	2.27182e-06
CCDC112	11.6858	1.56905	0.390263	4.02048	5.80795e-05	0.000595536
CCDC191	12.5235	1.56859	0.392537	3.99603	6.44141e-05	0.000651668
UBC	2570.38	1.56757	0.197983	7.91768	2.41992e-15	1.92957e-13
ZFAND5	58.7173	1.56485	0.218896	7.14881	8.75346e-13	4.93451e-11
ABL1	18.1725	1.56342	0.327042	4.78047	1.74888e-06	2.82996e-05
DNAJC6	4.94997	1.56176	0.565731	2.76061	0.00576929	0.0277475
CABLES1	21.8905	1.56093	0.291567	5.35359	8.62275e-08	1.88983e-06
FAM50B	4.34385	1.55422	0.583549	2.6634	0.00773561	0.0348793
CEP57	46.8354	1.55225	0.205322	7.56006	4.02871e-14	2.72782e-12
C12orf73	22.6908	1.55189	0.302444	5.13117	2.87941e-07	5.61068e-06
NUPR1	862.526	1.55102	0.142172	10.9095	1.03876e-27	2.67868e-25
TBC1D22B	12.4444	1.55094	0.347885	4.4582	8.26507e-06	0.000110444
PINX1	9.68255	1.55024	0.398881	3.88647	0.000101711	0.000957094
ZNF385D	6.61923	1.54952	0.530268	2.92214	0.00347635	0.0183268
ZNF521	11.3773	1.54447	0.371043	4.16252	3.14761e-05	0.000351317
SRGAP2C	7.41619	1.5429	0.470395	3.28001	0.00103804	0.00681902
RCOR3	29.5376	1.54273	0.257174	5.9988	1.98783e-09	6.03822e-08
BRAF	13.9966	1.54094	0.336489	4.57946	4.66176e-06	6.73427e-05
RNF187	44.6906	1.54013	0.219635	7.01223	2.34558e-12	1.24141e-10
KHDRBS3	13.0207	1.53722	0.398891	3.85373	0.000116332	0.00107547
RP9	13.8061	1.53457	0.35084	4.37398	1.22e-05	0.000153865
WHSC1L1	49.4294	1.53339	0.241096	6.36008	2.01643e-10	7.54295e-09
ANG	48.6283	1.53169	0.210976	7.26001	3.87055e-13	2.29956e-11
UBQLN2	13.4168	1.52891	0.357835	4.27267	1.93146e-05	0.000231088
MBP	22.7819	1.52882	0.265102	5.76692	8.07325e-09	2.23908e-07
HEY2	6.36703	1.52797	0.497518	3.07119	0.00213206	0.0122236
CBX4	8.273	1.52784	0.425532	3.59041	0.000330154	0.00262048
THAP3	10.4019	1.52404	0.397122	3.83771	0.000124186	0.00113939
TOP1MT	4.17977	1.52249	0.590743	2.57725	0.009959	0.0424861
ARHGAP10	21.8283	1.52216	0.300226	5.07004	3.97742e-07	7.4971e-06
STK24	32.8871	1.5185	0.241209	6.29537	3.06659e-10	1.08994e-08
CARD16	48.4996	1.51817	0.256399	5.92114	3.19721e-09	9.41783e-08
ERICH2	4.74025	1.51809	0.573867	2.64537	0.00816026	0.0362014
RANBP9	15.8399	1.51776	0.353998	4.28749	1.80707e-05	0.000217927
BOD1L1	81.9698	1.51708	0.237003	6.4011	1.54266e-10	5.86113e-09
CHPT1	10.0223	1.517	0.392605	3.86394	0.000111573	0.0010386
NTF3	12.7214	1.5128	0.358886	4.21528	2.49472e-05	0.000291572
ZHX2	7.34981	1.51252	0.456555	3.31289	0.000923357	0.0061761
BCL2	6.02516	1.51223	0.507461	2.98	0.00288253	0.0157158
THRA	9.08305	1.50977	0.424903	3.5532	0.000380569	0.00295295
THAP2	17.2818	1.50963	0.348117	4.33657	1.44726e-05	0.000179437
UBL3	31.9538	1.50883	0.262819	5.74094	9.41527e-09	2.54717e-07
PHF3	102.58	1.50863	0.167423	9.0109	2.04368e-19	2.58014e-17
P3H2	8.92751	1.50727	0.429183	3.51197	0.000444805	0.00335055
SPINK1	9.64649	1.50712	0.477423	3.15678	0.0015952	0.00963322
ARFGEF2	21.2015	1.50593	0.329186	4.57471	4.76876e-06	6.85615e-05
BRPF1	4.73318	1.50537	0.548179	2.74613	0.00603032	0.0287068
CD55	14.5614	1.50456	0.32999	4.5594	5.12997e-06	7.28901e-05
UST	4.70604	1.50233	0.547377	2.7446	0.00605848	0.0287956
WBP2	19.3101	1.49961	0.300641	4.98806	6.09901e-07	1.11158e-05
ZNF318	8.3338	1.49946	0.434143	3.45385	0.000552653	0.00401327
WFS1	4.63373	1.49811	0.567539	2.63966	0.00829883	0.0366685
REPS1	9.44432	1.4975	0.406476	3.6841	0.000229508	0.00192915
SESN1	11.7861	1.49267	0.409569	3.6445	0.00026791	0.00219611
MGEA5	73.4962	1.49222	0.190226	7.84447	4.34769e-15	3.36535e-13
RIPK2	17.7852	1.4917	0.339186	4.39786	1.09322e-05	0.000139936
USP36	11.2033	1.4911	0.39179	3.80586	0.000141313	0.00127529
R3HDM4	6.6337	1.49023	0.475604	3.13335	0.00172825	0.0103082
NCK2	11.9298	1.49013	0.392182	3.79959	0.000144937	0.00130218
USP32	9.98371	1.48933	0.3988	3.73454	0.000188058	0.0016211
GEM	172.241	1.48821	0.160945	9.2467	2.31526e-20	3.2254e-18
ZMYM3	8.21915	1.48775	0.44089	3.37443	0.0007397	0.0051171
MCL1	66.6157	1.48727	0.198144	7.50598	6.0971e-14	4.0827e-12
ALKBH2	9.30923	1.48625	0.406972	3.65197	0.000260232	0.00214267
MED30	15.6071	1.48283	0.319652	4.63889	3.50293e-06	5.20926e-05
RRNAD1	5.41409	1.48267	0.517313	2.86611	0.00415553	0.0211529
CRTC2	6.10097	1.47643	0.50492	2.92408	0.00345474	0.0182287
FYN	20.9861	1.47639	0.288547	5.11662	3.11057e-07	6.00421e-06
UIMC1	16.402	1.47265	0.32317	4.55688	5.19186e-06	7.35551e-05
SLC25A28	7.46107	1.47257	0.462899	3.1812	0.00146664	0.00900769
LURAP1L	39.3	1.46963	0.216255	6.79581	1.07707e-11	5.18019e-10
CLK3	9.49516	1.46838	0.412181	3.56248	0.000367368	0.00286703
N4BP2L1	11.342	1.46746	0.377993	3.88225	0.000103496	0.00097088
C18orf8	8.66309	1.46698	0.442515	3.31509	0.000916152	0.00614146
HSPBAP1	4.99078	1.46547	0.556372	2.63397	0.00843936	0.0371946
SQRDL	16.621	1.46434	0.315792	4.63703	3.53456e-06	5.24986e-05
CEP120	13.2733	1.45846	0.381442	3.82354	0.000131548	0.00119696
MYOZ2	21.3056	1.44838	0.291505	4.96865	6.74213e-07	1.21418e-05
ZNF507	6.96749	1.44745	0.477852	3.02908	0.00245298	0.0137512
ATF1	10.0472	1.44315	0.422826	3.4131	0.000642293	0.00453647
MAP2K3	13.3079	1.44225	0.361578	3.98877	6.64166e-05	0.000666365
UBQLN1	27.5525	1.44148	0.279668	5.15426	2.54632e-07	5.02629e-06
TXNDC16	15.8457	1.44086	0.362725	3.97233	7.11737e-05	0.000705913
GRB10	15.2248	1.44031	0.332028	4.33791	1.43842e-05	0.000178806
CEBPB	40.5236	1.43448	0.230019	6.23635	4.4791e-10	1.5292e-08
IFRD1	102.636	1.43315	0.199051	7.19994	6.02369e-13	3.46005e-11
REV1	19.7191	1.43141	0.309525	4.62452	3.75461e-06	5.54162e-05
GPR137B	12.6402	1.43093	0.388639	3.6819	0.000231498	0.0019417
PRKCE	9.9586	1.43066	0.414975	3.44758	0.000565626	0.00407331
FAM49A	11.6347	1.42456	0.379132	3.75743	0.00017167	0.00150227
SIAH2	17.9844	1.42441	0.310074	4.59376	4.35327e-06	6.32633e-05
PRKACB	51.3317	1.42322	0.217029	6.55772	5.46352e-11	2.22207e-09
BCL2L11	6.72743	1.42183	0.512051	2.77673	0.00549087	0.0265984
CMBL	26.6726	1.4204	0.321239	4.42162	9.79659e-06	0.000127027
ARHGAP17	8.16522	1.41947	0.44892	3.16196	0.00156711	0.00950142
PLEKHF2	6.89219	1.4187	0.518735	2.73492	0.00623955	0.0295173
PSIP1	60.788	1.41732	0.208094	6.81097	9.69462e-12	4.71883e-10
SPG21	41.7708	1.41465	0.214424	6.59743	4.18333e-11	1.73637e-09
STAG2	82.7547	1.41094	0.189177	7.45831	8.76377e-14	5.64983e-12
UBA2	33.2331	1.4102	0.231668	6.08717	1.14924e-09	3.65584e-08
RBM43	37.5166	1.40961	0.25629	5.50007	3.79647e-08	9.07558e-07
SUZ12	21.5993	1.40742	0.317299	4.43563	9.18019e-06	0.000120363
RABGGTB	130.919	1.40677	0.190322	7.39154	1.45133e-13	8.97452e-12
LOC728730	24.4627	1.40591	0.313995	4.47748	7.55297e-06	0.000102086
C18orf21	14.4313	1.40526	0.33978	4.13578	3.53744e-05	0.000386598
SPATA7	9.7814	1.40435	0.439699	3.1939	0.00140365	0.00867531
PBRM1	54.2832	1.39928	0.244398	5.72542	1.03179e-08	2.75447e-07
PTP4A1	91.3163	1.39788	0.221169	6.32043	2.60838e-10	9.43687e-09
LOC105375967	11.046	1.39775	0.371971	3.75768	0.000171495	0.00150227
SLC7A7	11.1274	1.39764	0.393909	3.54814	0.000387959	0.00299685
VWA8	7.92014	1.39645	0.465118	3.00235	0.002679	0.0147723
LRRFIP2	21.6505	1.3954	0.308473	4.52358	6.08014e-06	8.45083e-05
ATXN2L	13.5621	1.39534	0.42524	3.28129	0.00103334	0.00679597
NFKBIB	4.87187	1.39484	0.552828	2.5231	0.0116325	0.0478081
SRRM2	54.5791	1.3946	0.255464	5.45908	4.7862e-08	1.13298e-06
C1orf21	19.8609	1.39332	0.289992	4.80469	1.54991e-06	2.54193e-05
TRIM11	7.2152	1.39055	0.467543	2.97417	0.00293782	0.0159598
EFCAB7	23.8524	1.39025	0.28751	4.8355	1.32814e-06	2.21418e-05
MBLAC2	5.73869	1.38622	0.540997	2.56234	0.010397	0.0439218
RNF130	17.4295	1.38499	0.296785	4.66665	3.0615e-06	4.63817e-05
KAT2B	5.68095	1.3847	0.505744	2.73794	0.00618258	0.0292821
PAPD5	19.3455	1.38348	0.299833	4.61416	3.94682e-06	5.79823e-05
ATL2	10.9051	1.38282	0.389317	3.5519	0.000382462	0.0029619
RNF135	7.82853	1.38196	0.446301	3.09648	0.00195832	0.0113782
CHD1	49.652	1.38132	0.208991	6.60946	3.85726e-11	1.62892e-09
PLEKHA5	31.404	1.3812	0.259326	5.32611	1.00339e-07	2.14861e-06
C5orf34	6.96515	1.38111	0.479064	2.88294	0.0039398	0.0203128
ZNF282	8.36942	1.3795	0.446299	3.09099	0.00199492	0.011541
PHF13	8.95523	1.37803	0.432818	3.18385	0.00145331	0.0089457
TNKS2	25.877	1.3775	0.26634	5.17197	2.31637e-07	4.59482e-06
PRRT2	6.12237	1.377	0.515549	2.67094	0.00756392	0.0342966
EXOC1	40.168	1.37605	0.209533	6.56722	5.12637e-11	2.09904e-09
LIMA1	398.392	1.37504	0.118683	11.5858	4.8643e-31	1.73398e-28
MT2A	2576.61	1.37482	0.169958	8.08918	6.00685e-16	5.12697e-14
ZPR1	9.52571	1.37466	0.427213	3.21772	0.00129212	0.00811664
SYF2	110.432	1.37434	0.153219	8.96973	2.97245e-19	3.71403e-17
MTHFD2	381.963	1.37421	0.207027	6.63783	3.18338e-11	1.36818e-09
ETS2	9.1771	1.37413	0.413751	3.32116	0.000896441	0.00603603
ARRDC3	158.239	1.37041	0.280488	4.88583	1.02997e-06	1.77845e-05
FAM179B	15.4551	1.36999	0.345479	3.96547	7.32507e-05	0.000722991
HSP90AA1	893.857	1.36764	0.161215	8.48338	2.18742e-17	2.19103e-15
CDC14B	14.817	1.36303	0.373004	3.65419	0.000257991	0.00212891
BACH1	117.03	1.36192	0.166946	8.15783	3.41108e-16	3.03987e-14
SLAIN2	17.7047	1.36077	0.313798	4.33646	1.44793e-05	0.000179437
SF3A1	11.4848	1.36032	0.418417	3.25111	0.00114954	0.00740692
RBM33	57.964	1.35971	0.207424	6.55522	5.55597e-11	2.25212e-09
TRAPPC11	17.6408	1.35878	0.306276	4.43646	9.14509e-06	0.000120085
TAB2	21.693	1.35853	0.288359	4.71125	2.46201e-06	3.80607e-05
ARHGAP5	71.351	1.35729	0.208468	6.51081	7.47472e-11	2.96058e-09
DENND5B	13.3148	1.35705	0.361933	3.74945	0.000177224	0.00154086
ADPRM	25.6329	1.35449	0.267258	5.0681	4.01814e-07	7.55037e-06
SNAPC2	7.08027	1.35378	0.474331	2.85408	0.00431619	0.021824
NCOA2	10.5749	1.3526	0.409365	3.30414	0.00095269	0.00633732
C9orf72	10.6359	1.35257	0.407251	3.32121	0.000896283	0.00603603
CCND3	6.84302	1.35036	0.470427	2.87051	0.00409813	0.0208782
ENOPH1	20.1452	1.34955	0.296647	4.54936	5.38106e-06	7.56594e-05
ALDH3A2	10.2208	1.34803	0.450217	2.99418	0.00275184	0.0150984
LRRC8D	8.29065	1.34766	0.431044	3.12651	0.00176894	0.0104946
WIPF1	10.7737	1.3474	0.385127	3.49858	0.000467737	0.00348431
CCDC130	9.22807	1.34719	0.464714	2.89897	0.00374388	0.019483
AK5	12.8132	1.34706	0.37086	3.63226	0.000280946	0.00228682
TMEM38B	25.2828	1.34563	0.264427	5.08887	3.60201e-07	6.87503e-06
RTP4	8.15748	1.34556	0.440138	3.05713	0.00223467	0.0126858
MSL1	25.1284	1.34354	0.262326	5.12164	3.02889e-07	5.87362e-06
ZFP36	5.82246	1.34331	0.514253	2.61215	0.00899745	0.0390997
SNHG15	30.2361	1.33807	0.248487	5.38487	7.24976e-08	1.61818e-06
PLCB4	15.8444	1.33706	0.327798	4.07893	4.52443e-05	0.000477251
SESTD1	69.1025	1.33698	0.199582	6.69889	2.10016e-11	9.46242e-10
ATP11B	19.162	1.33208	0.307125	4.33726	1.44271e-05	0.000179157
LINC01578	38.3699	1.3307	0.241772	5.50397	3.71333e-08	8.89439e-07
YARS	48.7052	1.32966	0.236275	5.62761	1.8272e-08	4.63607e-07
SEC24B	22.1508	1.32944	0.280827	4.734	2.20141e-06	3.45163e-05
KCMF1	32.4579	1.32808	0.243836	5.44661	5.13398e-08	1.20589e-06
RRAGC	29.1338	1.32623	0.262049	5.06101	4.17034e-07	7.81213e-06
PIK3IP1	22.5571	1.32561	0.280782	4.72114	2.34527e-06	3.64887e-05
ANP32B	64.9995	1.32535	0.193132	6.86241	6.77107e-12	3.37718e-10
ARNTL	5.89709	1.32454	0.505216	2.62173	0.00874843	0.0382231
SAMD4A	29.2979	1.32449	0.29907	4.42871	9.47984e-06	0.00012381
SLC20A1	48.5977	1.32433	0.219847	6.02389	1.70271e-09	5.23777e-08
SOD2	92.9442	1.3241	0.205434	6.44536	1.15329e-10	4.45154e-09
RNF113A	23.9085	1.32105	0.284219	4.64799	3.35182e-06	5.0245e-05
PARP6	12.3617	1.31797	0.383849	3.43358	0.000595666	0.0042595
ZBTB20	90.841	1.31733	0.204255	6.44942	1.12276e-10	4.34756e-09
OSER1	173.112	1.31697	0.197976	6.65215	2.88845e-11	1.25029e-09
C9orf85	14.1844	1.31585	0.348223	3.77874	0.000157621	0.00139647
SRGAP2	15.9585	1.31569	0.320214	4.10878	3.97748e-05	0.000428508
ZSWIM6	13.9606	1.31482	0.368425	3.56875	0.000358682	0.0028101
CORO1B	6.48028	1.3138	0.489312	2.68498	0.00725335	0.033224
UTP18	12.5293	1.31365	0.378933	3.46671	0.000526878	0.0038608
ROCK2	93.489	1.31198	0.208993	6.27762	3.43805e-10	1.19259e-08
CDYL	10.3571	1.31195	0.396516	3.30871	0.000937282	0.00625543
IDH1	98.7205	1.31153	0.1954	6.71204	1.91923e-11	8.74476e-10
TMEM131	18.1834	1.31144	0.30605	4.28506	1.82692e-05	0.000219883
CEP85L	16.2226	1.31083	0.321168	4.08144	4.47581e-05	0.000473358
FAM110B	17.9675	1.30822	0.351623	3.72052	0.000198816	0.00169701
SLK	48.3175	1.30718	0.212249	6.15869	7.3351e-10	2.40925e-08
PHYH	42.0826	1.30694	0.223802	5.83971	5.22903e-09	1.48074e-07
CCDC122	6.67182	1.30493	0.490045	2.66288	0.00774747	0.0349032
ZFP36L2	59.6684	1.30331	0.212039	6.14655	7.91882e-10	2.58e-08
KCNS3	5.85403	1.30304	0.492206	2.64735	0.00811253	0.0360782
GNA13	39.8026	1.30237	0.244391	5.32907	9.87175e-08	2.12138e-06
AVPI1	12.1179	1.30197	0.363493	3.58183	0.000341197	0.00269698
TSPAN5	20.9188	1.30179	0.288475	4.51269	6.4012e-06	8.82623e-05
CRTC3	18.6779	1.30179	0.319569	4.07358	4.62953e-05	0.000487065
ZBED6	7.15922	1.30179	0.455669	2.85687	0.00427844	0.0216693
CTSH	6.23285	1.3012	0.481824	2.70057	0.00692199	0.0320625
RNF182	6.03472	1.29993	0.489907	2.65343	0.00796778	0.0356214
WAC	59.788	1.29848	0.193421	6.71323	1.90362e-11	8.70638e-10
MT1A	37.7089	1.29806	0.243521	5.33038	9.80101e-08	2.11367e-06
EIF1B	294.591	1.29752	0.182646	7.10399	1.21206e-12	6.71652e-11
NSMAF	22.8262	1.29626	0.277972	4.66329	3.11188e-06	4.70861e-05
SMNDC1	52.1892	1.29325	0.200888	6.43769	1.21307e-10	4.63797e-09
CDK19	11.9881	1.29127	0.377942	3.41658	0.000634135	0.0044867
FOXO3	41.0193	1.29125	0.281403	4.58862	4.46177e-06	6.45307e-05
PARD3B	22.6302	1.291	0.288214	4.47932	7.48816e-06	0.000101404
CSRNP2	8.21438	1.2885	0.423138	3.0451	0.00232607	0.0131297
NAA16	19.5485	1.28451	0.285179	4.5042	6.66223e-06	9.09305e-05
CDC34	7.09629	1.28312	0.511869	2.50674	0.012185	0.0495577
COBLL1	36.1038	1.28043	0.294151	4.35295	1.34319e-05	0.000167484
SPATA18	7.77	1.27956	0.444697	2.87737	0.00401004	0.0205678
PDE7A	5.48179	1.27849	0.508638	2.51357	0.0119517	0.0487398
UBR5	37.7719	1.27849	0.231172	5.53047	3.19372e-08	7.7571e-07
SNHG17	15.5554	1.27682	0.33755	3.78261	0.000155191	0.00137999
ARID5A	8.75797	1.2762	0.438904	2.90769	0.00364111	0.0190545
PAIP1	10.2958	1.27607	0.376366	3.3905	0.000697655	0.00485674
MCMBP	20.5924	1.27594	0.306934	4.15704	3.22399e-05	0.0003575
CHCHD4	6.24778	1.27582	0.498277	2.56046	0.0104533	0.044098
CCDC59	74.1528	1.27581	0.19563	6.52155	6.95841e-11	2.76511e-09
WRNIP1	16.3506	1.27573	0.323185	3.94738	7.90119e-05	0.000767942
AGAP3	9.21235	1.27427	0.427821	2.97851	0.00289651	0.015772
HBP1	15.7455	1.27407	0.321519	3.96265	7.41211e-05	0.000730364
LIAS	15.8518	1.27241	0.342418	3.71597	0.000202428	0.00172655
MFHAS1	16.5013	1.27213	0.346837	3.6678	0.000244644	0.00203908
TIMM44	25.5599	1.271	0.270506	4.69859	2.61962e-06	4.01896e-05
MTUS1	31.3077	1.27027	0.282814	4.49153	7.0713e-06	9.59732e-05
DOCK9	18.0305	1.27024	0.30666	4.14218	3.4402e-05	0.000376651
RSPH3	7.98504	1.26977	0.483192	2.62788	0.00859187	0.0377295
ARIH1	20.172	1.26974	0.308932	4.11008	3.95519e-05	0.000426541
SLC43A3	12.2805	1.26613	0.380864	3.32437	0.000886172	0.00598018
ZNF496	7.04496	1.26545	0.473039	2.67515	0.00746951	0.0339574
SGF29	6.9572	1.26424	0.473123	2.67212	0.00753746	0.0342022
AVL9	8.86785	1.26348	0.42115	3.00008	0.00269909	0.0148628
TMTC1	10.2854	1.26135	0.432468	2.91664	0.00353824	0.0185884
RALA	201.781	1.26041	0.17751	7.10054	1.24274e-12	6.81539e-11
CLEC2B	130.023	1.2574	0.177283	7.09264	1.31579e-12	7.15128e-11
MSANTD3	58.5592	1.2574	0.183526	6.85134	7.31597e-12	3.61917e-10
TRIP10	15.9648	1.2573	0.315873	3.98039	6.88017e-05	0.00068519
SPRED2	11.8497	1.25701	0.362187	3.47062	0.00051926	0.00381189
SRSF4	41.1255	1.25634	0.229038	5.48531	4.12745e-08	9.80876e-07
ICT1	11.6878	1.25552	0.363406	3.45485	0.000550594	0.00400312
NUDT16	22.7328	1.2551	0.278499	4.50668	6.58499e-06	9.03851e-05
NOA1	9.29416	1.25446	0.404325	3.10259	0.00191837	0.0111997
TRANK1	12.7922	1.25398	0.368594	3.40207	0.000668782	0.00467723
FAM134B	10.541	1.25286	0.400087	3.13148	0.00173928	0.0103588
MAP4K4	94.2985	1.25241	0.179445	6.97935	2.96544e-12	1.54918e-10
THAP4	11.4548	1.25233	0.395344	3.1677	0.00153651	0.00935807
BLVRB	54.1947	1.25152	0.200238	6.25017	4.10018e-10	1.41177e-08
SMARCA2	54.9873	1.25082	0.190504	6.56583	5.17453e-11	2.11162e-09
ARHGEF2	32.4722	1.25027	0.280713	4.45389	8.43267e-06	0.000112312
PCAT6	6.39353	1.24993	0.495912	2.52046	0.0117202	0.0480383
NFS1	6.54594	1.24928	0.479931	2.60304	0.0092401	0.039934
TPRA1	8.56159	1.24928	0.419761	2.97616	0.00291879	0.0158778
ZNF610	7.03777	1.24752	0.458771	2.71926	0.00654283	0.0306529
SMG8	7.03954	1.24629	0.492689	2.52957	0.0114201	0.0471431
AK3	39.2305	1.24606	0.246536	5.05426	4.3207e-07	8.06886e-06
MED17	9.33389	1.24564	0.406911	3.06121	0.00220444	0.0125495
TGFB2	8.36229	1.24499	0.415639	2.99537	0.00274112	0.01506
TNKS	15.9668	1.24388	0.34354	3.62077	0.000293725	0.00237172
SASH1	48.63	1.24378	0.217206	5.72625	1.02674e-08	2.74704e-07
GAB2	20.5188	1.24375	0.293936	4.23135	2.32297e-05	0.000273875
ACAP2	76.2904	1.24279	0.188481	6.59369	4.29026e-11	1.77467e-09
KCTD3	21.9868	1.24278	0.278134	4.46829	7.88487e-06	0.000105906
ZCCHC14	18.7126	1.24243	0.30107	4.12671	3.67996e-05	0.000400729
MAFIP	13.7056	1.24192	0.350163	3.54669	0.000390102	0.00300957
CDCA7L	8.0098	1.24153	0.431677	2.87605	0.00402684	0.0206278
NFKBIZ	14.7645	1.2396	0.324864	3.81575	0.000135768	0.00123167
RPF2	109.643	1.23947	0.185851	6.66912	2.57341e-11	1.13831e-09
PCNX1	20.6451	1.23822	0.285662	4.33456	1.46054e-05	0.00018063
CCNB1IP1	50.9503	1.23799	0.22154	5.58809	2.29587e-08	5.7255e-07
DPYD	20.9272	1.23672	0.290583	4.25598	2.08135e-05	0.000248531
RSRC2	229.405	1.23612	0.145156	8.51579	1.65456e-17	1.69943e-15
RPS2	159.679	1.23505	0.165665	7.45512	8.97861e-14	5.75771e-12
SERTAD2	18.7889	1.23488	0.325995	3.78802	0.000151854	0.00135528
MRPS2	10.0892	1.23476	0.393512	3.1378	0.00170223	0.0101831
SAV1	14.8073	1.2337	0.351612	3.5087	0.000450299	0.00338562
USP53	62.8544	1.23217	0.193902	6.35461	2.08952e-10	7.7923e-09
CALHM2	15.0156	1.2315	0.346359	3.55555	0.000377184	0.00293419
NUP153	13.8433	1.22984	0.351299	3.50083	0.000463819	0.00346791
TBC1D15	61.8176	1.22972	0.193533	6.35407	2.0969e-10	7.79585e-09
ZNF275	7.41647	1.22954	0.44984	2.73329	0.00627054	0.0296177
GPD2	7.10862	1.22935	0.474156	2.5927	0.00952249	0.0410137
MAK	11.8398	1.22888	0.38928	3.15681	0.00159507	0.00963322
LOC101928464	7.71926	1.22845	0.450119	2.72917	0.00634936	0.0299084
SPSB3	15.7412	1.22832	0.327988	3.745	0.000180393	0.00156561
CCNL1	44.2179	1.22765	0.227687	5.39183	6.97425e-08	1.57408e-06
ZNF274	7.67929	1.22753	0.450257	2.72629	0.00640508	0.0301123
LGALS3	261.96	1.22619	0.150114	8.16841	3.12492e-16	2.82642e-14
FIP1L1	13.9892	1.22606	0.346054	3.54296	0.000395667	0.00304089
RUNX2	10.6018	1.22572	0.392375	3.12384	0.00178509	0.0105538
NT5C3A	15.7974	1.22451	0.314385	3.89495	9.82189e-05	0.000929284
TRIM33	15.5697	1.22284	0.32601	3.75092	0.000176189	0.00153627
ME2	19.7944	1.22197	0.296619	4.11966	3.7943e-05	0.000411332
SUPT5H	30.4895	1.22097	0.243576	5.01266	5.36827e-07	9.90311e-06
ACVR1	31.3091	1.22056	0.248392	4.91383	8.93163e-07	1.57114e-05
AARS	48.5761	1.21996	0.216601	5.6323	1.77827e-08	4.52786e-07
NFE2L2	104.913	1.21995	0.199343	6.11986	9.36552e-10	3.01888e-08
SMARCC1	32.2376	1.2198	0.249327	4.89238	9.96251e-07	1.73236e-05
GOLGA8B	9.59913	1.21941	0.427288	2.85385	0.00431934	0.0218308
NAMPT	21.5913	1.21927	0.348719	3.49641	0.00047156	0.00350418
RHOG	14.3657	1.21655	0.326509	3.72592	0.000194605	0.00166687
DEDD2	10.5333	1.21466	0.412792	2.94256	0.00325514	0.0173265
MAST2	8.51608	1.21455	0.447532	2.71388	0.00665002	0.031059
SETD2	44.3723	1.21168	0.261169	4.63946	3.49322e-06	5.20121e-05
KIAA1109	34.2025	1.21086	0.291719	4.15079	3.31329e-05	0.000365396
AFF4	42.568	1.21011	0.224834	5.38224	7.3564e-08	1.63896e-06
KATNA1	20.1338	1.20992	0.302029	4.00597	6.17647e-05	0.000629595
PLCL1	18.9386	1.20838	0.322183	3.75059	0.000176418	0.00153715
PLEKHF1	6.33606	1.20697	0.479384	2.51776	0.0118105	0.0483104
CSGALNACT2	26.4853	1.20571	0.252505	4.77499	1.79716e-06	2.89671e-05
WDR74	12.6007	1.20495	0.384831	3.13111	0.00174148	0.0103646
DYM	39.6445	1.20294	0.236317	5.09037	3.57365e-07	6.84244e-06
TRIM4	13.4922	1.20264	0.360653	3.33462	0.000854158	0.00581922
USP12	9.78072	1.20257	0.397252	3.02723	0.00246809	0.0138243
TUBE1	15.887	1.20146	0.351532	3.41778	0.000631335	0.0044695
FOXJ2	8.43844	1.20104	0.424525	2.82915	0.00466722	0.0232212
NCOA7	75.9999	1.20043	0.189856	6.32282	2.56825e-10	9.3195e-09
SETD5	47.9248	1.20031	0.229666	5.22636	1.72884e-07	3.54543e-06
REXO4	6.47876	1.19929	0.47082	2.54724	0.010858	0.0453946
C6orf1	18.9318	1.19763	0.290248	4.12622	3.68768e-05	0.000401209
PDS5A	27.6198	1.19735	0.261696	4.57536	4.75412e-06	6.85135e-05
SAFB2	21.7212	1.19725	0.304323	3.93412	8.35009e-05	0.000808353
SPRED1	26.1343	1.19617	0.269527	4.43803	9.07851e-06	0.00011934
UBE2H	49.6161	1.19608	0.208544	5.73541	9.72764e-09	2.61468e-07
TOPBP1	7.23627	1.19509	0.462996	2.5812	0.00984568	0.0421048
TDP2	23.2833	1.19489	0.268962	4.4426	8.88766e-06	0.000117725
FAM214A	15.0428	1.19446	0.363035	3.29022	0.0010011	0.0066375
DOCK7	24.9964	1.19427	0.279338	4.27536	1.90833e-05	0.000228547
MCM6	14.6737	1.19269	0.336403	3.54543	0.000391978	0.0030202
KBTBD3	35.9995	1.19147	0.257356	4.62966	3.66271e-06	5.42028e-05
SLC12A8	9.22694	1.19073	0.423378	2.81245	0.00491658	0.0241975
SLBP	19.6788	1.19071	0.310036	3.84054	0.000122762	0.00112888
TIMM9	68.0212	1.19053	0.212082	5.61353	1.98241e-08	4.99588e-07
RAB32	52.0017	1.18893	0.215748	5.51071	3.5738e-08	8.59413e-07
TBL1X	12.4206	1.18855	0.378208	3.14258	0.00167465	0.010033
BRAP	6.76634	1.18806	0.465691	2.55117	0.0107361	0.0449159
RNF214	17.9478	1.18683	0.301807	3.9324	8.41016e-05	0.000812848
FAM199X	11.3489	1.18616	0.402771	2.94499	0.00322961	0.0172284
UNC119	8.51925	1.1857	0.443386	2.67418	0.00749112	0.0340301
SNAPC1	33.3027	1.18298	0.240172	4.92557	8.41158e-07	1.49047e-05
RPAIN	162.376	1.18278	0.166511	7.10333	1.21786e-12	6.71652e-11
PHF21A	20.3242	1.18264	0.309648	3.81931	0.000133828	0.00121589
IFIT3	26.5442	1.18174	0.266926	4.42722	9.54536e-06	0.000124398
TP53BP2	22.3665	1.18167	0.289673	4.07932	4.51684e-05	0.000476865
FOXC1	7.49516	1.18159	0.446793	2.64461	0.00817855	0.036256
NFU1	43.2536	1.18154	0.206432	5.72362	1.04276e-08	2.77764e-07
KLF12	18.3803	1.18093	0.297257	3.97277	7.10421e-05	0.000705185
ARSK	23.7627	1.1804	0.275786	4.28015	1.86767e-05	0.000224121
LRP11	14.7403	1.1792	0.364287	3.237	0.00120793	0.00768915
PAPPA	49.4956	1.1791	0.232196	5.07803	3.81359e-07	7.22198e-06
LIN37	7.02083	1.17818	0.460796	2.55684	0.0105629	0.0444212
CEP68	7.21758	1.17686	0.464846	2.53171	0.0113507	0.0469683
STRN	10.571	1.1764	0.398798	2.94987	0.00317911	0.017034
FMNL2	14.9466	1.17532	0.327307	3.59089	0.00032955	0.00261818
CPNE8	50.0591	1.17453	0.284218	4.13248	3.58864e-05	0.000391841
MKL2	7.5978	1.17445	0.459246	2.55734	0.0105476	0.0443959
BOD1	18.3593	1.17406	0.296974	3.9534	7.70495e-05	0.000753705
FILIP1	8.14709	1.1727	0.45437	2.58094	0.00985331	0.0421048
RB1CC1	64.685	1.17217	0.219549	5.339	9.34595e-08	2.02273e-06
PGAP2	14.0715	1.17157	0.384485	3.04712	0.00231047	0.0130671
CXXC1	10.6298	1.17119	0.383829	3.05133	0.00227832	0.0129034
UNC45A	9.45522	1.16864	0.409703	2.85241	0.00433888	0.0218921
MEX3C	15.8744	1.16806	0.34238	3.41159	0.000645846	0.00455212
ARFGEF1	22.6782	1.16773	0.294597	3.96383	7.37559e-05	0.000727357
RBBP6	29.8608	1.16763	0.256518	4.55185	5.31752e-06	7.50271e-05
ACSL3	46.1413	1.16734	0.243391	4.79615	1.61741e-06	2.63475e-05
NMI	50.4994	1.16719	0.220298	5.29821	1.16944e-07	2.47357e-06
RRM2B	54.4042	1.16716	0.191362	6.09925	1.06565e-09	3.39887e-08
ZMYM5	40.2069	1.16662	0.224902	5.18725	2.13425e-07	4.26147e-06
ZNRF1	8.5507	1.16661	0.44964	2.59454	0.00947166	0.0408093
RERE	51.8683	1.16654	0.258234	4.51738	6.2609e-06	8.67224e-05
ING2	8.37287	1.16597	0.447008	2.60839	0.00909696	0.0394473
RCAN2	10.8012	1.16562	0.3942	2.95691	0.00310736	0.016679
LIPT1	20.544	1.16547	0.289061	4.03192	5.53222e-05	0.000570643
DIP2B	11.1808	1.16525	0.375363	3.10434	0.00190703	0.011154
RGMB	13.5031	1.16504	0.354754	3.28408	0.00102315	0.00674679
GZF1	13.9473	1.16414	0.364335	3.19525	0.00139712	0.00863931
GTF2IRD1	8.75294	1.16135	0.431029	2.69437	0.00705213	0.0325111
MICU3	10.0833	1.15994	0.419554	2.7647	0.00569747	0.0274566
KLHDC10	15.3685	1.15966	0.360753	3.21454	0.00130654	0.00817512
HECTD1	59.1866	1.158	0.216205	5.356	8.50834e-08	1.87619e-06
RB1	21.738	1.15778	0.295363	3.91985	8.86049e-05	0.000848256
POLB	19.4961	1.15766	0.324082	3.57211	0.000354119	0.00277794
SMG1	25.8926	1.1573	0.265204	4.36382	1.27813e-05	0.000160031
SAP130	10.7076	1.15702	0.404946	2.85723	0.00427362	0.021663
SLC25A40	11.813	1.15634	0.361381	3.19978	0.00137535	0.00853082
PANK3	7.30429	1.1558	0.455757	2.53599	0.011213	0.0465897
RBAK	9.57924	1.15569	0.395769	2.92011	0.00349912	0.0184388
AUH	16.5752	1.15242	0.335279	3.43719	0.000587779	0.00421282
CLK4	42.3734	1.15203	0.26048	4.42273	9.74617e-06	0.000126736
CNTRL	11.6253	1.15104	0.387353	2.97155	0.00296297	0.0160533
RFX7	10.5569	1.15038	0.420114	2.73826	0.00617656	0.029265
ZNF331	18.8369	1.15022	0.307912	3.73555	0.000187308	0.00161578
RNF139	15.5249	1.15018	0.32785	3.50824	0.000451079	0.00338821
RPL39L	16.9313	1.15001	0.333003	3.45345	0.000553473	0.00401442
ZBTB4	47.0098	1.14994	0.214719	5.35555	8.52952e-08	1.87619e-06
SLFN5	84.0543	1.14799	0.22146	5.18373	2.17495e-07	4.33559e-06
HHLA3	17.6022	1.14585	0.316328	3.62235	0.00029194	0.00236519
QSER1	17.2412	1.14405	0.334413	3.42106	0.000623768	0.00442886
RNF38	11.0076	1.14338	0.381406	2.9978	0.00271934	0.0149607
SLC25A38	16.414	1.14287	0.317348	3.60132	0.000316603	0.00252879
GSTM4	12.268	1.14107	0.374333	3.04828	0.00230157	0.0130229
TSC22D1	65.509	1.13471	0.19758	5.74302	9.30034e-09	2.5217e-07
C12orf10	32.267	1.13466	0.249135	4.55442	5.25295e-06	7.42026e-05
DHX40	19.0563	1.13401	0.302417	3.74981	0.000176967	0.00153973
ACTR1B	9.95759	1.13399	0.439597	2.5796	0.00989146	0.0422426
PMM1	28.422	1.13177	0.286772	3.94659	7.9271e-05	0.000769227
SLC2A4RG	14.3297	1.13113	0.345477	3.2741	0.00105999	0.00693858
ARHGEF7	14.159	1.1307	0.347923	3.24985	0.00115464	0.00743188
CBLB	35.6139	1.12926	0.261372	4.32052	1.55662e-05	0.000191148
TBC1D12	25.0546	1.12888	0.268978	4.19693	2.70561e-05	0.000310825
C5orf51	21.7124	1.12837	0.29874	3.77709	0.000158671	0.00140474
LRIG3	12.7	1.12799	0.423368	2.66432	0.00771439	0.0348225
RUSC1	9.25849	1.12342	0.416196	2.69926	0.0069494	0.0321722
LOC102606465	10.6218	1.12293	0.407976	2.75244	0.00591535	0.0282972
MDN1	19.7017	1.12285	0.29474	3.80965	0.000139166	0.00125685
SHOX2	9.41503	1.1214	0.445541	2.51694	0.011838	0.0483738
H3F3C	10.306	1.12086	0.424021	2.64342	0.00820734	0.0363173
SERPINF1	33.4713	1.11864	0.248261	4.50591	6.60899e-06	9.04666e-05
PHLDA1	18.7511	1.1184	0.314814	3.55257	0.000381485	0.00295626
NHLRC2	10.3518	1.11819	0.417383	2.67905	0.00738321	0.0336661
EFR3A	34.9883	1.11667	0.269542	4.14285	3.4301e-05	0.000375885
MXI1	53.7611	1.11546	0.199851	5.58148	2.38483e-08	5.92299e-07
ITSN2	15.3355	1.113	0.338517	3.28786	0.0010095	0.00667859
GCFC2	13.6996	1.11259	0.38361	2.90033	0.00372771	0.0194155
DNAJC1	23.8947	1.11071	0.320644	3.46401	0.00053218	0.00389259
RNF8	25.5617	1.10859	0.302263	3.66765	0.00024479	0.00203908
BCL2L2	11.2398	1.1078	0.392493	2.82246	0.00476565	0.0236429
C15orf61	17.731	1.1071	0.303553	3.64713	0.000265187	0.00217672
CNTLN	27.6955	1.10657	0.280201	3.9492	7.84118e-05	0.000763334
CLCN3	47.4324	1.10529	0.216629	5.10221	3.3571e-07	6.44818e-06
SH3RF1	51.9002	1.10519	0.225149	4.90871	9.16788e-07	1.61036e-05
ALKBH3	11.922	1.10464	0.366053	3.01769	0.00254706	0.0141412
LRRC58	28.6796	1.10301	0.264989	4.16249	3.14794e-05	0.000351317
GARS	197.127	1.10281	0.135158	8.15938	3.36735e-16	3.02314e-14
PRKCI	14.3628	1.1026	0.364246	3.02706	0.00246943	0.0138243
MRPL44	37.9915	1.10112	0.231779	4.75075	2.02669e-06	3.1942e-05
TTBK2	12.0082	1.10073	0.437139	2.51804	0.011801	0.0482879
RAB14	25.3231	1.10034	0.285034	3.86039	0.000113205	0.00105138
BAZ1B	37.658	1.09958	0.228554	4.81103	1.50156e-06	2.46597e-05
CEP152	13.8183	1.09891	0.360423	3.04893	0.00229659	0.0130008
FAM107B	12.7908	1.09806	0.379176	2.89591	0.00378058	0.0196402
FAM160B1	31.876	1.09753	0.290867	3.7733	0.000161106	0.00142422
SEPT7P2	31.3139	1.09712	0.237901	4.61165	3.99481e-06	5.85454e-05
HLX	10.1598	1.09637	0.420828	2.60527	0.00918016	0.0397228
DYRK1A	21.1009	1.09601	0.326906	3.35268	0.000800331	0.00549576
UBR3	16.1215	1.093	0.333103	3.28127	0.00103341	0.00679597
CBR3	8.65847	1.09243	0.411366	2.65561	0.00791649	0.0354837
CSNK2A1	90.0369	1.09167	0.179982	6.06541	1.31614e-09	4.14329e-08
YY1AP1	22.5619	1.09143	0.284644	3.83437	0.000125886	0.0011515
PPFIBP2	22.4737	1.09082	0.323331	3.3737	0.000741662	0.00512482
DCP1B	9.53039	1.09051	0.409135	2.66542	0.0076893	0.034774
SP1	12.7582	1.09029	0.356949	3.05448	0.0022545	0.0127804
INSIG1	10.6471	1.09025	0.405296	2.69	0.00714513	0.0328275
HSPB2	17.6646	1.09006	0.322786	3.37705	0.000732682	0.00507145
RCAN1	163.322	1.08955	0.200383	5.43735	5.40779e-08	1.25801e-06
SIRT1	10.8107	1.08749	0.401481	2.70868	0.00675513	0.0314288
MKRN1	38.1133	1.08726	0.234525	4.636	3.55224e-06	5.26967e-05
NFYC	10.6524	1.08698	0.385411	2.82032	0.0047976	0.0237528
TFCP2	9.77813	1.08693	0.413368	2.62944	0.00855258	0.0375978
TERF2	13.3268	1.08603	0.352483	3.0811	0.00206241	0.0118714
TXLNG	23.9017	1.08561	0.304176	3.56902	0.000358319	0.00280907
AFG3L2	10.8939	1.08553	0.403533	2.69008	0.00714353	0.0328275
CRYAB	1323.32	1.08524	0.160472	6.76279	1.35359e-11	6.35871e-10
FARS2	15.6037	1.08511	0.350179	3.09872	0.00194356	0.0113192
BICD2	16.6655	1.0842	0.309487	3.50322	0.000459671	0.00344114
EIF2B2	16.705	1.08353	0.326422	3.3194	0.000902119	0.00606416
2021-09-06	28.6069	1.08325	0.262465	4.1272	3.67206e-05	0.000400229
TRIM8	36.0244	1.08223	0.238739	4.53313	5.81172e-06	8.10565e-05
BBS2	15.4853	1.08204	0.367495	2.94436	0.00323628	0.0172564
AHR	47.7027	1.07897	0.234955	4.59223	4.38535e-06	6.35771e-05
TRAPPC8	17.6197	1.07791	0.305276	3.53092	0.00041411	0.00314931
2021-03-05	11.9595	1.07791	0.412255	2.61465	0.00893177	0.038884
FAM214B	13.3756	1.07667	0.368101	2.92494	0.00344523	0.0181865
CCDC28A	23.4315	1.07614	0.276258	3.89543	9.80255e-05	0.000928179
WDFY3	21.1068	1.07517	0.301891	3.56145	0.000368815	0.00287093
PGPEP1	18.8898	1.07423	0.298295	3.60122	0.000316724	0.00252879
ETV5	19.5156	1.07318	0.303605	3.5348	0.000408082	0.00311137
SENP6	37.401	1.07137	0.270542	3.9601	7.4919e-05	0.000735237
ZNF217	10.3242	1.07127	0.425519	2.51756	0.0118172	0.0483215
L3MBTL3	12.2331	1.07051	0.39567	2.70557	0.00681867	0.0316288
CCDC171	21.9068	1.06994	0.332427	3.21858	0.00128826	0.00810258
DLGAP4	26.0925	1.06964	0.279523	3.82666	0.000129894	0.0011837
EMC8	10.844	1.06852	0.377599	2.82977	0.00465815	0.023195
PHIP	53.9221	1.06764	0.208015	5.13253	2.85881e-07	5.5795e-06
CEP290	69.8202	1.06751	0.188922	5.65052	1.59967e-08	4.09029e-07
NCOA1	16.7222	1.06727	0.343104	3.11062	0.00186692	0.0109627
PPP2R5E	18.7647	1.06633	0.303328	3.51542	0.000439057	0.00331549
TCF12	29.096	1.06573	0.272815	3.90644	9.36668e-05	0.000892485
AIMP1	160.022	1.06544	0.160183	6.6514	2.90313e-11	1.25217e-09
YEATS2	10.6283	1.06537	0.379049	2.81063	0.00494449	0.0242915
ZBTB10	28.0788	1.06497	0.291472	3.65377	0.000258416	0.00213061
TMEM99	31.254	1.06444	0.259875	4.09598	4.2038e-05	0.000448504
BAZ1A	24.2946	1.06227	0.265822	3.99618	6.43717e-05	0.000651668
C1orf43	68.2241	1.06158	0.18479	5.74478	9.20396e-09	2.51243e-07
FLOT2	19.6464	1.05528	0.322448	3.27272	0.00106516	0.00695944
ACYP1	19.3037	1.0543	0.333655	3.15986	0.00157846	0.00955114
PARD3	21.2309	1.05288	0.316027	3.3316	0.000863474	0.00586949
NOB1	46.7308	1.05202	0.23201	4.53439	5.77704e-06	8.07586e-05
CIDECP	17.2407	1.05143	0.323487	3.25031	0.00115281	0.00742403
PTPN13	10.1725	1.05082	0.396967	2.64713	0.00811789	0.0360782
NSMCE2	41.21	1.05053	0.233881	4.49175	7.06412e-06	9.59732e-05
AP1AR	22.7187	1.04913	0.303921	3.45199	0.000556462	0.00403128
DHPS	24.3579	1.04863	0.294099	3.56555	0.00036309	0.00284096
CSAD	14.6546	1.04859	0.383617	2.73342	0.00626807	0.0296175
BASP1	21.6311	1.04776	0.303745	3.44948	0.000561671	0.0040593
SNHG19	10.8859	1.04418	0.406831	2.56661	0.0102698	0.0434603
ZNF277	36.3183	1.04357	0.239404	4.35902	1.30649e-05	0.000163248
UPF2	113.382	1.04344	0.209413	4.98269	6.27079e-07	1.13775e-05
BRMS1	10.7445	1.04317	0.412481	2.52901	0.0114385	0.0471707
MALT1	14.1725	1.04202	0.342223	3.04485	0.00232798	0.0131297
LATS1	20.9786	1.04105	0.293718	3.54439	0.000393526	0.00302828
GATA4	10.0487	1.04036	0.404003	2.57513	0.0100202	0.042659
EXOSC5	9.63388	1.03907	0.401882	2.58552	0.00972329	0.0417234
AFAP1	31.8937	1.03892	0.24877	4.17622	2.96392e-05	0.000332617
FAM120A	35.2292	1.03787	0.24596	4.21966	2.44673e-05	0.000287335
USP39	33.4853	1.03337	0.234615	4.40454	1.0601e-05	0.000136106
USP1	31.2835	1.033	0.24703	4.18167	2.89372e-05	0.000327469
RMND1	68.4859	1.03132	0.218919	4.71097	2.46543e-06	3.8065e-05
YOD1	12.2215	1.02968	0.363007	2.83653	0.0045607	0.0228035
C11orf96	83.7745	1.02959	0.221838	4.64119	3.46404e-06	5.17046e-05
SNX5	55.1033	1.02858	0.202169	5.08773	3.6237e-07	6.90555e-06
BAG3	22.7592	1.02786	0.277101	3.70935	0.000207792	0.00176981
CHCHD3	23.8321	1.02767	0.259388	3.9619	7.43561e-05	0.000732084
PPM1K	52.4039	1.02727	0.214198	4.79589	1.61955e-06	2.63475e-05
DRAM1	18.6904	1.02588	0.311502	3.29332	0.000990115	0.00657184
SERPINA3	97.8583	1.02517	0.194836	5.26173	1.42708e-07	2.96676e-06
ZCCHC7	70.132	1.02444	0.183642	5.57846	2.42664e-08	6.0145e-07
SMC6	49.1584	1.02398	0.210338	4.86827	1.1258e-06	1.9245e-05
ZEB2	38.3286	1.02264	0.257885	3.96546	7.32536e-05	0.000722991
MECP2	22.7579	1.02235	0.275783	3.7071	0.000209647	0.0017831
TLK2	13.3673	1.01876	0.351199	2.90081	0.00372203	0.0193942
RASA2	10.7592	1.01863	0.402627	2.52995	0.0114078	0.0471085
XPO7	14.4347	1.01815	0.349845	2.91028	0.00361105	0.0189381
LOC107133515	11.2905	1.01654	0.402621	2.5248	0.0115763	0.047658
HIST1H1C	52.5251	1.01557	0.303081	3.35081	0.000805747	0.00552043
NR2C2AP	15.1493	1.01299	0.330027	3.0694	0.00214489	0.0122681
CMC1	36.3375	1.01232	0.247058	4.09748	4.17681e-05	0.000447199
STC2	20.8666	1.01213	0.284052	3.56317	0.000366397	0.00286314
BRI3	68.1326	1.01157	0.203789	4.96381	6.91241e-07	1.24116e-05
ZFPM2	11.3591	1.01045	0.383186	2.63696	0.00836537	0.0369348
MTMR3	11.687	1.00982	0.374487	2.69655	0.00700627	0.0323366
MRPL34	48.7769	1.00973	0.22159	4.55674	5.1954e-06	7.35551e-05
EDNRA	29.7435	1.00937	0.264605	3.81462	0.000136392	0.00123641
LDB2	27.8435	1.00925	0.257877	3.91369	9.0898e-05	0.000867467
FAM65A	12.3789	1.00552	0.379617	2.64878	0.00807827	0.036009
BHLHE41	65.8282	1.00532	0.181032	5.55329	2.80337e-08	6.864e-07
UBE4B	22.4455	1.00375	0.27754	3.6166	0.0002985	0.00240546
ABHD14B	23.7464	1.00361	0.28369	3.5377	0.000403628	0.00308837
TNPO1	60.934	1.00028	0.216733	4.61528	3.92566e-06	5.77416e-05
CCNC	88.4127	-1.00006	0.197718	-5.05799	4.237e-07	7.92476e-06
ALG13	32.4687	-1.00011	0.293643	-3.40586	0.00065956	0.00463
KCTD10	29.0944	-1.00016	0.293001	-3.4135	0.000641351	0.00453246
ACOX1	28.1727	-1.00117	0.291755	-3.43155	0.000600143	0.00428623
STX2	51.1802	-1.00157	0.271558	-3.68822	0.000225826	0.00190335
SAMD9L	23.8862	-1.0016	0.329277	-3.04183	0.00235147	0.0132434
PTPN11	96.652	-1.00258	0.176246	-5.68853	1.28138e-08	3.34706e-07
C5orf15	75.658	-1.00334	0.205233	-4.88881	1.01446e-06	1.75898e-05
ITGB1	1135.44	-1.00584	0.163507	-6.15163	7.66905e-10	2.51213e-08
GNPNAT1	29.8644	-1.00727	0.28353	-3.55259	0.000381455	0.00295626
SSR1	341.715	-1.00757	0.128706	-7.82844	4.93957e-15	3.76526e-13
SDHC	62.408	-1.00792	0.250164	-4.02902	5.60097e-05	0.000576262
CHSY3	19.1178	-1.01292	0.352494	-2.87358	0.00405849	0.0207434
TLN1	59.8965	-1.01372	0.254072	-3.98988	6.61061e-05	0.00066435
ZNF544	24.0923	-1.01471	0.319041	-3.1805	0.00147019	0.00902212
MYL12B	1842.48	-1.01511	0.155522	-6.52708	6.7066e-11	2.68264e-09
PHPT1	494.611	-1.01604	0.14543	-6.98646	2.81903e-12	1.47908e-10
EWSR1	27.7213	-1.01748	0.314612	-3.23406	0.00122042	0.0077605
COL4A5	17.0154	-1.01849	0.37004	-2.75239	0.00591626	0.0282972
SLC2A1	26.3928	-1.0188	0.316821	-3.21569	0.00130132	0.00816358
UBE2N	195.487	-1.01948	0.151399	-6.73374	1.65361e-11	7.62045e-10
ALG14	34.9631	-1.02008	0.269288	-3.78808	0.000151817	0.00135528
SBNO1	104.04	-1.02052	0.235437	-4.33459	1.46034e-05	0.00018063
MRTO4	40.3009	-1.02226	0.262038	-3.9012	9.57167e-05	0.000909159
PRDM2	18.7455	-1.02229	0.355917	-2.87226	0.00407542	0.020815
FUBP1	61.7117	-1.02236	0.226208	-4.51955	6.19726e-06	8.60376e-05
HNRNPA0	61.3289	-1.02374	0.242624	-4.21945	2.44899e-05	0.000287335
TMEM14B	163.717	-1.02452	0.198079	-5.17228	2.31252e-07	4.59471e-06
TBL1XR1	263.841	-1.02606	0.237826	-4.31431	1.60099e-05	0.000195643
ANXA2P3	114.978	-1.02624	0.199917	-5.1333	2.84701e-07	5.56544e-06
TMTC3	91.0053	-1.02678	0.272566	-3.76708	0.000165169	0.00145272
ZDHHC2	44.2251	-1.0269	0.305296	-3.36362	0.000769273	0.00529148
ANXA2P2	63.9958	-1.02694	0.235698	-4.35702	1.31843e-05	0.000164566
ST5	28.9747	-1.02732	0.293201	-3.5038	0.000458672	0.00343791
VMA21	26.6864	-1.02809	0.3441	-2.98778	0.00281014	0.0153626
MAGT1	85.7491	-1.02869	0.20635	-4.98517	6.19075e-07	1.12564e-05
PLEKHA3	46.3782	-1.02906	0.317476	-3.24139	0.00118947	0.00760766
CCDC18-AS1	16.6746	-1.02965	0.379477	-2.71333	0.00666105	0.0310866
C3orf58	73.2007	-1.03346	0.291812	-3.54151	0.000397851	0.00305137
SERPINE1	406.067	-1.03382	0.211891	-4.879	1.06624e-06	1.83302e-05
SS18	103.185	-1.03405	0.179812	-5.75076	8.88436e-09	2.43616e-07
SLFN12	21.2635	-1.03552	0.336707	-3.07544	0.00210192	0.0120679
SLC17A5	22.2446	-1.03719	0.350846	-2.95625	0.00311408	0.0167077
MTCH2	143.832	-1.04255	0.174264	-5.98257	2.19648e-09	6.62221e-08
KDELR3	71.9058	-1.0431	0.212611	-4.90615	9.28837e-07	1.62916e-05
SERTAD4	35.7493	-1.04471	0.269388	-3.8781	0.000105277	0.000985299
UBE3B	14.8182	-1.04475	0.399371	-2.61598	0.00889724	0.0387615
BMP4	16.925	-1.04485	0.398193	-2.62399	0.00869074	0.0380809
CHID1	92.4019	-1.04573	0.254406	-4.11048	3.94839e-05	0.00042651
GNG11	235.269	-1.04806	0.179571	-5.83647	5.33192e-09	1.50636e-07
TSNAX	55.3504	-1.04944	0.244875	-4.28561	1.82241e-05	0.000219559
PLA2R1	13.9209	-1.05005	0.408383	-2.57123	0.0101337	0.0430465
ZNF415	16.2179	-1.05069	0.386844	-2.71606	0.00660633	0.0308907
ATP6V0D1	26.5901	-1.05156	0.340655	-3.08689	0.00202261	0.01169
CETN2	125.312	-1.05225	0.167464	-6.28344	3.31162e-10	1.15668e-08
EIF5A	36.2063	-1.05451	0.273999	-3.84859	0.000118801	0.00109495
TSPYL1	107.825	-1.05497	0.248631	-4.24309	2.2046e-05	0.000261446
POP5	76.7708	-1.05662	0.229855	-4.59689	4.28842e-06	6.24707e-05
SNRNP25	20.8713	-1.05709	0.340533	-3.10423	0.00190778	0.011154
LYRM7	26.3082	-1.05739	0.303715	-3.48152	0.00049857	0.0036739
XRCC4	25.8589	-1.05983	0.318492	-3.32765	0.000875812	0.00592016
CMAHP	14.7992	-1.06088	0.419076	-2.53147	0.0113587	0.0469853
DCAF13	122.507	-1.06116	0.191784	-5.53307	3.14669e-08	7.6582e-07
TIMP1	6477.62	-1.06176	0.180023	-5.89792	3.68109e-09	1.06479e-07
TPM1	611.478	-1.06256	0.156681	-6.7817	1.18771e-11	5.68976e-10
KLF10	27.5586	-1.06317	0.305299	-3.4824	0.000496949	0.0036681
PDCL3	43.6093	-1.06323	0.259725	-4.09369	4.2456e-05	0.000451472
AP1G1	66.4493	-1.06357	0.26716	-3.98103	6.86167e-05	0.000684473
TMEM98	116.837	-1.06443	0.172574	-6.16795	6.91788e-10	2.2846e-08
PHKB	28.7039	-1.06548	0.294931	-3.61264	0.000303095	0.00243601
BICC1	374.502	-1.06642	0.420884	-2.53377	0.0112841	0.0467568
UGGT1	50.7219	-1.06646	0.267054	-3.99343	6.51235e-05	0.000657747
CNN3	534.093	-1.06766	0.180752	-5.90674	3.48941e-09	1.01663e-07
INIP	27.177	-1.06796	0.302997	-3.52466	0.000424023	0.003216
PTRF	233.854	-1.06862	0.16893	-6.3258	2.5192e-10	9.16899e-09
AGO1	20.7231	-1.07476	0.375387	-2.86306	0.00419568	0.0213393
FXYD6	13.6676	-1.07517	0.418432	-2.56952	0.010184	0.0431725
RREB1	25.1906	-1.07575	0.368743	-2.91736	0.00353013	0.0185593
ALG8	64.862	-1.07645	0.211765	-5.08325	3.71038e-07	7.04855e-06
YWHAB	214.811	-1.07753	0.149991	-7.18392	6.77385e-13	3.85442e-11
BNIP3	114.439	-1.08057	0.206626	-5.22961	1.69871e-07	3.48955e-06
NUDT22	14.0892	-1.08231	0.407767	-2.65423	0.00794898	0.0355786
EHD3	16.5594	-1.08246	0.383787	-2.82048	0.00479516	0.0237504
2021-03-02	26.1492	-1.0832	0.317527	-3.41136	0.000646386	0.00455212
HSPA8	552.848	-1.08352	0.153854	-7.04251	1.88808e-12	1.00808e-10
EID1	198.465	-1.08527	0.147208	-7.37233	1.67668e-13	1.02171e-11
SORT1	87.3799	-1.08596	0.244047	-4.4498	8.59508e-06	0.000114349
TEFM	17.5616	-1.08624	0.377293	-2.87903	0.00398897	0.0204944
TIMP3	244.143	-1.08738	0.190081	-5.7206	1.06147e-08	2.8151e-07
CNN2	236.15	-1.08908	0.177986	-6.1189	9.42262e-10	3.02924e-08
CRIPT	135.441	-1.09204	0.18936	-5.76702	8.06871e-09	2.23908e-07
ANXA2	2856.13	-1.09246	0.11907	-9.1749	4.51993e-20	6.08683e-18
PRELP	114.39	-1.09417	0.174096	-6.28488	3.28102e-10	1.15264e-08
RAB3B	45.7537	-1.09479	0.248479	-4.40596	1.05316e-05	0.000135358
CCDC80	3736.6	-1.0971	0.173047	-6.33989	2.29934e-10	8.44484e-09
PXMP4	13.6089	-1.09736	0.417034	-2.63134	0.0085049	0.037429
RARRES2	183.819	-1.09829	0.165719	-6.62747	3.41497e-11	1.46171e-09
SEPP1	20.5689	-1.09949	0.385492	-2.85216	0.0043423	0.0218921
SNAP23	153.257	-1.10004	0.181495	-6.061	1.35279e-09	4.23665e-08
SGPL1	27.3185	-1.10067	0.394762	-2.78818	0.0053005	0.025769
TMEM138	57.8661	-1.10092	0.223218	-4.93202	8.13831e-07	1.45053e-05
CBWD1	20.7214	-1.10241	0.351426	-3.13696	0.00170708	0.0102071
CACUL1	77.4409	-1.1033	0.298082	-3.70133	0.000214475	0.00181906
PGAM2	26.9575	-1.10567	0.338614	-3.26529	0.00109353	0.00710749
TXLNA	32.2285	-1.10583	0.277405	-3.98631	6.71078e-05	0.000672744
EHD2	103.959	-1.10725	0.19746	-5.60747	2.05311e-08	5.15191e-07
GATC	17.8984	-1.10752	0.388745	-2.84897	0.0043861	0.022067
RIN2	86.1254	-1.10863	0.295101	-3.7568	0.000172101	0.00150495
MGAT1	14.9517	-1.1093	0.400302	-2.77114	0.005586	0.0270161
H6PD	14.8337	-1.11093	0.404701	-2.74507	0.00604974	0.0287815
CHIC2	57.7283	-1.11159	0.25276	-4.39783	1.0934e-05	0.000139936
MLLT11	41.1979	-1.11338	0.264729	-4.20575	2.60212e-05	0.000300932
SOCS4	21.5595	-1.11477	0.341999	-3.25959	0.00111575	0.00722377
NTM	91.7739	-1.11792	0.21631	-5.16812	2.36465e-07	4.68293e-06
CDH2	404.784	-1.12052	0.160887	-6.96464	3.29255e-12	1.71269e-10
FAM127A	123.102	-1.1218	0.168119	-6.67266	2.51202e-11	1.11522e-09
THRAP3	237.13	-1.12195	0.177044	-6.33713	2.34086e-10	8.57136e-09
ZDHHC21	25.3425	-1.12319	0.329619	-3.40755	0.000655495	0.00461091
CDC23	37.5912	-1.12325	0.264778	-4.24225	2.21292e-05	0.000261665
LASP1	78.0634	-1.12348	0.202435	-5.54984	2.85936e-08	6.98699e-07
TRNT1	18.9658	-1.12705	0.380284	-2.96371	0.0030395	0.0164019
CAPZA1	276.797	-1.12782	0.178552	-6.3165	2.67558e-10	9.62257e-09
SAMD8	36.0452	-1.12913	0.301991	-3.73895	0.000184789	0.00159746
S100A10	408.335	-1.12967	0.198802	-5.68237	1.3284e-08	3.44022e-07
FUS	16.4518	-1.13002	0.406118	-2.78248	0.0053945	0.0261944
PDGFC	128.135	-1.13055	0.243241	-4.64787	3.35381e-06	5.0245e-05
IFT80	27.3259	-1.13211	0.343115	-3.29951	0.000968526	0.0064356
TXNDC9	95.5117	-1.13257	0.197902	-5.72288	1.04736e-08	2.78377e-07
CFL1	209.85	-1.13258	0.164884	-6.86896	6.46709e-12	3.25233e-10
MRVI1	26.4478	-1.13329	0.317087	-3.57405	0.000351498	0.00276096
POP4	21.3729	-1.13443	0.369423	-3.07081	0.00213476	0.0122275
AP3M1	48.8728	-1.13832	0.234328	-4.85779	1.18702e-06	2.01494e-05
PGM3	53.1179	-1.13988	0.235601	-4.83819	1.31028e-06	2.19043e-05
KLHL12	14.1579	-1.14228	0.432322	-2.64219	0.0082372	0.0364361
DDIT4	34.8427	-1.14288	0.386054	-2.96041	0.0030723	0.0165347
LINC01503	17.4136	-1.14393	0.391791	-2.91975	0.00350311	0.0184518
VOPP1	23.6862	-1.14459	0.330343	-3.46486	0.000530516	0.00388511
CPSF6	34.9988	-1.14472	0.279515	-4.09537	4.21498e-05	0.000449301
CDKN2B	27.4876	-1.14586	0.319316	-3.58847	0.000332627	0.00263665
ABHD13	29.7038	-1.14619	0.306397	-3.74088	0.00018338	0.00158755
SAR1A	435.055	-1.15107	0.194396	-5.92129	3.19422e-09	9.41783e-08
NEXN	414.793	-1.15115	0.121199	-9.49797	2.14029e-21	3.28359e-19
BORCS7	73.6473	-1.15164	0.220919	-5.21296	1.85852e-07	3.76676e-06
ZC3H4	15.3581	-1.15336	0.45377	-2.54172	0.0110307	0.045994
TIMM8B	216.801	-1.15504	0.1583	-7.29656	2.95222e-13	1.76261e-11
MLH3	17.63	-1.15594	0.392251	-2.94693	0.00320941	0.0171584
ENPP1	16.8582	-1.15618	0.41226	-2.80449	0.00503957	0.0246786
MRPS7	95.1623	-1.15723	0.188257	-6.14707	7.89268e-10	2.57842e-08
METTL1	17.8336	-1.15755	0.36861	-3.14032	0.00168763	0.0101008
EDIL3	2014.19	-1.15845	0.175495	-6.60107	4.08207e-11	1.70602e-09
RBBP4	15.0049	-1.16123	0.404117	-2.87349	0.00405968	0.0207434
DEGS1	56.4607	-1.16158	0.232506	-4.99593	5.85542e-07	1.07202e-05
GOSR2	79.8876	-1.16174	0.210933	-5.50764	3.63683e-08	8.72838e-07
SDPR	140.395	-1.16206	0.196053	-5.92728	3.0799e-09	9.12674e-08
ACTR1A	51.8682	-1.16447	0.256824	-4.53413	5.78425e-06	8.07663e-05
KIAA1191	143.445	-1.16452	0.157355	-7.40055	1.35626e-13	8.42966e-12
RMDN1	30.4291	-1.16456	0.300428	-3.87633	0.000106043	0.000991696
FAM20C	14.5396	-1.16461	0.404729	-2.8775	0.00400844	0.0205678
ARSB	25.4739	-1.16526	0.367581	-3.17007	0.00152402	0.00929601
ATP5S	22.7367	-1.16785	0.352636	-3.31178	0.00092705	0.00619738
CTBP1	83.8081	-1.16894	0.277842	-4.20722	2.58531e-05	0.000299559
TMEM45A	216.321	-1.16936	0.157383	-7.42998	1.08618e-13	6.8924e-12
VPS45	30.7283	-1.16937	0.318235	-3.67455	0.00023827	0.00199298
VPS39	71.4491	-1.17104	0.31101	-3.76528	0.000166364	0.00146217
PHACTR2	129.034	-1.17164	0.221694	-5.28493	1.25754e-07	2.63962e-06
TMEM33	69.7214	-1.17264	0.289145	-4.05555	5.00166e-05	0.000521688
MYL9	209.054	-1.17385	0.159464	-7.36123	1.82222e-13	1.10427e-11
FKBP1A	159.578	-1.1742	0.162438	-7.22862	4.87938e-13	2.84318e-11
ERGIC2	197.373	-1.17461	0.171412	-6.85257	7.25373e-12	3.60308e-10
ORMDL2	66.7423	-1.17508	0.243231	-4.83112	1.35767e-06	2.25025e-05
HIP1	15.2023	-1.17542	0.444312	-2.64547	0.00815764	0.0362014
MXRA5	11.928	-1.17569	0.456707	-2.57429	0.0100447	0.0427312
LOC101929504	15.3098	-1.17654	0.397237	-2.9618	0.00305845	0.0164676
MAPK12	13.4785	-1.17745	0.447936	-2.62862	0.00857325	0.0376614
GRAMD3	24.7281	-1.17808	0.346866	-3.39635	0.000682898	0.00476221
BLCAP	23.0806	-1.17914	0.346758	-3.40047	0.000672691	0.00470185
CCL11	57.6093	-1.17925	0.266503	-4.4249	9.64876e-06	0.00012561
SLC35A4	27.8493	-1.17992	0.303521	-3.88746	0.000101298	0.000954695
ENOSF1	14.8337	-1.18001	0.438031	-2.69389	0.00706232	0.0325458
C7	20.1402	-1.18114	0.357072	-3.30786	0.000940119	0.00626746
METTL2B	27.1406	-1.18232	0.327069	-3.61488	0.000300481	0.00241982
NDUFA4L2	252.786	-1.18455	0.203546	-5.81958	5.89955e-09	1.65899e-07
NUTF2	86.5058	-1.18582	0.201434	-5.8869	3.93506e-09	1.13016e-07
PTPRS	88.1138	-1.18598	0.273906	-4.32987	1.49195e-05	0.000183672
GOLGA1	22.6286	-1.18629	0.331529	-3.57825	0.000345905	0.00272232
ARPC4	49.2644	-1.18863	0.258969	-4.58986	4.43537e-06	6.42254e-05
TMEM14A	112.117	-1.18964	0.192114	-6.19238	5.92639e-10	1.98419e-08
ADAMTS12	49.8859	-1.19056	0.24701	-4.8199	1.43633e-06	2.36848e-05
OLFML3	80.3638	-1.19169	0.218381	-5.45691	4.8449e-08	1.14464e-06
RPL7L1	86.7876	-1.19365	0.196354	-6.0791	1.20857e-09	3.8245e-08
BLZF1	53.9098	-1.19508	0.242491	-4.92835	8.29248e-07	1.47368e-05
SCUBE3	27.618	-1.19526	0.313637	-3.81098	0.000138417	0.00125102
AK1	49.2902	-1.19535	0.239962	-4.98139	6.3128e-07	1.14366e-05
RANBP6	19.7163	-1.19557	0.359199	-3.32843	0.000873358	0.00591016
FAM210A	51.7507	-1.19707	0.273207	-4.38153	1.17849e-05	0.000149407
MYLK	243.308	-1.20045	0.15623	-7.68385	1.54374e-14	1.12712e-12
ZNF302	20.3931	-1.20117	0.347065	-3.46092	0.000538334	0.00393049
GABPB1-AS1	11.9068	-1.20135	0.467136	-2.57174	0.010119	0.0430172
PUS7L	23.9651	-1.20281	0.329533	-3.65004	0.000262203	0.00215597
LAMTOR1	65.1686	-1.20282	0.231813	-5.18875	2.11706e-07	4.23413e-06
EIF5A2	40.1134	-1.20456	0.272623	-4.41842	9.94231e-06	0.00012874
TSN	120.572	-1.2053	0.191873	-6.28174	3.34811e-10	1.16607e-08
ITPA	16.1271	-1.20688	0.38894	-3.10299	0.00191575	0.0111898
CBX5	143.137	-1.20701	0.182149	-6.62651	3.4372e-11	1.46171e-09
RPN2	472.267	-1.20808	0.13694	-8.82193	1.12499e-18	1.32377e-16
PDCD6	72.285	-1.20984	0.210943	-5.73538	9.72953e-09	2.61468e-07
DCAF16	42.2052	-1.21203	0.266473	-4.5484	5.40559e-06	7.59163e-05
HAPLN1	36.2856	-1.21232	0.304456	-3.98191	6.83632e-05	0.000682506
DNAJC16	20.6338	-1.21399	0.377034	-3.21984	0.0012826	0.00807541
SGSM2	19.5224	-1.21409	0.447109	-2.71543	0.006619	0.0309261
PDIA6	45.6726	-1.21483	0.260152	-4.66968	3.01673e-06	4.58429e-05
MAK16	24.9713	-1.21492	0.334791	-3.6289	0.000284633	0.00231217
SLC35F5	79.5441	-1.21539	0.248331	-4.89423	9.86926e-07	1.71861e-05
SLC39A9	55.0524	-1.21839	0.267816	-4.54937	5.38076e-06	7.56594e-05
GART	24.4933	-1.21955	0.344937	-3.53557	0.000406899	0.00310751
TMEM263	239.068	-1.22133	0.248184	-4.92107	8.6072e-07	1.51848e-05
SELENBP1	10.665	-1.22171	0.478329	-2.55411	0.0106459	0.0446776
ZNF14	11.2933	-1.22188	0.484953	-2.51959	0.0117491	0.048124
RAP2C	45.1899	-1.22373	0.319301	-3.83253	0.000126834	0.00115755
ING3	40.5848	-1.22468	0.28225	-4.33899	1.43141e-05	0.000178118
TSTD3	25.2946	-1.22702	0.335158	-3.66101	0.000251219	0.00208689
HIGD1A	205.007	-1.22731	0.165521	-7.41481	1.21803e-13	7.64897e-12
TASP1	16.4772	-1.2282	0.396594	-3.09686	0.00195582	0.0113691
TMEM189	16.4138	-1.22906	0.409017	-3.00491	0.00265656	0.0146552
ACTN4	124.264	-1.22909	0.228207	-5.38587	7.20966e-08	1.6122e-06
CD58	44.1901	-1.23046	0.251143	-4.89944	9.61125e-07	1.68323e-05
SRP9	342.656	-1.23195	0.1622	-7.59524	3.07218e-14	2.12771e-12
LOC100507507	17.3393	-1.23498	0.390668	-3.1612	0.00157119	0.00952143
BIN3	13.1673	-1.23726	0.463594	-2.66885	0.00761124	0.0344853
IQCG	11.3165	-1.23857	0.461439	-2.68414	0.00727166	0.0332701
P4HA1	136.573	-1.24156	0.197509	-6.28609	3.25556e-10	1.14702e-08
VAPB	14.6346	-1.24211	0.404804	-3.06843	0.00215186	0.0122906
ZNF268	13.7243	-1.24217	0.443706	-2.79953	0.00511774	0.0249907
PDCL	75.9464	-1.2449	0.202553	-6.14605	7.94357e-10	2.58113e-08
PTK7	21.6576	-1.24802	0.407895	-3.05965	0.00221595	0.0125913
CALD1	3819.6	-1.24983	0.124309	-10.0542	8.80039e-24	1.61607e-21
NR1H2	15.1741	-1.25016	0.4375	-2.8575	0.00426999	0.0216537
PLS3	719.883	-1.25294	0.14044	-8.92148	4.60082e-19	5.6584e-17
SEMA5A	80.8427	-1.26343	0.239269	-5.28037	1.28923e-07	2.69871e-06
CIPC	14.5522	-1.26884	0.427349	-2.9691	0.0029867	0.0161746
SLC16A2	23.4281	-1.26954	0.32892	-3.85973	0.000113511	0.00105277
WRB	97.9464	-1.27087	0.186376	-6.81881	9.17979e-12	4.48625e-10
USB1	14.4764	-1.27288	0.420524	-3.0269	0.00247072	0.0138251
SPON2	19.6533	-1.27817	0.361601	-3.53474	0.000408174	0.00311137
SELT	119.617	-1.2783	0.16746	-7.63349	2.28489e-14	1.63207e-12
C9orf3	76.3412	-1.27899	0.212644	-6.0147	1.80222e-09	5.50198e-08
ENG	39.7513	-1.27901	0.288626	-4.43136	9.36387e-06	0.000122427
TNFRSF12A	48.4242	-1.28079	0.286665	-4.4679	7.89927e-06	0.000105906
SQLE	28.7888	-1.28314	0.3077	-4.1701	3.04464e-05	0.000341044
MPRIP	33.645	-1.28339	0.285539	-4.49462	6.96953e-06	9.48044e-05
MRFAP1L1	68.7981	-1.28368	0.231651	-5.54143	3.00006e-08	7.31605e-07
NABP1	19.946	-1.2853	0.374268	-3.43417	0.000594361	0.00425497
HNRNPAB	38.7374	-1.28616	0.298386	-4.31038	1.62972e-05	0.00019853
UGP2	319.379	-1.28705	0.134926	-9.53897	1.44254e-21	2.24149e-19
PDLIM5	173.109	-1.28874	0.156886	-8.2145	2.13059e-16	1.95329e-14
RAB22A	44.4086	-1.28991	0.334106	-3.86077	0.000113031	0.00105057
SRA1	73.2407	-1.29098	0.205657	-6.27735	3.44396e-10	1.19259e-08
TM2D1	121.92	-1.29147	0.170915	-7.55619	4.15061e-14	2.79475e-12
NREP	64.6949	-1.29291	0.224647	-5.75532	8.64802e-09	2.37674e-07
RNFT1	15.6739	-1.29747	0.421303	-3.07965	0.00207241	0.0119154
VCL	132.976	-1.29954	0.174206	-7.45982	8.66439e-14	5.61564e-12
SLC25A4	63.008	-1.30038	0.240677	-5.40302	6.553e-08	1.4901e-06
GNL3L	39.2615	-1.30043	0.267445	-4.86243	1.15955e-06	1.97662e-05
HNRNPA2B1	322.856	-1.30073	0.167244	-7.77746	7.39975e-15	5.57049e-13
HPS5	36.7739	-1.30379	0.285426	-4.56788	4.92691e-06	7.06677e-05
ZBTB47	10.207	-1.30476	0.484801	-2.69134	0.00711662	0.0327462
UBE2D4	26.2542	-1.30778	0.379145	-3.44928	0.000562074	0.0040598
PLEKHO1	85.8602	-1.30798	0.452851	-2.88832	0.00387301	0.0200431
FILIP1L	171.684	-1.30855	0.171428	-7.63324	2.2892e-14	1.63207e-12
DPT	13.4146	-1.30893	0.445762	-2.93639	0.00332057	0.0176206
SLFN11	26.2944	-1.3099	0.317582	-4.12461	3.71372e-05	0.000403679
MAGEH1	28.7428	-1.30992	0.312326	-4.19408	2.7398e-05	0.000314157
CHST14	14.2495	-1.3107	0.419488	-3.12453	0.00178087	0.0105434
MAGOHB	73.8015	-1.3117	0.211324	-6.20705	5.39873e-10	1.82264e-08
AK4	50.2197	-1.31263	0.293479	-4.47264	7.72614e-06	0.000104045
OXCT1	81.1659	-1.3149	0.195099	-6.73965	1.58763e-11	7.34938e-10
TNS1	176.515	-1.31711	0.253347	-5.19884	2.00539e-07	4.02406e-06
PNPO	17.8804	-1.31721	0.403024	-3.26833	0.00108184	0.00704563
C11orf24	22.4801	-1.32366	0.353066	-3.74905	0.000177506	0.0015422
SLC35D1	12.3794	-1.32486	0.494298	-2.68029	0.00735591	0.0335669
GIGYF1	9.04659	-1.32611	0.522956	-2.5358	0.011219	0.0465986
WDR61	104.928	-1.32639	0.189294	-7.00706	2.43369e-12	1.28245e-10
PRCP	95.9378	-1.32679	0.186474	-7.11513	1.11805e-12	6.24459e-11
CTPS1	18.7514	-1.32738	0.389735	-3.40584	0.000659604	0.00463
HIF1AN	14.2691	-1.32875	0.446272	-2.97743	0.00290674	0.0158194
CD59	688.343	-1.32895	0.143314	-9.27298	1.81015e-20	2.61178e-18
FAM101B	26.7524	-1.32928	0.340921	-3.8991	9.65502e-05	0.000915641
PDGFA	220.77	-1.3306	0.211222	-6.29951	2.98579e-10	1.06435e-08
TGFB3	29.6633	-1.33773	0.326828	-4.09306	4.25721e-05	0.000452212
RUNX1T1	66.1893	-1.34186	0.276515	-4.85275	1.21759e-06	2.05512e-05
DDX6	130.513	-1.34274	0.201546	-6.66223	2.69712e-11	1.18011e-09
CEMIP	129.397	-1.34411	0.185783	-7.23484	4.66089e-13	2.74224e-11
PTCD3	29.655	-1.34635	0.303039	-4.44283	8.8784e-06	0.000117725
RAPGEF5	52.8838	-1.34927	0.249061	-5.41742	6.04663e-08	1.38535e-06
PDHB	246.349	-1.34987	0.143963	-9.37653	6.81783e-21	1.00771e-18
2021-09-02	339.649	-1.35124	0.152152	-8.88089	6.63262e-19	8.03873e-17
SLC38A9	13.1871	-1.35228	0.44791	-3.01908	0.00253542	0.0140961
SLC35E2	30.5825	-1.35458	0.318768	-4.24943	2.14317e-05	0.000255159
TMEM168	38.7979	-1.35471	0.279961	-4.83894	1.30534e-06	2.18519e-05
SIAE	15.0577	-1.35562	0.445219	-3.04484	0.00232804	0.0131297
EDEM3	43.0631	-1.35667	0.301152	-4.50494	6.63917e-06	9.07178e-05
FKTN	10.28	-1.35756	0.498696	-2.72221	0.00648471	0.0304395
ARPC1A	179.605	-1.36431	0.169299	-8.05858	7.71848e-16	6.49638e-14
ZNF655	19.4102	-1.36998	0.363437	-3.7695	0.000163574	0.00144085
RUVBL1	10.5556	-1.37278	0.504589	-2.72059	0.00651651	0.0305769
CCDC146	26.6371	-1.37315	0.361087	-3.80283	0.000143052	0.00128811
LMNA	62.3374	-1.37537	0.23853	-5.76602	8.11676e-09	2.24601e-07
NME6	18.602	-1.3773	0.37157	-3.70671	0.000209967	0.00178457
RBM4B	19.4734	-1.37826	0.384331	-3.58612	0.00033564	0.00265879
HELLS	9.38796	-1.38007	0.544866	-2.53287	0.0113133	0.0468458
KPNA6	116.217	-1.3801	0.203009	-6.79824	1.05902e-11	5.13412e-10
MSRB3	171.126	-1.38254	0.157163	-8.79686	1.40699e-18	1.62407e-16
LMOD1	95.4116	-1.38452	0.203722	-6.79611	1.0748e-11	5.18019e-10
NUDT19	24.4045	-1.38476	0.382393	-3.62132	0.000293108	0.00236989
TIMM10B	55.9919	-1.3854	0.233231	-5.94003	2.84966e-09	8.48595e-08
NOX4	140.82	-1.38937	0.1825	-7.613	2.67809e-14	1.88712e-12
TMEM208	89.7587	-1.38938	0.197463	-7.03615	1.97625e-12	1.05053e-10
SMYD3	52.3802	-1.39835	0.253279	-5.521	3.37081e-08	8.15454e-07
GAS6	65.9901	-1.39855	0.232038	-6.02723	1.6679e-09	5.14374e-08
GGCX	29.9954	-1.39948	0.312264	-4.48174	7.40371e-06	0.000100372
ERO1A	88.1944	-1.39972	0.268963	-5.20414	1.94896e-07	3.92381e-06
RAB30-AS1	16.3102	-1.40566	0.435108	-3.2306	0.00123531	0.00784281
CSRP1	202.408	-1.40784	0.161111	-8.7383	2.36645e-18	2.58391e-16
EIF4E	76.2729	-1.40825	0.252123	-5.58557	2.32941e-08	5.79721e-07
PSAT1	194.011	-1.40981	0.185697	-7.592	3.14996e-14	2.15692e-12
BBS12	13.6091	-1.41011	0.452824	-3.11405	0.00184539	0.0108521
TINAGL1	41.8011	-1.41235	0.287304	-4.91587	8.83904e-07	1.55711e-05
CDH11	119.667	-1.41277	0.19586	-7.21314	5.46754e-13	3.15555e-11
SECISBP2	13.4554	-1.41605	0.442925	-3.19703	0.0013885	0.00859921
GOLGA3	90.1823	-1.41739	0.214717	-6.6012	4.07842e-11	1.70602e-09
SPARCL1	33.5129	-1.41821	0.350499	-4.04626	5.20417e-05	0.000540948
COL1A2	4528.16	-1.422	0.147248	-9.65719	4.58274e-22	7.50579e-20
LRTOMT	13.1915	-1.42499	0.46207	-3.08392	0.00204295	0.0117907
CD99L2	10.8939	-1.42858	0.501514	-2.84853	0.00439223	0.0220795
CBWD2	17.4755	-1.43086	0.389957	-3.66927	0.000243241	0.00203175
SULF1	233.134	-1.43379	0.168622	-8.50297	1.84795e-17	1.86643e-15
FASTKD5	14.0764	-1.43544	0.431002	-3.33046	0.000867017	0.00588368
CRIM1	636.443	-1.43818	0.24438	-5.88501	3.98029e-09	1.14045e-07
CALM2	2450.68	-1.43948	0.145081	-9.92192	3.34264e-23	5.95776e-21
KLHL18	10.7976	-1.44041	0.501649	-2.87136	0.00408712	0.0208309
MARVELD1	37.301	-1.44114	0.282443	-5.1024	3.35378e-07	6.44818e-06
TUBA1B	833.902	-1.44167	0.202962	-7.10318	1.21917e-12	6.71652e-11
LOC107984658	37.3031	-1.44192	0.339892	-4.24228	2.2126e-05	0.000261665
SRBD1	22.2737	-1.44237	0.370979	-3.888	0.000101076	0.000953337
FAM69A	106.108	-1.44245	0.209041	-6.90031	5.18881e-12	2.63131e-10
BET1L	22.9969	-1.44412	0.343175	-4.20812	2.57508e-05	0.000298946
AXL	189.482	-1.44437	0.287804	-5.01858	5.2054e-07	9.63197e-06
LINC01279	418.747	-1.44573	0.149076	-9.6979	3.07755e-22	5.18055e-20
PLAC9	149.272	-1.44598	0.414886	-3.48526	0.000491664	0.00363795
ACOX3	8.82888	-1.44951	0.538969	-2.68941	0.0071578	0.0328608
FAM118B	40.1804	-1.45126	0.266803	-5.43945	5.34457e-08	1.24576e-06
ZNF124	8.03779	-1.45305	0.569203	-2.55277	0.0106869	0.0447762
SKA2	60.0401	-1.45416	0.239494	-6.07179	1.26492e-09	3.99241e-08
CDC42EP3	123.412	-1.45452	0.234754	-6.1959	5.79512e-10	1.94562e-08
PHLDB1	25.1663	-1.45706	0.339423	-4.29277	1.76457e-05	0.000213227
FAM173B	18.5202	-1.4588	0.399536	-3.65122	0.000260996	0.0021475
GSPT2	46.2137	-1.4657	0.288599	-5.07869	3.80052e-07	7.20849e-06
HNRNPM	67.7928	-1.46926	0.248206	-5.91953	3.22855e-09	9.47459e-08
SLC40A1	268.805	-1.47528	0.243333	-6.06281	1.33767e-09	4.20015e-08
LOC644936	10.8493	-1.47532	0.536294	-2.75096	0.00594213	0.0283873
OSGEP	28.7692	-1.47661	0.329792	-4.47741	7.55539e-06	0.000102086
SCARF2	66.1016	-1.47674	0.276666	-5.33762	9.41761e-08	2.03461e-06
PLXNA4	11.631	-1.47677	0.483958	-3.05144	0.00227747	0.0129034
TUSC2	11.3874	-1.47719	0.527467	-2.80054	0.00510169	0.0249324
STK17B	55.2694	-1.47795	0.349914	-4.22374	2.40281e-05	0.000282738
VCAM1	15.0881	-1.47821	0.453113	-3.26234	0.00110498	0.00716292
PARP1	25.1862	-1.47936	0.343282	-4.30945	1.63664e-05	0.000199157
PSMA3-AS1	48.3815	-1.48351	0.251217	-5.90529	3.52025e-09	1.02131e-07
LETM1	12.7176	-1.48571	0.458116	-3.24308	0.00118246	0.00757476
FUT11	62.8374	-1.48621	0.267019	-5.56593	2.60753e-08	6.42342e-07
ENTPD1	38.8002	-1.48691	0.285329	-5.21121	1.87616e-07	3.79126e-06
FAM127C	11.658	-1.48956	0.483229	-3.08251	0.0020526	0.0118295
LXN	24.9769	-1.49322	0.342069	-4.36528	1.26961e-05	0.000159458
TSPAN31	17.1389	-1.49438	0.409114	-3.65273	0.000259471	0.00213786
KCNAB1	14.5214	-1.50385	0.438533	-3.42927	0.000605213	0.00431381
CAP1	361.903	-1.50538	0.137218	-10.9707	5.28576e-28	1.39268e-25
SMU1	97.3058	-1.50871	0.243255	-6.20214	5.56988e-10	1.87519e-08
ACVR2A	29.3247	-1.51267	0.341038	-4.43549	9.18614e-06	0.000120363
FRMD8	11.5051	-1.51643	0.501981	-3.02089	0.00252032	0.0140443
POLR3B	13.6218	-1.51776	0.474737	-3.19706	0.00138836	0.00859921
ENO1	1241.62	-1.52287	0.179026	-8.50641	1.79398e-17	1.82715e-15
APOL2	44.9765	-1.52409	0.319678	-4.76757	1.8646e-06	2.99477e-05
GPATCH4	40.8303	-1.52514	0.296835	-5.13802	2.7765e-07	5.43637e-06
LRRC17	114.035	-1.52695	0.188899	-8.08344	6.29661e-16	5.3367e-14
PKIB	10.8932	-1.52821	0.519179	-2.94352	0.00324504	0.0172879
LINC01184	8.54396	-1.53242	0.558873	-2.74198	0.00610701	0.0290035
M6PR	12.9236	-1.53487	0.458889	-3.34475	0.000823569	0.00562664
EDN1	37.4894	-1.53848	0.285379	-5.39102	7.00579e-08	1.57826e-06
PKM	235.748	-1.53943	0.188992	-8.14549	3.77752e-16	3.31765e-14
MED31	23.8344	-1.5398	0.352504	-4.36817	1.25292e-05	0.000157525
SEC22B	92.0991	-1.54056	0.242889	-6.34262	2.25884e-10	8.32133e-09
PMM2	52.3375	-1.54241	0.267333	-5.76963	7.9445e-09	2.2135e-07
FAM98A	67.6636	-1.54307	0.258142	-5.97761	2.26431e-09	6.80979e-08
DCBLD2	133.28	-1.5439	0.22179	-6.96107	3.37688e-12	1.74161e-10
KCTD20	18.4088	-1.5455	0.400155	-3.86224	0.00011235	0.00104504
MRPL12	17.1337	-1.54674	0.409188	-3.78002	0.000156819	0.00139038
MFAP2	12.2156	-1.55007	0.480248	-3.22764	0.00124814	0.00790584
NF2	12.7717	-1.55454	0.466326	-3.33359	0.000857342	0.00583763
SYNJ2BP	72.9575	-1.55555	0.225311	-6.904	5.05565e-12	2.57456e-10
TRAPPC1	43.4996	-1.55761	0.285831	-5.44943	5.05302e-08	1.18918e-06
KLHL30	12.8879	-1.55934	0.552346	-2.82311	0.00475601	0.0236144
HDAC8	25.877	-1.55961	0.338138	-4.61234	3.98155e-06	5.84218e-05
LINC00924	65.1556	-1.56389	0.260893	-5.99439	2.04247e-09	6.1887e-08
C22orf46	10.1481	-1.56762	0.530375	-2.95568	0.00311977	0.0167308
KCNQ1OT1	83.3936	-1.57165	0.260402	-6.03546	1.58506e-09	4.91327e-08
MXD4	14.7189	-1.57221	0.4314	-3.64442	0.000267991	0.00219611
EML4	163.624	-1.57493	0.193767	-8.12796	4.36587e-16	3.80679e-14
TOR1AIP2	156.266	-1.57643	0.23656	-6.66397	2.66533e-11	1.17043e-09
STARD4-AS1	11.9265	-1.5802	0.505761	-3.12441	0.00178162	0.0105434
FZD4	27.2271	-1.58389	0.335135	-4.72614	2.28833e-06	3.57403e-05
PLEC	37.7629	-1.5846	0.361238	-4.38656	1.15155e-05	0.000146297
GMFB	34.6238	-1.5851	0.348854	-4.54374	5.52648e-06	7.74345e-05
FAM184B	8.99821	-1.58715	0.58045	-2.73435	0.00625043	0.0295457
LOC105379057	35.8253	-1.58959	0.306716	-5.18261	2.18804e-07	4.35453e-06
ARHGDIB	126.328	-1.58963	0.20839	-7.62817	2.38119e-14	1.68772e-12
ZNF557	12.7398	-1.59373	0.487293	-3.27057	0.00107329	0.00700615
P3H4	21.4065	-1.5953	0.399463	-3.99361	6.50741e-05	0.000657747
MRPL28	23.5104	-1.60055	0.371101	-4.31298	1.61071e-05	0.000196594
RNF121	11.5725	-1.60108	0.496451	-3.22505	0.00125952	0.00796313
CCL26	21.082	-1.60375	0.385421	-4.16105	3.1679e-05	0.000352571
ITFG2	15.7753	-1.60623	0.445571	-3.60489	0.000312284	0.00249992
SRPX2	58.8155	-1.60687	0.270456	-5.94132	2.82735e-09	8.44028e-08
LRRC32	24.2815	-1.60856	0.356507	-4.51202	6.42144e-06	8.84408e-05
OMD	16.1276	-1.61037	0.424642	-3.7923	0.000149257	0.00133604
ZNF512	20.5125	-1.61094	0.377102	-4.27188	1.9383e-05	0.000231678
SPTSSA	108.637	-1.61287	0.252057	-6.39882	1.56584e-10	5.91216e-09
TNFRSF10D	27.6254	-1.61693	0.330944	-4.8858	1.03009e-06	1.77845e-05
LTBP3	15.0589	-1.61946	0.433984	-3.73161	0.000190257	0.00163656
TNNT2	12.8869	-1.61996	0.480994	-3.36794	0.000757326	0.00521819
CYP20A1	67.6584	-1.62143	0.233293	-6.95019	3.64791e-12	1.86551e-10
LOC107986163	8.2146	-1.62198	0.599045	-2.70761	0.00677688	0.0315058
SMUG1	32.492	-1.62547	0.312277	-5.20523	1.93758e-07	3.90739e-06
MAP3K13	90.9996	-1.62578	0.211197	-7.69794	1.38276e-14	1.0219e-12
TRIM59	39.8241	-1.62643	0.308874	-5.26566	1.39688e-07	2.90897e-06
EML3	12.0388	-1.63037	0.544944	-2.99181	0.00277328	0.0151954
KLHDC3	14.3741	-1.63291	0.499791	-3.26719	0.00108622	0.00707037
LANCL2	24.9938	-1.63474	0.362166	-4.51378	6.36823e-06	8.79076e-05
MPHOSPH6	43.9025	-1.64104	0.301694	-5.43944	5.34483e-08	1.24576e-06
ARPC1B	14.7057	-1.64225	0.455022	-3.60918	0.000307172	0.00246388
SKIL	268.048	-1.64285	0.248535	-6.61016	3.83897e-11	1.62687e-09
ZRANB2	164.771	-1.64374	0.18593	-8.84064	9.51707e-19	1.13085e-16
DNAJC14	10.212	-1.64382	0.533715	-3.07996	0.00207029	0.0119088
GTF3C6	52.6377	-1.64605	0.254369	-6.47112	9.72799e-11	3.7911e-09
S1PR2	44.9332	-1.64692	0.287972	-5.71904	1.07128e-08	2.83491e-07
C7orf73	200.717	-1.64788	0.16327	-10.093	5.93393e-24	1.14157e-21
FKBP2	26.6593	-1.64833	0.368427	-4.47398	7.67777e-06	0.000103509
PEX11B	32.7547	-1.65028	0.311071	-5.30516	1.12577e-07	2.38954e-06
SORBS2	262.198	-1.65124	0.16457	-10.0337	1.08427e-23	1.96139e-21
RGS5	961.329	-1.65368	0.156558	-10.5627	4.43483e-26	9.77275e-24
KLF16	12.1375	-1.65493	0.53942	-3.06799	0.00215506	0.012303
C4orf3	890.994	-1.65684	0.128518	-12.8919	4.99881e-38	2.63416e-35
NIPSNAP3A	112.871	-1.65687	0.19789	-8.37271	5.63058e-17	5.41608e-15
FASTKD3	13.0354	-1.66611	0.470997	-3.53742	0.000404063	0.00308974
ENTPD7	10.7085	-1.6667	0.519836	-3.2062	0.00134499	0.00835961
LINC00888	6.70007	-1.67012	0.659453	-2.53259	0.0113225	0.0468676
SLC30A4	34.9977	-1.67087	0.387021	-4.31727	1.57972e-05	0.000193396
LINC00909	13.2923	-1.67461	0.476681	-3.51306	0.000442984	0.00333891
FAM103A1	14.1148	-1.67517	0.454345	-3.68699	0.000226919	0.00191064
ZSCAN16	7.09907	-1.67574	0.619614	-2.70448	0.00684104	0.031719
ANP32E	276.382	-1.68351	0.210792	-7.98657	1.38742e-15	1.14391e-13
EIF4EBP2	68.6849	-1.68433	0.238145	-7.07268	1.51972e-12	8.18622e-11
SENP5	68.6489	-1.69262	0.330479	-5.12171	3.02773e-07	5.87362e-06
BNIP3L	695.716	-1.69799	0.148206	-11.4569	2.17029e-30	6.57597e-28
RDH10	28.0031	-1.69803	0.375205	-4.5256	6.0225e-06	8.38033e-05
LOC105377329	9.72134	-1.69876	0.56245	-3.02029	0.00252537	0.0140595
BCDIN3D	11.2222	-1.70044	0.529309	-3.21257	0.00131552	0.00822712
TLE3	7.48246	-1.70063	0.617626	-2.7535	0.00589614	0.0282344
L3MBTL2	13.9952	-1.70422	0.453515	-3.75779	0.000171419	0.00150227
GAP43	6.68267	-1.70683	0.651487	-2.6199	0.00879559	0.0383739
ZNF252P	14.5558	-1.7073	0.488546	-3.49466	0.00047467	0.00352297
TMX1	86.0923	-1.7087	0.217901	-7.84165	4.44679e-15	3.41108e-13
METTL7A	37.6938	-1.70897	0.340479	-5.01931	5.18585e-07	9.61047e-06
MYL6	6382.08	-1.71395	0.147557	-11.6155	3.43669e-31	1.2622e-28
B9D1	10.0186	-1.71434	0.569512	-3.01019	0.00261084	0.0144358
WDR55	9.01707	-1.71638	0.580461	-2.95693	0.00310721	0.016679
GPAA1	23.2562	-1.71665	0.363939	-4.71685	2.39522e-06	3.71704e-05
SLC35B4	7.09185	-1.71948	0.665665	-2.5831	0.00979166	0.0419346
PDLIM7	40.7606	-1.72353	0.30812	-5.59368	2.22311e-08	5.55549e-07
GLIPR1	83.4496	-1.72527	0.233745	-7.38099	1.57122e-13	9.66658e-12
PPP1CA	16.0909	-1.72973	0.428615	-4.03562	5.44579e-05	0.000562205
RAB36	14.0919	-1.73058	0.485747	-3.56273	0.000367024	0.0028662
CTTN	197.349	-1.73812	0.211181	-8.23045	1.8651e-16	1.72558e-14
MEGF6	12.1255	-1.7407	0.499283	-3.48639	0.000489585	0.00362478
CSTF2T	11.5104	-1.74249	0.513913	-3.39063	0.000697333	0.00485674
SLC12A2	57.6106	-1.74388	0.318555	-5.47434	4.3915e-08	1.04159e-06
FGF1	11.8157	-1.74892	0.521642	-3.35273	0.000800186	0.00549576
FICD	6.73536	-1.74902	0.661441	-2.64425	0.00818712	0.0362808
ZNF35	14.9956	-1.75021	0.477842	-3.66273	0.000249544	0.00207582
LYRM2	95.6538	-1.75055	0.227655	-7.68947	1.4775e-14	1.08529e-12
FBN2	20.1814	-1.75064	0.422344	-4.14507	3.39708e-05	0.000372941
LOC105379049	14.5971	-1.75218	0.462765	-3.78632	0.000152893	0.00136255
SLC25A20	12.5728	-1.75459	0.484468	-3.62168	0.000292701	0.00236976
ADAM10	119.683	-1.75542	0.223584	-7.85129	4.11788e-15	3.24083e-13
ANKRD36BP1	8.15294	-1.75696	0.607914	-2.89015	0.00385059	0.0199526
WDR92	12.8705	-1.75943	0.48606	-3.61977	0.00029486	0.00237772
KDM4A	6.88445	-1.7597	0.653871	-2.6912	0.00711947	0.0327469
TRAPPC2	36.1864	-1.75984	0.31904	-5.51604	3.46725e-08	8.35449e-07
PPP2R1B	15.9339	-1.76034	0.443667	-3.96771	7.25672e-05	0.000717386
ZNF69	6.96365	-1.76351	0.668038	-2.63984	0.00829457	0.0366633
EXOG	12.7486	-1.76414	0.529933	-3.32898	0.00087164	0.00590843
TARDBP	56.8759	-1.76415	0.266217	-6.62676	3.43138e-11	1.46171e-09
SMIM12	17.8483	-1.76843	0.409903	-4.31427	1.6013e-05	0.000195643
PCDH10	15.0454	-1.7696	0.460669	-3.84137	0.000122348	0.00112616
VMP1	300.512	-1.77093	0.183362	-9.65809	4.54232e-22	7.50579e-20
SPRYD4	11.1621	-1.77241	0.533643	-3.32134	0.000895879	0.00603603
FAM84B	12.5175	-1.77427	0.51458	-3.448	0.000564756	0.00407263
TUBB6	100.791	-1.77665	0.203049	-8.74986	2.13624e-18	2.35375e-16
ZDHHC12	9.16853	-1.77713	0.60975	-2.91452	0.00356239	0.0186991
TBC1D24	7.92949	-1.78769	0.665866	-2.68476	0.00725823	0.0332338
FAAP20	12.1964	-1.79904	0.518355	-3.47066	0.000519174	0.00381189
FABP3	16.5036	-1.79927	0.443549	-4.05653	4.98074e-05	0.000519953
IFI35	7.96243	-1.80179	0.609217	-2.95754	0.00310102	0.0166597
ARGLU1	133.859	-1.80283	0.205897	-8.75597	2.02356e-18	2.27089e-16
RNF216P1	29.1064	-1.80925	0.343039	-5.2742	1.33337e-07	2.78629e-06
LOC105369205	73.2758	-1.8108	0.241742	-7.49062	6.85498e-14	4.52925e-12
TMEM246	8.56528	-1.81372	0.591042	-3.06868	0.0021501	0.0122863
MSRB1	12.1171	-1.8196	0.508068	-3.58141	0.000341741	0.00269698
TAGLN	1932.29	-1.82016	0.180417	-10.0886	6.20409e-24	1.15682e-21
ARHGAP28	17.5573	-1.82041	0.441445	-4.12375	3.72755e-05	0.00040482
WDR73	6.47491	-1.82723	0.699429	-2.61246	0.00898933	0.0390784
ZNF772	7.54281	-1.82917	0.66395	-2.75498	0.0058696	0.0281516
CTNNB1	304.13	-1.83039	0.246947	-7.41205	1.2436e-13	7.76931e-12
REEP3	150.64	-1.8308	0.274844	-6.66123	2.71538e-11	1.18383e-09
PGAM1	8.14751	-1.83125	0.614559	-2.97978	0.00288459	0.01572
RRP7A	12.0601	-1.83316	0.506198	-3.62143	0.00029298	0.00236989
NPTN	294.668	-1.83518	0.155596	-11.7945	4.1653e-32	1.6285e-29
CSRP2	110.794	-1.83957	0.190937	-9.63442	5.7212e-22	9.12381e-20
MORF4L2	739.996	-1.83968	0.120301	-15.2923	8.60278e-53	8.02044e-50
NRAV	10.3328	-1.84235	0.541095	-3.40485	0.000662013	0.0046406
GBP1	39.6249	-1.84354	0.304593	-6.05247	1.42639e-09	4.44417e-08
MARCKS	508.431	-1.84365	0.366942	-5.02435	5.05131e-07	9.37548e-06
ACKR4	7.23357	-1.84378	0.64005	-2.88069	0.00396806	0.0204068
MASTL	13.9348	-1.84467	0.469868	-3.92594	8.63906e-05	0.000829678
CCNYL1	8.7204	-1.85175	0.613079	-3.02041	0.00252436	0.0140595
FADS2	6.00868	-1.85767	0.713992	-2.60181	0.00927323	0.0400397
ORAI2	13.2364	-1.8607	0.482389	-3.85726	0.000114663	0.00106115
ND2	1975.76	-1.86629	0.182795	-10.2098	1.7932e-24	3.62226e-22
CBX6	132.979	-1.86793	0.263792	-7.08107	1.4305e-12	7.74004e-11
ZNF587	11.9734	-1.87346	0.573191	-3.26847	0.00108129	0.00704563
GLIPR2	47.7383	-1.87483	0.28963	-6.4732	9.59512e-11	3.75138e-09
FNDC1	10.6236	-1.8749	0.626045	-2.99482	0.00274602	0.0150733
ZNF765	12.4998	-1.8804	0.544365	-3.4543	0.000551733	0.004009
GLTP	63.7392	-1.88383	0.290931	-6.47518	9.46975e-11	3.71435e-09
FBXL2	9.52381	-1.88797	0.579625	-3.25722	0.00112508	0.00727639
ZNF235	6.27473	-1.89333	0.701508	-2.69894	0.00695611	0.0321909
LOC105370526	17.7068	-1.89608	0.45005	-4.21304	2.5196e-05	0.000293348
HNRNPR	155.476	-1.89991	0.205438	-9.24809	2.28541e-20	3.22083e-18
COX20	16.7472	-1.90008	0.455738	-4.16924	3.05617e-05	0.000342021
BMP6	23.4187	-1.90265	0.377317	-5.04257	4.59317e-07	8.55134e-06
CCDC81	6.38307	-1.90277	0.705931	-2.69541	0.0070302	0.0324347
DYNLT3	477.891	-1.91772	0.128531	-14.9203	2.43103e-50	2.10458e-47
FKBP14	59.3656	-1.92148	0.257086	-7.47408	7.77483e-14	5.06618e-12
MIR34AHG	5.61455	-1.9225	0.763366	-2.51845	0.0117873	0.0482479
LINC00667	26.4413	-1.93011	0.373691	-5.16499	2.40454e-07	4.75416e-06
NRG4	7.5896	-1.9322	0.660484	-2.92542	0.00343988	0.0181745
NRAS	76.735	-1.93463	0.232222	-8.33097	8.0181e-17	7.65192e-15
PXYLP1	5.33436	-1.93512	0.76467	-2.53066	0.0113847	0.0470768
TUBA1A	514.712	-1.94196	0.168798	-11.5046	1.25003e-30	4.0947e-28
ZNF562	32.8747	-1.94197	0.325703	-5.96238	2.48587e-09	7.45761e-08
LOC101927789	6.90945	-1.95492	0.702394	-2.78322	0.00538216	0.026145
B3GLCT	11.4241	-1.95581	0.557502	-3.50817	0.000451202	0.00338821
SLC35E3	18.1121	-1.95666	0.430445	-4.54567	5.47611e-06	7.68177e-05
TCTA	6.13007	-1.95938	0.717581	-2.73054	0.00632305	0.0298308
CD14	6.46372	-1.96701	0.711061	-2.76631	0.00566954	0.0273546
C8orf48	29.5877	-1.96805	0.347058	-5.67065	1.42257e-08	3.65288e-07
SAMD9	25.8801	-1.96816	0.367536	-5.35502	8.55461e-08	1.87829e-06
PBLD	7.23013	-1.97035	0.677852	-2.90675	0.00365199	0.019095
TCEAL1	77.1737	-1.97313	0.230787	-8.54958	1.23541e-17	1.27976e-15
ZNF287	6.58743	-1.97724	0.713243	-2.77218	0.00556823	0.0269409
PPP1R12B	35.5686	-1.97742	0.314239	-6.29273	3.11924e-10	1.10541e-08
THUMPD3-AS1	41.9389	-1.97808	0.292485	-6.76302	1.35148e-11	6.35871e-10
PTGIS	221.771	-1.97914	0.191156	-10.3535	4.03501e-25	8.5797e-23
GALK2	15.5657	-1.98011	0.515855	-3.8385	0.000123786	0.00113658
SLC6A6	6.73239	-1.98251	0.689294	-2.87615	0.0040256	0.0206278
DBNL	17.1112	-1.98358	0.452778	-4.38091	1.18184e-05	0.000149524
RAB11FIP1	41.6991	-1.98402	0.385118	-5.15172	2.58111e-07	5.07842e-06
SRSF5	133.524	-1.98888	0.239578	-8.30159	1.02727e-16	9.72692e-15
CAPN1	5.3776	-1.99192	0.762636	-2.61189	0.00900439	0.0391159
FAM212B	8.86222	-1.99779	0.62233	-3.21017	0.00132657	0.00828763
SPCS3	162.534	-2.00287	0.194292	-10.3086	6.44378e-25	1.34653e-22
C6orf62	457.575	-2.01863	0.437783	-4.61102	4.0069e-06	5.86517e-05
ZNF790	11.112	-2.02296	0.570854	-3.54375	0.000394481	0.0030337
TPI1	821.792	-2.02525	0.200711	-10.0904	6.09405e-24	1.15406e-21
MTERF1	13.8597	-2.02752	0.495601	-4.09103	4.29468e-05	0.000455394
ATP6	2799.35	-2.02763	0.126634	-16.0117	1.05841e-57	1.16617e-54
ND1	1343.2	-2.03739	0.156311	-13.0342	7.81689e-39	4.3064e-36
KIAA0040	14.5685	-2.03833	0.489786	-4.16168	3.15917e-05	0.000351922
STK38L	159.723	-2.04039	0.19173	-10.642	1.90055e-26	4.42975e-24
KRBOX1	12.9354	-2.04417	0.516522	-3.95756	7.57186e-05	0.000741883
CARMN	20.4397	-2.04936	0.443067	-4.62538	3.73909e-06	5.52656e-05
PDGFRA	152.815	-2.05792	0.226516	-9.08512	1.03584e-19	1.34993e-17
C1orf198	342.112	-2.05881	0.213964	-9.62224	6.44117e-22	1.01386e-19
LDHA	1460.9	-2.05891	0.182202	-11.3002	1.30979e-29	3.60788e-27
EPM2AIP1	32.4262	-2.06296	0.361164	-5.71198	1.11666e-08	2.94216e-07
PPIL1	37.1403	-2.07355	0.333152	-6.22403	4.8453e-10	1.64958e-08
RGS7BP	9.89132	-2.08282	0.60707	-3.43095	0.000601477	0.00429323
GPR22	6.5657	-2.08539	0.755975	-2.75855	0.00580587	0.0278792
DDAH1	236.773	-2.09617	0.238083	-8.80439	1.31565e-18	1.53324e-16
CARD6	11.5038	-2.09988	0.564408	-3.72051	0.000198824	0.00169701
CNN1	40.8906	-2.10572	0.313751	-6.71143	1.92723e-11	8.74831e-10
ERG	13.4699	-2.10714	0.526161	-4.00473	6.20874e-05	0.000631292
LOC107987245	15.2121	-2.11463	0.481049	-4.39587	1.10332e-05	0.000141057
LINC01611	6.21336	-2.11918	0.747732	-2.83415	0.0045948	0.0229204
LIG4	13.7512	-2.12744	0.522295	-4.07325	4.63615e-05	0.000487233
AP5S1	8.73644	-2.15216	0.632176	-3.40436	0.000663184	0.00464545
IFT81	39.9026	-2.17169	0.316406	-6.86363	6.71335e-12	3.36222e-10
ZNF169	5.0502	-2.19092	0.839385	-2.61015	0.00905027	0.0392729
PENK	33.2278	-2.19144	0.630257	-3.47706	0.000506942	0.00372824
ECE2	5.06639	-2.19255	0.868039	-2.52586	0.0115414	0.0475303
P3H3	9.25827	-2.19325	0.633331	-3.46304	0.000534115	0.00390439
ARL4A	9.0126	-2.1968	0.627825	-3.49907	0.00046689	0.00348228
ZNF829	13.5243	-2.19903	0.568525	-3.86796	0.00010975	0.00102242
ACTB	3443.94	-2.2095	0.171754	-12.8643	7.14756e-38	3.60952e-35
GAS6-AS2	16.2473	-2.22372	0.48727	-4.56362	5.02782e-06	7.17753e-05
TMEM19	11.9126	-2.22571	0.566049	-3.93201	8.42378e-05	0.000812868
INMT	90.8161	-2.22763	0.288806	-7.71325	1.22653e-14	9.12e-13
JAK3	7.54305	-2.22911	0.71887	-3.10085	0.00192968	0.0112495
ZC3HAV1L	40.0681	-2.22913	0.420589	-5.30003	1.15785e-07	2.45334e-06
NT5DC3	37.6056	-2.23059	0.386026	-5.77834	7.54425e-09	2.10683e-07
ND4	7897.53	-2.2344	0.108834	-20.5303	1.15364e-93	2.79643e-90
SYNPO2	101.593	-2.23466	0.241926	-9.23699	2.53531e-20	3.49181e-18
EDARADD	12.5837	-2.2385	0.547474	-4.08878	4.3364e-05	0.000459416
SLC41A2	30.1733	-2.24087	0.435501	-5.14551	2.66797e-07	5.23233e-06
PAFAH1B2	232.348	-2.24176	0.378981	-5.91524	3.31397e-09	9.70176e-08
ZNF781	9.43174	-2.24549	0.632579	-3.54974	0.000385609	0.0029806
LOC284454	19.9806	-2.24781	0.472354	-4.75874	1.94802e-06	3.08628e-05
LOC101929460	5.10176	-2.2586	0.851047	-2.6539	0.00795663	0.0355846
WDR5B	23.8888	-2.26043	0.418582	-5.4002	6.6565e-08	1.5108e-06
DNAJC3-AS1	5.17342	-2.26511	0.838766	-2.70052	0.00692306	0.0320625
SRSF6	215.755	-2.28059	0.406268	-5.6135	1.98269e-08	4.99588e-07
HSPB7	8.34824	-2.28679	0.670317	-3.41151	0.000646038	0.00455212
LOC101929398	8.06847	-2.29152	0.714948	-3.20515	0.00134991	0.00838164
LUZP1	59.5354	-2.29643	0.279583	-8.21377	2.14346e-16	1.95329e-14
WDCP	7.41874	-2.30954	0.761547	-3.0327	0.0024238	0.0136065
FAM133CP	5.31956	-2.30997	0.821194	-2.81294	0.00490909	0.0241975
LINC00643	11.1727	-2.3119	0.585595	-3.94795	7.88235e-05	0.000766726
KRT18	125.636	-2.31655	0.432867	-5.35164	8.71583e-08	1.90679e-06
ZNF37BP	9.38117	-2.32448	0.655367	-3.54684	0.000389878	0.00300957
FABP4	18.6393	-2.32861	0.489386	-4.75823	1.95302e-06	3.09016e-05
LOC401261	5.79979	-2.347	0.821777	-2.856	0.00429011	0.0217103
TUBB2A	8.53183	-2.35123	0.67961	-3.45968	0.000540821	0.00394152
ZNF546	7.70015	-2.35356	0.727702	-3.23424	0.00121968	0.00775986
ZNF223	8.42165	-2.3615	0.684359	-3.45067	0.000559206	0.00404873
NAT1	11.1012	-2.36268	0.583249	-4.05089	5.1023e-05	0.000531456
ZNF559	6.87073	-2.37347	0.749026	-3.16874	0.00153102	0.00933075
C10orf11	4.41115	-2.37646	0.939329	-2.52995	0.0114079	0.0471085
UNK	7.16614	-2.38777	0.739494	-3.22892	0.00124259	0.00788079
C21orf2	6.22132	-2.39131	0.817168	-2.92634	0.0034298	0.0181367
C22orf29	7.62072	-2.40199	0.724886	-3.31362	0.000920972	0.00616354
IRGQ	13.4973	-2.40377	0.543531	-4.42251	9.75613e-06	0.000126736
TGFBR1	123.987	-2.40874	0.257909	-9.33948	9.68077e-21	1.41363e-18
PGK1	601.95	-2.41129	0.21118	-11.4182	3.39245e-30	1.00284e-27
LOC105371630	7.32824	-2.41704	0.772927	-3.12713	0.00176524	0.0104824
FANCL	4.8365	-2.419	0.928728	-2.60463	0.00919722	0.0397824
PCBD2	5.64009	-2.42411	0.876004	-2.76724	0.00565333	0.0272981
LOC100507599	4.76395	-2.44214	0.949875	-2.57102	0.0101401	0.0430465
GMPPB	6.0802	-2.49659	0.826778	-3.01966	0.0025306	0.0140821
LUZP2	91.0183	-2.50954	0.253217	-9.91063	3.74262e-23	6.574e-21
CUL9	10.5528	-2.51913	0.681092	-3.69867	0.000216734	0.00183437
THBS1	1709.11	-2.52299	0.219634	-11.4872	1.52939e-30	4.87795e-28
DOLK	8.02477	-2.56091	0.725261	-3.53102	0.000413955	0.00314931
FAM26E	19.6731	-2.56548	0.480012	-5.34461	9.06123e-08	1.97522e-06
COX1	19577.2	-2.56775	0.15245	-16.8432	1.17763e-63	1.7841e-60
SLN	441.61	-2.57111	0.225668	-11.3933	4.51383e-30	1.30256e-27
COL1A1	4275.09	-2.57268	0.185167	-13.8939	6.9021e-44	4.92079e-41
RAD51-AS1	5.03885	-2.58795	0.948803	-2.7276	0.00637977	0.0300166
ILF3-AS1	11.5391	-2.60227	0.617455	-4.21451	2.50316e-05	0.000292202
HILPDA	44.6534	-2.60965	0.332553	-7.84733	4.25001e-15	3.32324e-13
ZNF708	14.0978	-2.6145	0.573254	-4.5608	5.09602e-06	7.25779e-05
OPA3	7.94664	-2.62542	0.742653	-3.53519	0.000407487	0.00311004
STARD5	11.7354	-2.6292	0.634055	-4.14664	3.37389e-05	0.000371404
C5orf46	216.038	-2.63275	0.217575	-12.1004	1.0508e-33	4.54845e-31
LOC107986006	10.4405	-2.63541	0.659061	-3.99873	6.36831e-05	0.000645891
LOC100132215	6.83732	-2.64576	0.831708	-3.18111	0.00146709	0.00900769
RAB9B	8.85161	-2.66328	0.727738	-3.65966	0.000252549	0.0020965
LOC100506725	31.4898	-2.67822	0.40547	-6.60523	3.96903e-11	1.6703e-09
ALDH1B1	17.9321	-2.68863	0.527089	-5.10091	3.38028e-07	6.48244e-06
LINC00968	32.8259	-2.69913	0.421569	-6.40258	1.5277e-10	5.82256e-09
IGFBPL1	14.6523	-2.71835	0.594543	-4.57216	4.82711e-06	6.93182e-05
ST6GAL2	11.5845	-2.72761	0.698319	-3.90597	9.38482e-05	0.000893511
MYH10	618.534	-2.72864	0.16466	-16.5714	1.12252e-61	1.51166e-58
LINC01521	5.8126	-2.72883	0.921095	-2.96259	0.00305064	0.0164474
GATSL2	61.6309	-2.75376	0.317185	-8.68188	3.89293e-18	4.1388e-16
LINC01004	7.69171	-2.75623	0.795586	-3.4644	0.00053142	0.00388938
NOL3	5.73929	-2.77595	0.922593	-3.00886	0.00262228	0.0144925
ACTA2-AS1	10.5253	-2.77602	0.669525	-4.14626	3.37956e-05	0.000371691
COX3	9008.87	-2.78453	0.135749	-20.5124	1.66844e-93	3.37026e-90
LOC105369807	4.09882	-2.84624	1.12	-2.54128	0.0110447	0.0460166
LOC107985054	4.17098	-2.86457	1.10066	-2.6026	0.00925205	0.0399625
SYTL5	12.378	-2.86696	0.656078	-4.36984	1.24335e-05	0.000156484
MIR210HG	6.05441	-2.88239	0.914189	-3.15295	0.00161631	0.00972673
PKDCC	4.02698	-2.88249	1.13545	-2.53864	0.0111283	0.0463011
ZNF396	4.14841	-2.88683	1.11817	-2.58175	0.00982996	0.0420652
AVIL	4.05043	-2.88687	1.13207	-2.55008	0.0107698	0.0450414
TRPA1	11.793	-2.8872	0.65786	-4.38878	1.13989e-05	0.00014512
ZNF780B	6.40607	-2.89655	0.900209	-3.21764	0.0012925	0.00811664
SERINC5	157.943	-2.90153	0.429969	-6.74824	1.49644e-11	6.97573e-10
C2orf68	46.8019	-2.90412	0.388471	-7.47576	7.67566e-14	5.0286e-12
EMILIN1	20.762	-2.90672	0.506662	-5.73699	9.63741e-09	2.60146e-07
ZNF587B	8.33018	-2.91007	0.790833	-3.67975	0.000233463	0.00195683
NRXN3	13.8297	-2.91212	0.620733	-4.69142	2.71322e-06	4.15729e-05
RBM12	10.2354	-2.91231	0.708897	-4.10822	3.98713e-05	0.000429166
ANKRD1	92.444	-2.91562	0.296906	-9.82	9.23404e-23	1.59881e-20
OPCML	4.14926	-2.93537	1.10858	-2.64786	0.00810034	0.0360421
B3GALT6	6.35521	-2.9441	0.922379	-3.19185	0.00141363	0.00872809
MYL4	23.0487	-2.955	0.490965	-6.01876	1.75758e-09	5.38407e-08
BLOC1S1	93.4832	-2.96814	0.273564	-10.8499	1.99629e-27	5.04064e-25
CYTB	14251	-2.98623	0.108431	-27.5405	5.74981e-167	2.32292e-163
SYNDIG1	4.48137	-2.99602	1.11868	-2.67818	0.00740238	0.0337281
LOC389834	4.87139	-3.00977	1.1069	-2.71911	0.00654584	0.0306552
AMZ1	11.2834	-3.06255	0.712569	-4.2979	1.72421e-05	0.000208765
TMEM177	4.37483	-3.08314	1.1342	-2.71834	0.00656106	0.0307027
CPA4	4.81592	-3.09604	1.08979	-2.84095	0.00449796	0.022527
ND3	641.966	-3.13039	0.240134	-13.036	7.63508e-39	4.3064e-36
HEYL	14.5649	-3.13211	0.658498	-4.75645	1.97023e-06	3.11333e-05
GCH1	4.81518	-3.14169	1.12319	-2.79711	0.00515617	0.0251581
ESM1	15.1313	-3.1455	0.65736	-4.78505	1.70948e-06	2.77361e-05
CHMP6	11.4827	-3.14597	0.731671	-4.2997	1.71027e-05	0.000207285
TTPAL	9.58529	-3.17631	0.788554	-4.02802	5.62479e-05	0.000577507
TNFRSF11B	367.024	-3.19	0.177141	-18.0082	1.67988e-72	2.90859e-69
PIGM	9.63887	-3.195	0.790802	-4.0402	5.3405e-05	0.000552749
CPM	5.38818	-3.20543	1.08779	-2.94674	0.00321143	0.0171593
KCND3	2.69906	-3.2059	1.27977	-2.50506	0.012243	0.0497602
RASSF2	15.157	-3.21822	0.634991	-5.06813	4.0174e-07	7.55037e-06
HOMEZ	2.88386	-3.22542	1.26222	-2.55536	0.0106077	0.0445632
AKAP5	5.05539	-3.22587	1.11545	-2.89199	0.00382811	0.0198701
PRSS35	4.83539	-3.22765	1.11668	-2.8904	0.00384754	0.0199453
ZNF594	3.03551	-3.23596	1.28373	-2.52075	0.0117105	0.0480148
PLN	53.5291	-3.24847	0.356094	-9.12252	7.3399e-20	9.66951e-18
LOC105377123	13.5047	-3.25826	0.692199	-4.70712	2.51242e-06	3.86919e-05
ACTG2	27.5228	-3.27511	0.51727	-6.33152	2.42756e-10	8.86206e-09
LOC100507577	7.85117	-3.28874	0.974687	-3.37415	0.000740428	0.00511921
ETFBKMT	3.05565	-3.32392	1.26275	-2.63228	0.00848137	0.0373526
SPACA6	11.0061	-3.33903	0.795662	-4.19654	2.7102e-05	0.000311057
HAS2	5.29991	-3.33904	1.12337	-2.97233	0.00295549	0.0160441
ZFP3	3.08791	-3.35357	1.25846	-2.66481	0.00770319	0.0348197
DAPP1	3.2643	-3.3584	1.28095	-2.62181	0.00874641	0.0382231
RFX5	3.2435	-3.37999	1.26616	-2.66948	0.00759691	0.0344332
ART4	3.07373	-3.39333	1.28337	-2.64408	0.00819141	0.0362865
LOC107986021	3.38761	-3.40778	1.26667	-2.69035	0.00713778	0.0328186
DGCR8	8.46683	-3.4099	0.923795	-3.69119	0.000223207	0.00188423
GNAT2	3.33325	-3.41114	1.28721	-2.65003	0.00804843	0.0359157
LINC01614	8.29661	-3.42235	0.915309	-3.73901	0.000184749	0.00159746
TEAD2	3.49879	-3.44512	1.25981	-2.73464	0.00624483	0.0295308
ASB5	3.0895	-3.45641	1.30038	-2.658	0.00786052	0.0353112
LOC107984036	1.82937	-3.46036	1.3645	-2.53599	0.0112128	0.0465897
LOC101929723	3.25409	-3.46626	1.25226	-2.768	0.00564018	0.0272455
LINC00310	9.19628	-3.48671	0.884936	-3.94007	8.14565e-05	0.000789802
MBNL1-AS1	9.24134	-3.53909	0.885317	-3.99754	6.40046e-05	0.000648608
ND6	2071.58	-3.54371	0.144899	-24.4565	4.29144e-132	1.30031e-128
LOC107987128	1.84999	-3.55598	1.38635	-2.565	0.0103177	0.0436172
LOC100506022	1.67092	-3.56473	1.38418	-2.57534	0.0100142	0.042659
LOC107984534	1.92146	-3.57487	1.33832	-2.67116	0.00755906	0.0342874
POP1	13.0483	-3.57564	0.766872	-4.66263	3.12194e-06	4.71794e-05
LOC101926967	3.81829	-3.58222	1.27667	-2.80591	0.0050175	0.0245904
LOC105376591	3.78322	-3.6045	1.2501	-2.88337	0.0039344	0.0203001
LINC00670	1.91977	-3.61432	1.38076	-2.61763	0.00885428	0.0385882
C1GALT1C1L	1.87582	-3.61626	1.3852	-2.61064	0.00903727	0.0392446
ADAMTS9-AS1	1.75963	-3.61803	1.36204	-2.65634	0.00789939	0.0354464
CCDC8	3.72515	-3.62216	1.24629	-2.90636	0.00365658	0.0191025
STC1	6.60395	-3.65736	1.08259	-3.37834	0.000729247	0.00505055
SLC2A4	1.98849	-3.67467	1.37518	-2.67214	0.00753689	0.0342022
LOC105376533	1.90619	-3.67701	1.39099	-2.64344	0.00820676	0.0363173
LOC107984302	2.12721	-3.70567	1.35737	-2.73004	0.00633264	0.0298645
LOC100507554	2.00228	-3.73341	1.33733	-2.79168	0.00524344	0.025512
ACTC1	10.4936	-3.73584	0.888323	-4.2055	2.60506e-05	0.000300985
LOC101927045	2.06422	-3.7471	1.32217	-2.83405	0.00459615	0.0229204
NRK	11.2191	-3.7773	0.89975	-4.19817	2.6908e-05	0.000309711
CLDN18	2.06194	-3.77803	1.35918	-2.77964	0.00544188	0.0263928
TPI1P3	2.09418	-3.79192	1.31961	-2.8735	0.00405949	0.0207434
MIR3064	2.17327	-3.79203	1.35057	-2.80772	0.00498937	0.0244723
HTR7P1	2.18383	-3.81486	1.36489	-2.79499	0.00519007	0.0253032
CCDC190	2.01584	-3.83112	1.34302	-2.85261	0.00433613	0.0218921
ID1	4.27933	-3.85037	1.24065	-3.10351	0.00191237	0.0111755
DNM3OS	155.177	-3.85317	0.264545	-14.5653	4.66902e-48	3.53678e-45
ALG1L	2.12571	-3.86398	1.33475	-2.89492	0.00379255	0.019694
WDR4	2.07406	-3.87353	1.3169	-2.94141	0.00326724	0.0173832
GPLD1	2.18563	-3.8758	1.32086	-2.9343	0.00334298	0.0177239
LOC105378180	2.17651	-3.88954	1.31477	-2.95833	0.0030931	0.0166245
DOK4	2.2237	-3.9163	1.33085	-2.94271	0.00325358	0.0173257
LOC101927151	2.36255	-3.95971	1.34132	-2.9521	0.00315624	0.0169189
LCMT2	2.36143	-3.97619	1.39857	-2.84303	0.00446867	0.0224081
SP2-AS1	4.81192	-3.98142	1.25113	-3.18225	0.00146133	0.00899055
KIAA1324	2.38263	-3.99895	1.30438	-3.06579	0.00217093	0.012382
LOC107987161	2.43597	-4.00309	1.33852	-2.99068	0.0027836	0.015245
ACTA2	4272.45	-4.02302	0.124359	-32.35	1.38902e-229	8.41745e-226
OLAH	2.54317	-4.06741	1.30115	-3.126	0.001772	0.010502
LOC105372117	2.65095	-4.06936	1.31649	-3.09107	0.00199436	0.011541
PTGIR	2.66456	-4.12422	1.30688	-3.15577	0.00160076	0.00965717
LOC100379224	2.5541	-4.13016	1.31357	-3.14423	0.00166525	0.00998655
LOC105371820	2.62694	-4.13577	1.30847	-3.16077	0.00157355	0.00953097
ACTBL2	9.35956	-4.19154	1.07441	-3.90126	9.56919e-05	0.000909159
MIR6723	23.5825	-4.21524	0.689989	-6.10914	1.00169e-09	3.20329e-08
LOC105374235	2.90454	-4.21645	1.29573	-3.25411	0.00113749	0.00734884
LOC107985538	3.10577	-4.2629	1.32234	-3.22376	0.00126519	0.00799065
COX2	8727.33	-4.29755	0.123871	-34.6936	9.8346e-264	1.19195e-259
LOC107984987	3.00136	-4.34274	1.27568	-3.40425	0.000663471	0.00464545
ASL	3.04154	-4.3622	1.29019	-3.38104	0.000722109	0.00500971
LINC00842	6.45111	-4.40216	1.23496	-3.56462	0.000364382	0.00284923
LOC105373976	3.40091	-4.47956	1.2756	-3.51172	0.000445222	0.00335161
ISPD	3.76248	-4.55691	1.28542	-3.54508	0.000392497	0.00302228
SULT1E1	18.9117	-4.58589	0.878034	-5.22291	1.76134e-07	3.59991e-06
LOC107984791	3.91849	-4.77286	1.28258	-3.7213	0.000198196	0.00169403
NKD1	4.19012	-4.86793	1.25423	-3.88121	0.000103936	0.000973596
ZNF547	5.20125	-5.12213	1.23976	-4.13154	3.60345e-05	0.000393104
LOC105370569	6.09592	-5.29411	1.27713	-4.14532	3.39344e-05	0.000372878
ACTA1	7.43139	-5.67171	1.23167	-4.6049	4.1267e-06	6.02598e-05
LOC105377359	8.42631	-5.75961	1.2238	-4.70634	2.52199e-06	3.879e-05

## Sheet: line E
The mRNA expression data of line E
id	baseMean	log2FoldChange	lfcSE	stat	pvalue	padj
BIRC3	4.50783	5.24243	0.779051	6.72925	1.70538e-11	2.02258e-09
ATF3	9.92704	3.88816	0.466794	8.32949	8.11896e-17	2.20093e-14
NR1D1	7.32035	3.58581	0.490324	7.31314	2.60974e-13	4.58542e-11
PIM3	3.38137	3.51891	0.769118	4.57526	4.75635e-06	0.000125356
NFKBIA	22.5403	3.46948	0.427411	8.11742	4.76187e-16	1.15848e-13
SLC3A2	85.1182	3.37827	0.222618	15.1752	5.16246e-52	1.63271e-48
GDF15	32.0745	3.36879	0.255218	13.1997	8.81258e-40	1.39356e-36
GNG2	21.3685	3.33314	0.575153	5.79522	6.82306e-09	3.99613e-07
GADD45A	111.514	3.25123	0.246965	13.1648	1.39996e-39	1.89755e-36
TNFAIP3	4.06371	3.03442	0.722964	4.19719	2.7025e-05	0.000537554
PPP1R15A	43.464	3.03278	0.231575	13.0963	3.45608e-39	4.09891e-36
LOC105379040	8.01007	3.02226	0.396535	7.62168	2.50403e-14	4.94963e-12
HRK	3.70462	2.97586	0.575119	5.17434	2.28713e-07	9.27361e-06
SNHG1	31.7105	2.97262	0.230999	12.8685	6.76847e-38	7.13548e-35
ZFP36	6.20309	2.97229	0.590006	5.03773	4.71085e-07	1.69949e-05
NFIL3	11.1059	2.88257	0.478084	6.02942	1.64548e-09	1.13959e-07
SPINK1	3.44628	2.86817	0.643169	4.45944	8.21756e-06	0.00020199
PLIN2	325.571	2.65806	0.280705	9.46923	2.81902e-21	1.27366e-18
PIM1	8.74054	2.61036	0.445686	5.85694	4.71461e-09	2.90469e-07
SNHG12	15.1554	2.57141	0.322268	7.97911	1.47391e-15	3.32964e-13
CTH	9.26375	2.53111	0.381904	6.6276	3.41186e-11	3.63727e-09
SUPV3L1	7.10684	2.50324	0.406661	6.15558	7.48041e-10	5.81755e-08
HES1	14.0104	2.49604	0.472563	5.28191	1.27844e-07	5.58978e-06
ARL4C	11.4526	2.43804	0.392995	6.20375	5.51343e-10	4.54882e-08
MAP2	15.8143	2.43104	0.339155	7.16793	7.61412e-13	1.20405e-10
TRIB3	33.1876	2.424	0.503523	4.81409	1.47871e-06	4.66114e-05
ERN1	4.66635	2.41473	0.567395	4.25582	2.08289e-05	0.000433242
MYC	22.5901	2.39731	0.29684	8.07609	6.68771e-16	1.54763e-13
LOC101928156	5.66061	2.37535	0.523951	4.53354	5.80034e-06	0.00014874
RIPK2	12.8582	2.35015	0.351967	6.67717	2.43599e-11	2.75151e-09
ZBTB2	6.04655	2.34743	0.461019	5.09183	3.5462e-07	1.32989e-05
DDIT3	478.043	2.306	0.257612	8.95145	3.50832e-19	1.18882e-16
C5orf34	7.01969	2.28692	0.480147	4.76296	1.90776e-06	5.82265e-05
RN7SK	3.24818	2.28381	0.712538	3.20518	0.00134977	0.013138
ATP8	33.9209	2.25389	0.339968	6.62971	3.36337e-11	3.62633e-09
MAP3K5	3.94974	2.22104	0.645341	3.44165	0.000578174	0.0066899
DUSP1	12.2488	2.20954	0.426246	5.18373	2.17487e-07	8.89447e-06
MT1G	5.13787	2.18117	0.633303	3.44412	0.000572919	0.00665799
TSLP	41.8423	2.17993	0.246806	8.83256	1.02307e-18	3.23562e-16
PMAIP1	6.16845	2.16889	0.485991	4.46281	8.08931e-06	0.000199873
HSD17B7P2	3.11961	2.16032	0.626033	3.45081	0.000558907	0.00656301
CREB5	15.6482	2.15011	0.294796	7.29355	3.01882e-13	5.11474e-11
PTX3	113.247	2.12918	0.229178	9.2905	1.5357e-20	6.62307e-18
EAF2	5.4826	2.12101	0.538673	3.93748	8.23432e-05	0.00137065
RMND1	88.8797	2.09135	0.150126	13.9306	4.12858e-44	7.83439e-41
PPIL6	3.53969	2.09006	0.56266	3.7146	0.000203528	0.00292587
MT1F	8.52305	2.08013	0.369768	5.62549	1.8498e-08	9.75051e-07
RGS16	5.58888	2.07422	0.524178	3.9571	7.58661e-05	0.0012831
ITPRIP	17.653	2.07263	0.357856	5.79181	6.96339e-09	4.05329e-07
SLC22A15	3.41714	2.07027	0.638914	3.24029	0.00119407	0.012104
MYOZ2	20.1778	2.05973	0.306534	6.7194	1.8247e-11	2.11683e-09
MSC	42.4186	2.0559	0.250378	8.21117	2.19043e-16	5.61697e-14
NGF	13.5591	2.05506	0.324734	6.32846	2.47622e-10	2.21645e-08
BDNF	44.0843	2.03968	0.534258	3.81779	0.000134653	0.00203763
TEKT4P2	4.23791	2.0347	0.527341	3.8584	0.00011413	0.0017781
TCEA3	11.9179	2.02993	0.416866	4.86949	1.11884e-06	3.63546e-05
LOC107985336	3.7924	2.00481	0.581375	3.4484	0.000563919	0.00658924
TCP10L	6.52417	1.94681	0.462955	4.20517	2.60883e-05	0.000523311
PINX1	7.51216	1.94439	0.408239	4.76287	1.90856e-06	5.82265e-05
LOC101929174	4.83037	1.92335	0.488754	3.93522	8.31201e-05	0.00138116
TRIM11	5.99799	1.91923	0.510573	3.75898	0.000170609	0.00250512
SNHG15	34.7149	1.91805	0.282632	6.78641	1.14961e-11	1.45434e-09
RYBP	26.3111	1.91144	0.333947	5.72378	1.04181e-08	5.79394e-07
HIST1H2BD	4.99755	1.90746	0.475351	4.01275	6.00165e-05	0.00106636
LOC107987271	11.3313	1.89673	0.382569	4.95787	7.12695e-07	2.45002e-05
BHLHE40	31.0257	1.89638	0.331338	5.72338	1.04423e-08	5.79394e-07
RAB33A	15.4169	1.89513	0.282055	6.71902	1.82947e-11	2.11683e-09
BCL2	6.59938	1.88703	0.4603	4.09957	4.13919e-05	0.000762475
IFIT2	67.7799	1.88346	0.276835	6.80352	1.0209e-11	1.30896e-09
CADPS2	4.27211	1.8808	0.521996	3.6031	0.000314439	0.0041898
IRF1	4.81879	1.87687	0.547357	3.42896	0.000605906	0.00695143
FKBP4	8.00757	1.86875	0.436461	4.2816	1.85551e-05	0.000391223
ZBTB21	9.77497	1.86486	0.364577	5.11513	3.13525e-07	1.19861e-05
GLIPR1L2	3.22376	1.86267	0.611477	3.04618	0.00231768	0.0199015
FAXDC2	11.1279	1.85405	0.321469	5.76744	8.04863e-09	4.54556e-07
OSGIN2	10.9413	1.84099	0.391788	4.69895	2.61499e-06	7.58748e-05
GPRC5C	4.88629	1.83618	0.571628	3.21219	0.00131727	0.0129784
ADAM20	3.80454	1.83445	0.623481	2.94227	0.00325815	0.0256542
RABGGTB	101.148	1.78712	0.179273	9.9687	2.08949e-23	1.10139e-20
ETS1	4.52523	1.77321	0.494145	3.58844	0.000332659	0.0043837
CCNG2	13.7366	1.76525	0.414246	4.26137	2.03181e-05	0.000425725
SNHG17	15.29	1.76224	0.327735	5.37702	7.5729e-08	3.50496e-06
OTUD1	11.2101	1.76042	0.371977	4.7326	2.21661e-06	6.63444e-05
NTF3	4.31447	1.75629	0.55037	3.1911	0.0014173	0.0136799
RTTN	4.15334	1.75622	0.562152	3.12411	0.00178343	0.0163166
RNF114	20.9245	1.75111	0.292203	5.99277	2.06292e-09	1.37838e-07
PLPPR4	4.25322	1.74867	0.530577	3.29579	0.000981469	0.0103584
MIIP	3.08068	1.74452	0.617482	2.82522	0.00472489	0.0340651
RND3	476.103	1.7407	0.160671	10.8339	2.37749e-27	1.61126e-24
ITPKB	4.38502	1.72022	0.603543	2.85021	0.00436907	0.0320239
CERS6	4.22215	1.71871	0.550088	3.12443	0.00178147	0.0163153
ARID5A	4.85999	1.7127	0.573904	2.98431	0.00284221	0.0231277
TGIF1	50.6328	1.70925	0.180197	9.48547	2.41284e-21	1.14465e-18
MTHFD2	374.979	1.70669	0.235556	7.24538	4.31228e-13	7.0543e-11
E2F7	3.55202	1.70582	0.615687	2.77059	0.00559541	0.0388932
DIRAS3	3.5943	1.70429	0.580977	2.93349	0.00335176	0.0261525
ZNF581	16.4316	1.7004	0.280567	6.06058	1.35629e-09	9.82325e-08
HEIH	7.18454	1.69281	0.436248	3.88039	0.00010429	0.0016564
MOB2	3.93728	1.69274	0.592434	2.85727	0.00427301	0.0315014
RPLP2	1991.18	1.67652	0.37893	4.42435	9.67339e-06	0.000232357
FAM110B	21.3769	1.67076	0.264494	6.31682	2.66999e-10	2.34563e-08
MICA	11.4381	1.66778	0.376025	4.43529	9.19473e-06	0.000223691
APOBEC3D	6.11205	1.6629	0.45617	3.64535	0.000267031	0.00366126
HSPA4L	25.0163	1.66241	0.25956	6.40471	1.50653e-10	1.44384e-08
MT1E	94.625	1.6621	0.243822	6.81683	9.30685e-12	1.24371e-09
PELI1	5.64906	1.65481	0.489551	3.38025	0.000724187	0.00807217
PVT1	4.29024	1.64557	0.600183	2.74178	0.00611071	0.0413836
RRN3P1	4.06852	1.63927	0.584934	2.80249	0.00507103	0.0358524
MAD2L1	10.5614	1.63886	0.35053	4.67537	2.93424e-06	8.26114e-05
CEBPG	27.2933	1.6341	0.297896	5.48547	4.1236e-08	2.03775e-06
NAMPT	21.9344	1.63292	0.263484	6.19741	5.74006e-10	4.69497e-08
SPSB3	12.9031	1.63024	0.307187	5.30699	1.11453e-07	4.94143e-06
TGFB2	6.60651	1.6268	0.408767	3.97977	6.89814e-05	0.00118999
ACD	3.8837	1.62622	0.525531	3.09444	0.00197187	0.0176926
MRPS30	17.4528	1.62105	0.303879	5.33451	9.58036e-08	4.34921e-06
SAMD4A	22.2669	1.60899	0.239761	6.71078	1.9359e-11	2.21299e-09
DKK1	15.9764	1.60146	0.380197	4.21218	2.52917e-05	0.000511658
AGAP3	5.2791	1.59435	0.497484	3.20482	0.00135147	0.013138
PPARG	3.96371	1.59413	0.565218	2.82039	0.00479656	0.034451
ZBTB10	17.0337	1.59224	0.309875	5.13832	2.77203e-07	1.10046e-05
KLF11	17.0367	1.59156	0.278935	5.70583	1.15777e-08	6.27712e-07
DNAJB1	29.701	1.5835	0.316302	5.00628	5.54921e-07	1.95004e-05
MT1X	26.9861	1.58316	0.288033	5.49645	3.87517e-08	1.92701e-06
GCHFR	9.88956	1.58244	0.384654	4.11394	3.88965e-05	0.000724879
LOC107985200	9.89653	1.58085	0.367345	4.30345	1.6816e-05	0.000363439
IRS1	11.5098	1.57974	0.343453	4.59957	4.23372e-06	0.000114118
MYLIP	10.8505	1.57897	0.337616	4.67682	2.91354e-06	8.22728e-05
FAM24B	8.42979	1.57841	0.362005	4.36019	1.29947e-05	0.000294257
LIN7A	23.6421	1.57779	0.249046	6.33532	2.36849e-10	2.1417e-08
SDHAF1	4.93676	1.57533	0.517808	3.04231	0.00234774	0.020086
IRS2	16.8806	1.57425	0.34923	4.50777	6.55113e-06	0.000164873
RCL1	11.7009	1.57418	0.33422	4.71002	2.47692e-06	7.23108e-05
CREBRF	23.9871	1.57092	0.305286	5.14574	2.66467e-07	1.06228e-05
EXOSC5	7.77233	1.56504	0.380356	4.11468	3.87723e-05	0.000724879
IFRD1	65.9341	1.5637	0.191999	8.14431	3.81445e-16	9.52408e-14
IRF2BP2	123.961	1.55441	0.186197	8.34823	6.92936e-17	1.9337e-14
CDKL5	5.37794	1.55115	0.45694	3.39465	0.000687155	0.00774068
MAP2K3	11.4585	1.54884	0.372613	4.15669	3.22898e-05	0.000622695
HMGB2	418.618	1.5472	0.235367	6.57356	4.91274e-11	5.1222e-09
ZRANB1	27.2125	1.54282	0.282931	5.453	4.95262e-08	2.39747e-06
ZNF670	5.50896	1.54016	0.509018	3.02575	0.00248018	0.0209359
UBE3D	7.07715	1.5391	0.472405	3.25801	0.00112195	0.0115707
SLCO6A1	7.39787	1.53105	0.390364	3.92211	8.77772e-05	0.00143839
BCL2L1	9.47849	1.53035	0.432009	3.5424	0.000396499	0.00500929
ETV5	12.7459	1.52603	0.313629	4.86573	1.14036e-06	3.68019e-05
AKAP8L	11.1051	1.52484	0.345522	4.41316	1.01874e-05	0.000241645
C10orf10	101.404	1.51213	0.289489	5.22344	1.75627e-07	7.37324e-06
ADORA2B	5.03824	1.51125	0.480598	3.14451	0.00166364	0.0153846
RCAN1	91.2908	1.51112	0.220475	6.85394	7.18424e-12	9.87886e-10
HSPA5	357.907	1.51017	0.204314	7.39141	1.45285e-13	2.60088e-11
TBC1D22B	6.00156	1.50214	0.484395	3.10107	0.00192825	0.0173909
HERPUD1	106.455	1.50001	0.232789	6.44365	1.1663e-10	1.1527e-08
MITF	19.4358	1.49761	0.324626	4.61333	3.96272e-06	0.000107732
KLF9	12.64	1.49386	0.371145	4.02501	5.69726e-05	0.00101992
SMG9	4.21219	1.48905	0.511895	2.90889	0.00362712	0.0277757
ZNF25	11.8158	1.48884	0.343182	4.33833	1.43569e-05	0.000318267
CXorf40A	4.49547	1.4822	0.501973	2.95275	0.00314958	0.0250278
NR2C2AP	15.623	1.48147	0.313608	4.72397	2.31287e-06	6.85766e-05
LURAP1L	37.8054	1.4727	0.262834	5.60313	2.10513e-08	1.10351e-06
CPSF4	12.6338	1.47093	0.353345	4.16286	3.14285e-05	0.000612307
CDKN2AIP	6.93692	1.46722	0.43882	3.34355	0.00082714	0.00903096
DPH7	5.05542	1.46601	0.479067	3.06013	0.0022124	0.0192228
RPL7A	1145.12	1.46026	0.30666	4.76181	1.91865e-06	5.83468e-05
CHCHD3	20.4774	1.45521	0.276784	5.25755	1.4599e-07	6.26766e-06
CHST7	8.5213	1.4547	0.379179	3.83645	0.000124827	0.00190717
EPB41L4A-AS1	25.0653	1.45347	0.242131	6.00281	1.93937e-09	1.31434e-07
MED30	10.8377	1.45318	0.364704	3.98454	6.761e-05	0.00117059
JUN	24.731	1.45159	0.408965	3.54942	0.000386083	0.00494352
UHRF2	8.94143	1.44929	0.45311	3.19854	0.00138124	0.0134001
ARSK	19.3552	1.4491	0.293143	4.94332	7.68027e-07	2.62124e-05
EIF1B	259.52	1.44838	0.12204	11.8681	1.73411e-32	1.64533e-29
KLF6	87.3271	1.44789	0.194564	7.44172	9.93844e-14	1.81338e-11
RGS20	5.76731	1.44677	0.48134	3.00571	0.00264962	0.0218796
LOC105377378	29.1417	1.43579	0.416207	3.44971	0.000561196	0.00658174
SLC25A38	13.276	1.43178	0.347186	4.12395	3.72433e-05	0.000703914
CEBPB	25.1688	1.4301	0.277891	5.14627	2.65723e-07	1.06228e-05
RRAGD	9.84411	1.42497	0.347563	4.09988	4.13359e-05	0.000762475
OSER1	163.244	1.42386	0.13237	10.7566	5.51515e-27	3.48852e-24
LOC643733	5.74724	1.42052	0.440479	3.22495	0.00125996	0.0125574
MAFIP	8.19772	1.41056	0.437314	3.2255	0.00125751	0.0125574
SIK2	6.71742	1.41037	0.443694	3.17869	0.00147941	0.0141214
GRB10	9.37189	1.40972	0.397882	3.54305	0.000395526	0.00500929
RGS10	14.9097	1.39561	0.370133	3.77056	0.000162883	0.0024076
MKNK2	12.1683	1.39441	0.338611	4.11803	3.82122e-05	0.000716517
BEND6	4.92723	1.39043	0.484398	2.87042	0.00409922	0.0305046
ZFP36L1	85.8399	1.38692	0.227117	6.10663	1.01754e-09	7.5425e-08
NTHL1	6.52564	1.38183	0.455744	3.03203	0.00242914	0.0205783
PITPNA-AS1	8.76295	1.37754	0.415236	3.3175	0.000908273	0.00977063
SNHG7	7.73313	1.37308	0.414236	3.31473	0.000917326	0.00983456
ABCA5	6.23615	1.36988	0.48923	2.80007	0.00510912	0.0360948
MSANTD3	36.2133	1.36643	0.214609	6.36707	1.92672e-10	1.79223e-08
GPCPD1	11.2695	1.36573	0.352809	3.87103	0.000108378	0.00170123
BCAR3	7.04869	1.3644	0.474591	2.87489	0.00404166	0.0301235
NOCT	5.43615	1.36422	0.510088	2.67448	0.00748444	0.0483333
ZNF385D	7.44746	1.36081	0.428771	3.17375	0.00150482	0.0142777
ATF4	124.815	1.35979	0.221705	6.13332	8.60651e-10	6.53269e-08
LIAS	13.292	1.35627	0.349101	3.88502	0.00010232	0.00162887
RASSF9	5.65801	1.35593	0.461579	2.93759	0.00330769	0.0259367
CDR1	108.324	1.35583	0.315875	4.29231	1.76823e-05	0.000377859
SRXN1	7.4533	1.3531	0.434359	3.11517	0.00183838	0.0167098
SLC12A8	6.20665	1.34882	0.418244	3.22494	0.00125997	0.0125574
LHFPL2	14.9425	1.34721	0.305361	4.41185	1.0249e-05	0.0002425
SETD4	19.6807	1.34659	0.274257	4.90997	9.10915e-07	3.03255e-05
RPF2	100.621	1.34248	0.132369	10.1419	3.59853e-24	2.0084e-21
MFHAS1	9.72106	1.33828	0.431078	3.1045	0.00190604	0.0172562
CLK1	83.8957	1.33516	0.197787	6.75047	1.47367e-11	1.79259e-09
ENTPD3-AS1	5.90728	1.3347	0.445471	2.99616	0.00273401	0.0223816
LOC728730	20.1392	1.33334	0.284969	4.67891	2.88398e-06	8.18698e-05
PEX13	8.59061	1.33236	0.390081	3.41559	0.000636429	0.00725774
TMLHE	5.79035	1.32453	0.454114	2.91675	0.00353702	0.0273502
SAT1	184.965	1.32434	0.163843	8.08299	6.31955e-16	1.499e-13
UBQLN1	18.2982	1.32313	0.260552	5.07817	3.81082e-07	1.42351e-05
TBX3	12.5502	1.32259	0.35293	3.74744	0.000178647	0.00261108
TPK1	6.969	1.32121	0.446634	2.95814	0.00309497	0.0246765
FARS2	12.9833	1.3192	0.301087	4.38147	1.17882e-05	0.000272796
GEM	121.074	1.31885	0.236583	5.57459	2.48118e-08	1.28642e-06
TMEM55A	30.9716	1.31826	0.213222	6.18257	6.30661e-10	5.02833e-08
SH3RF1	27.1092	1.31524	0.245665	5.35381	8.61208e-08	3.92843e-06
CTSH	5.16121	1.31335	0.476673	2.75524	0.00586486	0.0401195
PTP4A1	48.8933	1.31005	0.265353	4.93702	7.93244e-07	2.6784e-05
RPIA	6.72252	1.30829	0.455034	2.87514	0.00403849	0.0301235
GALM	52.2436	1.30221	0.207426	6.27795	3.43064e-10	2.95908e-08
HLX	5.64876	1.30099	0.446239	2.91545	0.0035518	0.0273601
ANKHD1	7.85343	1.29877	0.445528	2.91513	0.00355539	0.0273601
SGF29	6.10343	1.2983	0.45337	2.86366	0.00418776	0.0310556
CCDC112	7.7697	1.29527	0.394797	3.28085	0.00103496	0.0108028
CPEB4	21.3334	1.29461	0.253096	5.11511	3.13561e-07	1.19861e-05
NTMT1	4.88176	1.2942	0.479637	2.69828	0.00696983	0.0456067
UIMC1	15.9068	1.29373	0.314086	4.11903	3.80474e-05	0.00071484
BUD13	5.19606	1.28787	0.460729	2.7953	0.00518521	0.0365313
PQLC2L	11.4843	1.28737	0.371616	3.46426	0.000531694	0.00633457
ATG101	15.646	1.28637	0.326235	3.94307	8.04454e-05	0.00134253
KDSR	41.196	1.28116	0.213021	6.01423	1.80738e-09	1.2337e-07
C6orf1	13.3213	1.27775	0.344361	3.7105	0.00020685	0.00296464
PARD3	12.0837	1.27697	0.331369	3.85363	0.00011638	0.00181019
UVRAG	9.56705	1.26903	0.362734	3.49851	0.000467869	0.00570584
NXT1	13.2539	1.26594	0.324273	3.90392	9.46481e-05	0.00152465
KIF13B	6.36473	1.26391	0.461412	2.73922	0.00615858	0.0416672
TATDN3	40.5652	1.26383	0.255922	4.93836	7.8783e-07	2.66962e-05
RALA	121.777	1.25909	0.165571	7.60449	2.86021e-14	5.53829e-12
JMJD6	9.87653	1.25655	0.445173	2.8226	0.00476355	0.0342962
NCKAP5	8.90802	1.25123	0.431219	2.90161	0.00371256	0.0282547
POLR1D	109.117	1.24685	0.221504	5.629	1.81256e-08	9.60756e-07
UBIAD1	5.80923	1.24601	0.459149	2.71374	0.00665282	0.044234
NR1D2	19.9749	1.2454	0.316682	3.93266	8.40101e-05	0.00139108
ENOPH1	18.8387	1.23699	0.267766	4.61966	3.84373e-06	0.000105099
SEPT7P2	34.116	1.23507	0.21239	5.81511	6.05947e-09	3.57095e-07
AP1AR	18.0178	1.23358	0.338378	3.64556	0.000266811	0.00366126
UBC	1929.64	1.23158	0.132955	9.26315	1.98485e-20	8.18793e-18
C18orf21	9.8401	1.23087	0.362015	3.40006	0.000673712	0.00763702
ZNF622	20.171	1.22979	0.25663	4.79209	1.65055e-06	5.16846e-05
LOC101928464	6.44959	1.22807	0.437018	2.81012	0.00495227	0.0353021
KAT8	6.67944	1.22617	0.459715	2.66723	0.00764798	0.0491626
C9orf72	9.01492	1.22575	0.444145	2.75981	0.00578353	0.0398794
TEX10	15.5594	1.22573	0.289515	4.23372	2.29858e-05	0.000468002
KITLG	15.7509	1.22465	0.30783	3.97833	6.94008e-05	0.00119289
C12orf73	18.2581	1.22143	0.266394	4.58506	4.53858e-06	0.000120961
SUPT3H	8.274	1.22136	0.378375	3.2279	0.00124704	0.0125061
TRIM8	20.1153	1.2212	0.296862	4.11371	3.89353e-05	0.000724879
MXD1	16.2867	1.21961	0.310864	3.92328	8.73532e-05	0.00143392
RHEB	25.7839	1.21861	0.247797	4.91779	8.75288e-07	2.9242e-05
PFDN2	47.1743	1.21555	0.205631	5.91131	3.39393e-09	2.16118e-07
PATL1	10.6977	1.2146	0.376004	3.23029	0.00123664	0.0124425
RPS21	1680.36	1.21373	0.275743	4.40168	1.07414e-05	0.000252262
TUBE1	10.4244	1.21344	0.345648	3.51062	0.000447068	0.00550166
JAG1	36.7013	1.21321	0.243392	4.98456	6.21014e-07	2.16092e-05
BACH1	69.6194	1.20776	0.199833	6.04382	1.50509e-09	1.07371e-07
MT1A	17.2672	1.20714	0.331895	3.63712	0.000275703	0.00376202
GULP1	16.0263	1.20342	0.276425	4.3535	1.33979e-05	0.000301945
CCDC59	61.4169	1.20332	0.190573	6.31422	2.71523e-10	2.36349e-08
PANK2	6.89524	1.203	0.4517	2.66327	0.00773843	0.0496096
CCNL1	36.9572	1.20231	0.248918	4.83015	1.36431e-06	4.32928e-05
BTG1	38.9488	1.19953	0.225358	5.32277	1.02202e-07	4.59568e-06
WDR33	57.4301	1.19155	0.170832	6.97501	3.05844e-12	4.46438e-10
RFNG	8.89601	1.18665	0.426637	2.78141	0.00541226	0.0379258
ZNF331	12.2951	1.18497	0.3161	3.7487	0.000177751	0.00260263
FEM1C	8.20806	1.18308	0.381007	3.10515	0.00190181	0.0172343
RASSF8	32.7464	1.17848	0.242563	4.85848	1.18292e-06	3.79172e-05
METTL23	17.8407	1.17829	0.280551	4.1999	2.67036e-05	0.000533398
YPEL2	18.3914	1.17801	0.269584	4.36973	1.244e-05	0.000283727
ZNF593	11.2423	1.17766	0.349278	3.37168	0.000747112	0.00829075
LSM10	27.5459	1.17428	0.225229	5.21373	1.85083e-07	7.73599e-06
USP36	9.32691	1.17305	0.361269	3.24702	0.0011662	0.0119186
MSL2	7.66144	1.17064	0.438582	2.66916	0.00760414	0.0489471
NFKBIZ	7.27772	1.16941	0.426394	2.74255	0.00609634	0.0413157
MAML2	26.0663	1.1689	0.235251	4.96874	6.73878e-07	2.325e-05
CD44	66.086	1.16827	0.215546	5.42003	5.95882e-08	2.82687e-06
LDB2	14.9369	1.16694	0.363749	3.2081	0.00133613	0.0130828
MFF	38.9896	1.16203	0.224506	5.17594	2.26764e-07	9.23406e-06
COASY	18.7105	1.15801	0.277077	4.17938	2.92303e-05	0.000578992
NSMCE2	30.6924	1.15696	0.221074	5.23336	1.66459e-07	7.08236e-06
C1orf35	11.7516	1.15479	0.315451	3.66076	0.000251466	0.00348308
UBA2	24.339	1.15418	0.245024	4.71049	2.47126e-06	7.23108e-05
STAM	65.5492	1.15194	0.183865	6.26513	3.72508e-10	3.18411e-08
USP53	55.7713	1.1499	0.180454	6.37229	1.86225e-10	1.74941e-08
MT2A	1318.74	1.14701	0.157088	7.30171	2.84128e-13	4.90146e-11
PAPD5	13.1271	1.14333	0.328617	3.47922	0.000502873	0.00606259
VPS26B	40.2514	1.14247	0.352689	3.23931	0.0011982	0.0121329
TBC1D15	66.8332	1.14179	0.184584	6.18571	6.18241e-10	4.97108e-08
CAB39L	14.8088	1.13981	0.346516	3.28933	0.00100426	0.010552
RPAIN	139.848	1.13659	0.123111	9.23226	2.64983e-20	1.04757e-17
ZNF354A	7.54901	1.13461	0.401024	2.82929	0.00466514	0.03366
TMEM38B	35.0154	1.13305	0.226171	5.00968	5.45194e-07	1.92297e-05
BLVRB	63.0807	1.13133	0.213885	5.28943	1.22697e-07	5.38956e-06
CEP95	27.3906	1.12913	0.235726	4.79001	1.66773e-06	5.20121e-05
NPRL2	20.8761	1.12522	0.25989	4.32958	1.49391e-05	0.000328107
CGRRF1	60.8414	1.12136	0.172614	6.49634	8.22984e-11	8.21944e-09
ZC3H6	13.7718	1.11585	0.318738	3.50082	0.000463822	0.00566376
GAMT	7.82415	1.11549	0.407576	2.73689	0.00620224	0.0418839
TRIM16	8.15843	1.11523	0.406627	2.74263	0.00609491	0.0413157
RPL22L1	60.0206	1.11328	0.261414	4.25868	2.05638e-05	0.000429756
NEDD9	27.8131	1.11214	0.278925	3.98724	6.68466e-05	0.00116094
TGDS	21.1834	1.10913	0.277964	3.99019	6.602e-05	0.00115359
ZNF330	54.7874	1.1067	0.189702	5.83386	5.41596e-09	3.27303e-07
SIAH1	18.1567	1.10037	0.327144	3.36358	0.000769398	0.00846873
ATXN2L	9.02263	1.09974	0.40613	2.70786	0.00677189	0.0447746
CRTC3	13.7251	1.09755	0.318691	3.44394	0.000573311	0.00665799
ALKBH3	9.78487	1.09634	0.362926	3.02083	0.00252079	0.0211658
TAF1D	58.8	1.09542	0.179048	6.11799	9.47647e-10	7.07974e-08
RNF113A	16.4217	1.09498	0.299419	3.65702	0.00025516	0.00351373
MEF2D	11.2739	1.09281	0.365509	2.98983	0.00279131	0.0227565
SLAIN2	13.5063	1.09148	0.339922	3.21098	0.00132281	0.0129926
TIMM9	64.3455	1.09104	0.197809	5.51565	3.47494e-08	1.76311e-06
TRIP10	15.1252	1.08958	0.288776	3.7731	0.000161229	0.00239395
PMM1	23.5008	1.08888	0.25408	4.2856	1.82247e-05	0.000385974
ZCCHC7	62.9719	1.08509	0.197424	5.49626	3.87921e-08	1.92701e-06
ST7	21.6665	1.08305	0.27348	3.96025	7.48701e-05	0.00127078
RTCA	19.3218	1.08246	0.277076	3.90672	9.35568e-05	0.00150964
ME2	11.8897	1.08158	0.343521	3.1485	0.00164111	0.0152059
YARS	29.2218	1.07651	0.236091	4.55972	5.12208e-06	0.00013388
MT1M	9.08983	1.07367	0.398722	2.69278	0.0070858	0.0462217
SLBP	14.5847	1.07224	0.335974	3.19142	0.00141573	0.0136787
CCDC6	14.3376	1.07172	0.328304	3.26441	0.00109692	0.0113372
PRIM1	8.97526	1.06677	0.386051	2.76329	0.00572226	0.039572
TAF1A	13.4241	1.06638	0.325635	3.27476	0.00105751	0.0109778
MTSS1	12.2089	1.06631	0.337781	3.15682	0.00159497	0.0149452
CPEB2	16.6342	1.0612	0.312199	3.39911	0.00067606	0.00764377
DDX19B	11.8598	1.05748	0.343884	3.07512	0.00210421	0.0184176
POLB	13.6449	1.05716	0.300104	3.52266	0.000427242	0.00530223
EXT1	35.2703	1.05656	0.241626	4.37273	1.227e-05	0.000281202
TSC22D3	38.3688	1.05562	0.221235	4.77148	1.8288e-06	5.63366e-05
DR1	13.246	1.05109	0.348044	3.01999	0.00252779	0.0211837
POP7	20.3173	1.0489	0.282907	3.70757	0.000209259	0.00299013
SIAH2	12.6972	1.04471	0.362819	2.87942	0.00398404	0.0298583
CYSTM1	329.465	1.04144	0.100998	10.3114	6.25651e-25	3.71011e-22
FGF2	46.8281	1.03959	0.250172	4.15551	3.24556e-05	0.000623358
COBLL1	24.3161	1.03893	0.291942	3.55869	0.000372716	0.0048048
RBM43	31.8081	1.03856	0.301989	3.43907	0.000583713	0.00674576
SNHG8	143.653	1.03437	0.207524	4.98433	6.21766e-07	2.16092e-05
PLAT	40.9993	1.03413	0.312708	3.30701	0.000942977	0.0100415
TTLL7	25.6127	1.03094	0.291017	3.54255	0.000396276	0.00500929
CD27-AS1	28.8555	1.03023	0.244708	4.21004	2.55324e-05	0.000515428
SPIRE1	71.6543	1.02655	0.234437	4.3788	1.19336e-05	0.00027482
EIF1	1351.22	1.02571	0.113824	9.01131	2.03601e-19	7.15467e-17
SBDSP1	48.8545	1.02383	0.196899	5.19976	1.99541e-07	8.19588e-06
TRIM23	26.6169	1.02382	0.243734	4.20056	2.6625e-05	0.000532949
TP53BP2	19.6909	1.02325	0.27496	3.72145	0.00019808	0.00285188
ARHGAP24	30.0701	1.02251	0.296262	3.45138	0.00055772	0.00655719
NSMAF	13.5106	1.02236	0.302794	3.37643	0.000734342	0.00816815
BTN2A1	18.3392	1.02031	0.29586	3.44864	0.000563424	0.00658924
GNA13	30.5144	1.01932	0.238446	4.27485	1.91262e-05	0.000402371
AIMP1	140.949	1.01806	0.14394	7.07281	1.51832e-12	2.36162e-10
SLC44A2	19.2723	1.01777	0.270781	3.75866	0.000170827	0.00250512
THAP9-AS1	63.7801	1.01524	0.171889	5.90635	3.49769e-09	2.2124e-07
ACVR1	21.8571	1.01488	0.280112	3.62312	0.00029107	0.00392841
PMS1	34.213	1.01426	0.264257	3.83817	0.000123955	0.00189692
VAMP4	11.0411	1.01262	0.344416	2.9401	0.00328106	0.0258132
C1orf43	57.3894	1.0099	0.167217	6.03946	1.5463e-09	1.09487e-07
FOXK1	11.4092	1.00897	0.347881	2.90034	0.00372756	0.028339
FOXO3	32.4059	1.00833	0.304022	3.31665	0.000911047	0.00978937
KIZ	13.1783	1.00655	0.365063	2.75719	0.00583004	0.0399678
WAC	41.9489	1.00529	0.196538	5.11497	3.13798e-07	1.19861e-05
SNRPA1	27.0091	1.00223	0.261861	3.82734	0.000129536	0.00197277
KNSTRN	11.8018	1.00133	0.324551	3.08528	0.00203363	0.0179992
COL5A1	140.32	-1.00119	0.203535	-4.919	8.69884e-07	2.91642e-05
ARHGDIB	92.6434	-1.00344	0.257187	-3.9016	9.55588e-05	0.00153152
PRKCDBP	15.1392	-1.00519	0.376801	-2.6677	0.00763716	0.0491264
ZNF655	17.735	-1.00997	0.352469	-2.86542	0.00416456	0.0309181
SERPINH1	113.727	-1.01034	0.241128	-4.19006	2.78876e-05	0.000553551
MPHOSPH6	42.844	-1.01136	0.238017	-4.2491	2.14634e-05	0.000440789
TRAM2	98.9656	-1.01163	0.215534	-4.69363	2.68404e-06	7.71702e-05
TMEM98	105.592	-1.02026	0.19004	-5.36865	7.93261e-08	3.65362e-06
FKBP9	40.2567	-1.02066	0.267875	-3.81021	0.000138847	0.00208776
TMEM14A	86.5465	-1.02132	0.200564	-5.09223	3.53869e-07	1.32989e-05
C2orf68	59.7738	-1.02176	0.342327	-2.98476	0.00283802	0.0231134
MICAL2	50.7299	-1.02521	0.32364	-3.16777	0.00153615	0.014499
SKA2	60.2088	-1.03227	0.227294	-4.54158	5.5835e-06	0.00014435
FAM69A	96.7187	-1.03504	0.227676	-4.54608	5.46533e-06	0.00014168
SKIL	241.273	-1.03748	0.265293	-3.91071	9.20263e-05	0.00148901
GTF3C6	50.6933	-1.03814	0.234449	-4.42799	9.51167e-06	0.000229635
CEP162	17.0564	-1.03939	0.37013	-2.80817	0.00498245	0.0354374
VPS45	30.9792	-1.04014	0.296367	-3.50963	0.000448739	0.00551507
SEC22B	85.3728	-1.04063	0.247229	-4.20919	2.56286e-05	0.000516272
BORCS7	85.1428	-1.04333	0.203995	-5.11451	3.14558e-07	1.19861e-05
CNPY4	24.4288	-1.04472	0.320723	-3.2574	0.00112438	0.0115832
MKNK1	15.1562	-1.04937	0.391396	-2.68109	0.00733827	0.0475584
CD59	919.354	-1.0517	0.157909	-6.66015	2.73544e-11	3.03442e-09
CLDN11	188.64	-1.05286	0.311411	-3.38092	0.000722426	0.00806802
SLC16A4	17.7009	-1.05755	0.38082	-2.77703	0.00548584	0.0382718
SYNJ2BP	69.23	-1.05904	0.199534	-5.30756	1.11103e-07	4.94143e-06
PRELP	110.362	-1.05967	0.312899	-3.38664	0.000707546	0.00792585
C1orf198	348.513	-1.05981	0.232019	-4.56778	4.92925e-06	0.000129195
TMEM138	69.594	-1.064	0.208099	-5.11298	3.17116e-07	1.20352e-05
RPN2	386.854	-1.06563	0.152542	-6.98581	2.83208e-12	4.19856e-10
RUNX1	22.2166	-1.06752	0.351092	-3.04058	0.00236119	0.0201466
GLIPR1	85.0903	-1.07162	0.261425	-4.09915	4.14668e-05	0.000762475
TRIB2	15.3523	-1.07238	0.389138	-2.75579	0.00585505	0.0400813
TGFB3	38.2273	-1.07418	0.279395	-3.84465	0.000120723	0.00186248
SNX24	22.1048	-1.07788	0.329688	-3.26939	0.00107781	0.011164
ND4	7166.04	-1.07819	0.141449	-7.6225	2.48814e-14	4.94963e-12
ENO1	1351	-1.07989	0.180032	-5.9983	1.99391e-09	1.34172e-07
TTTY15	17.476	-1.08133	0.396291	-2.72861	0.00636009	0.0427189
LYRM2	98.9986	-1.08231	0.185582	-5.83196	5.47788e-09	3.2895e-07
DYNLT3	206.334	-1.08744	0.197224	-5.51374	3.51283e-08	1.77286e-06
SPTSSA	94.8168	-1.09185	0.254261	-4.29421	1.75316e-05	0.000375485
UACA	642.738	-1.09773	0.177416	-6.18729	6.12074e-10	4.96356e-08
SPTAN1	67.2873	-1.09884	0.231273	-4.75129	2.02126e-06	6.09107e-05
BNIP3	92.857	-1.09962	0.356259	-3.08657	0.0020248	0.0179634
SLMAP	52.5451	-1.10005	0.35026	-3.14067	0.00168561	0.0155575
NXT2	12.9327	-1.10116	0.407876	-2.69975	0.00693926	0.045438
FAM127A	130.884	-1.10962	0.15294	-7.25524	4.00943e-13	6.67395e-11
LOC646762	17.7121	-1.11266	0.394384	-2.82125	0.00478362	0.0343841
SELENBP1	25.0552	-1.11711	0.393778	-2.83692	0.00455516	0.0330423
VMP1	291.725	-1.11809	0.182191	-6.13694	8.41285e-10	6.43719e-08
MFSD14B	47.2429	-1.11935	0.279783	-4.00077	6.31368e-05	0.00111346
AKR1C3	138.707	-1.12138	0.21523	-5.21015	1.88693e-07	7.78399e-06
LINC01426	13.6715	-1.12178	0.40654	-2.75934	0.0057918	0.0399039
BNIP3L	856.31	-1.12209	0.116904	-9.59836	8.12273e-22	4.05623e-19
THBS3	15.0007	-1.12277	0.421709	-2.66243	0.00775798	0.0497014
FAM173B	19.6392	-1.12755	0.347579	-3.24401	0.0011786	0.0119985
LMO7	70.0979	-1.12766	0.228984	-4.92464	8.45178e-07	2.84363e-05
RIN2	54.8479	-1.12836	0.32885	-3.43121	0.000600885	0.00690218
SLC35E2	38.0567	-1.13008	0.33357	-3.38785	0.000704426	0.00790259
F2R	80.8524	-1.13066	0.204827	-5.52005	3.38904e-08	1.72878e-06
SPRYD4	14.5507	-1.13508	0.392953	-2.88859	0.00386978	0.0291864
PET100	177.015	-1.13551	0.16357	-6.94202	3.86533e-12	5.5567e-10
PRSS23	115.573	-1.13617	0.193828	-5.86172	4.58098e-09	2.84081e-07
RMDN1	23.0775	-1.13628	0.345214	-3.29154	0.000996416	0.0105044
LOC105379057	36.9455	-1.13759	0.330879	-3.43809	0.000585825	0.00676193
C4orf3	778.55	-1.13826	0.137913	-8.25342	1.5392e-16	4.05665e-14
GBP1	26.3968	-1.14036	0.329006	-3.46608	0.000528111	0.00630279
GALNT1	25.5521	-1.14082	0.349442	-3.26469	0.00109582	0.0113372
CASP2	15.0466	-1.14733	0.399035	-2.87526	0.00403698	0.0301235
PIAS2	28.5645	-1.14735	0.337527	-3.39927	0.000675672	0.00764377
CCDC80	2810.9	-1.14792	0.175635	-6.5358	6.32687e-11	6.45477e-09
PSMA3-AS1	50.0021	-1.14974	0.265223	-4.33499	1.45768e-05	0.00032193
TMTC3	80.1111	-1.15177	0.348369	-3.30618	0.000945786	0.0100601
CDKN2B	14.4027	-1.15445	0.418251	-2.76019	0.00577674	0.0398616
THBS1	423.411	-1.1556	0.398273	-2.90153	0.00371349	0.0282547
MFAP2	14.3495	-1.15758	0.423591	-2.73277	0.00628036	0.042288
ZMYND8	15.2934	-1.1601	0.423537	-2.73907	0.00616137	0.0416672
ABCD3	11.7221	-1.16077	0.428927	-2.70622	0.00680548	0.0448406
REEP3	129.405	-1.16208	0.340505	-3.4128	0.00064299	0.00731498
HDAC8	21.1614	-1.16282	0.332949	-3.49249	0.000478547	0.0058062
TPI1	700.524	-1.16438	0.196139	-5.93652	2.91138e-09	1.892e-07
SLIT2	31.3067	-1.16959	0.330419	-3.53972	0.000400553	0.0050337
CSTF2T	15.4515	-1.17135	0.417079	-2.80847	0.00497773	0.0354304
PIGN	16.5713	-1.17634	0.408768	-2.87777	0.00400497	0.0299678
ANXA2P1	26.2069	-1.17918	0.326495	-3.61163	0.00030428	0.00406771
TSPYL1	127.476	-1.18022	0.326178	-3.61834	0.000296494	0.00399027
SPDL1	41.9014	-1.18522	0.320365	-3.69959	0.000215947	0.00307182
PPIC	123.589	-1.18528	0.195072	-6.07609	1.23152e-09	8.98817e-08
NDUFAF1	18.6298	-1.18808	0.359782	-3.30222	0.000959237	0.010169
ZNFX1	45.9701	-1.18813	0.258899	-4.58915	4.45047e-06	0.000119621
HTR2B	112.669	-1.19246	0.343647	-3.47002	0.000520429	0.00622677
ACKR4	16.3402	-1.19701	0.431511	-2.77401	0.00553704	0.0385723
HNRNPA2B1	345.65	-1.1979	0.204708	-5.85174	4.86455e-09	2.95865e-07
CARMN	14.3956	-1.20009	0.404768	-2.96487	0.00302806	0.0242928
CTSA	31.5459	-1.20177	0.33902	-3.54482	0.00039288	0.00499016
TCEAL3	30.8034	-1.2022	0.336198	-3.57588	0.000349053	0.00455545
COL6A3	159.582	-1.20359	0.205255	-5.86385	4.52246e-09	2.83424e-07
RREB1	18.2298	-1.20381	0.412819	-2.91608	0.00354456	0.0273502
CHRNB1	13.8345	-1.20455	0.442269	-2.72358	0.00645793	0.0431325
EDARADD	17.0436	-1.20462	0.399378	-3.01623	0.00255938	0.0213762
P4HA1	95.3442	-1.20479	0.260369	-4.62723	3.70597e-06	0.000102495
AXL	147.51	-1.20536	0.433553	-2.78019	0.00543265	0.0380125
PTGS1	44.2938	-1.20672	0.313984	-3.84326	0.000121411	0.00186916
MRI1	14.4881	-1.21635	0.402512	-3.0219	0.00251194	0.0211288
AK4	45.4395	-1.21642	0.357955	-3.39826	0.000678168	0.00765096
CTNNB1	215.118	-1.21761	0.270582	-4.49997	6.7964e-06	0.000170143
TIMP3	285.505	-1.22104	0.243356	-5.01749	5.23498e-07	1.85334e-05
SDPR	159.892	-1.22161	0.173099	-7.05729	1.69779e-12	2.59817e-10
TMEM19	12.9745	-1.22379	0.420001	-2.91377	0.0035709	0.0274338
OSR2	33.3095	-1.22488	0.394959	-3.10129	0.00192678	0.0173909
COL15A1	18.6733	-1.23191	0.371988	-3.31171	0.000927288	0.00991513
SYNGR1	17.6886	-1.23279	0.41355	-2.98098	0.00287329	0.0232609
GATSL2	105.095	-1.23285	0.235455	-5.23605	1.64048e-07	7.01122e-06
SPCS3	98.1803	-1.2385	0.183987	-6.73145	1.67976e-11	2.01741e-09
GGCX	29.5131	-1.24184	0.301097	-4.12439	3.71714e-05	0.000703914
LOC100506725	32.6679	-1.24759	0.321947	-3.87515	0.00010656	0.00168507
ND1	969.349	-1.24905	0.159115	-7.84999	4.1608e-15	8.77282e-13
BMPR1A	21.0727	-1.25072	0.405892	-3.0814	0.00206029	0.0181842
PLOD2	83.3799	-1.25183	0.295543	-4.2357	2.27837e-05	0.000465835
TNS1	109.595	-1.25372	0.244494	-5.12784	2.93086e-07	1.14909e-05
GLIPR2	47.8429	-1.25719	0.234744	-5.35556	8.52924e-08	3.90944e-06
POLR2L	234.033	-1.26257	0.186432	-6.77226	1.26788e-11	1.58285e-09
PPP2R1B	12.5639	-1.26314	0.442338	-2.85561	0.00429549	0.0315882
NAV1	32.1211	-1.26479	0.332406	-3.80497	0.000141819	0.00212908
PAGR1	12.3557	-1.26876	0.446722	-2.84015	0.00450923	0.0327342
HILPDA	42.6611	-1.27324	0.281069	-4.52999	5.89878e-06	0.000150451
GJA1	52.1973	-1.27458	0.244002	-5.22364	1.75439e-07	7.37324e-06
MEIS1	41.3032	-1.27586	0.291341	-4.37927	1.19075e-05	0.00027482
BICC1	368.454	-1.27625	0.413396	-3.08724	0.00202027	0.0179479
KCNAB1	30.4202	-1.27942	0.364651	-3.50861	0.000450459	0.00551679
RDH10	25.6832	-1.28074	0.402139	-3.18481	0.00144849	0.0139526
CDH2	48.6105	-1.28204	0.333867	-3.83996	0.000123052	0.00188736
SAMD9	20.6638	-1.2837	0.348241	-3.68623	0.0002276	0.00321349
PDK2	14.6917	-1.28986	0.405339	-3.18217	0.00146175	0.0140376
FKBP14	59.5154	-1.29393	0.224227	-5.77061	7.89846e-09	4.49934e-07
AK1	79.1422	-1.29461	0.212881	-6.08141	1.1913e-09	8.76203e-08
TUBB6	57.129	-1.29506	0.269875	-4.79874	1.59669e-06	5.01635e-05
LDAH	14.9187	-1.29717	0.424652	-3.05467	0.0022531	0.0194872
ZC3HAV1L	36.4883	-1.29828	0.362364	-3.58281	0.000339917	0.00446077
APEX2	10.3598	-1.30134	0.480474	-2.70844	0.00675993	0.0447486
COL21A1	77.7714	-1.30594	0.259466	-5.03318	4.82401e-07	1.73372e-05
SYNPO2	109.852	-1.3068	0.298963	-4.37109	1.23627e-05	0.000282643
STK17B	40.5426	-1.30792	0.37946	-3.4468	0.000567268	0.00660397
NID2	20.725	-1.31028	0.388848	-3.36964	0.000752673	0.00834272
COL1A2	3078.71	-1.31176	0.150456	-8.7186	2.81668e-18	8.09838e-16
CEMIP	25.3471	-1.3126	0.407956	-3.21752	0.00129306	0.0128198
RASSF2	13.3437	-1.3193	0.447199	-2.95014	0.00317628	0.0251557
TRNT1	15.9348	-1.32072	0.406812	-3.24652	0.00116824	0.0119186
PGRMC2	124.209	-1.32612	0.207626	-6.38706	1.6911e-10	1.60452e-08
PAFAH1B2	209.883	-1.33166	0.323229	-4.11988	3.79064e-05	0.00071484
IFI6	32.7732	-1.33392	0.410801	-3.24712	0.00116579	0.0119186
PPP1R3C	86.4713	-1.33585	0.299089	-4.46638	7.95528e-06	0.000197075
GPAA1	21.6655	-1.33842	0.366815	-3.64875	0.000263514	0.00362351
SMARCAD1	15.6479	-1.33896	0.413999	-3.23421	0.00121979	0.0123121
OMD	55.2095	-1.34499	0.319613	-4.20817	2.57445e-05	0.000517508
NPTN	172.878	-1.34622	0.195633	-6.88137	5.92812e-12	8.27147e-10
IGF1	98.3355	-1.34827	0.233447	-5.7755	7.67234e-09	4.43873e-07
PCDH9	20.8969	-1.35198	0.374201	-3.61297	0.000302714	0.00405671
PXMP4	16.0027	-1.35595	0.393337	-3.44729	0.000566246	0.00660017
PKM	199.393	-1.35916	0.238114	-5.70803	1.14288e-08	6.23856e-07
RAPGEF5	35.6137	-1.35929	0.383247	-3.54677	0.000389978	0.00496659
SETBP1	22.4025	-1.35995	0.425992	-3.19244	0.00141076	0.0136445
PALMD	14.9309	-1.36031	0.412053	-3.3013	0.000962364	0.0101907
ANP32E	220.788	-1.36227	0.286428	-4.75605	1.97413e-06	5.9842e-05
IGFBP5	215.427	-1.37099	0.271388	-5.05177	4.37738e-07	1.60358e-05
ROR1	14.8472	-1.37676	0.470692	-2.92498	0.00344479	0.0267246
MECOM	10.7347	-1.37882	0.480808	-2.86772	0.00413439	0.0307182
ACTB	2322.52	-1.37951	0.218052	-6.32651	2.50773e-10	2.22368e-08
CSRP2	93.1529	-1.38098	0.254533	-5.42553	5.77829e-08	2.75499e-06
SNRNP35	31.863	-1.38661	0.352771	-3.93064	8.47206e-05	0.00139796
PGK1	527.109	-1.39642	0.219418	-6.36421	1.96296e-10	1.80821e-08
ACAT2	14.8561	-1.39774	0.464523	-3.00898	0.00262127	0.0217401
TNKS1BP1	10.1925	-1.40004	0.485103	-2.88608	0.00390079	0.0293735
MSANTD2	18.7289	-1.41002	0.415395	-3.39442	0.000687752	0.00774068
BMP4	23.2461	-1.41226	0.395696	-3.56905	0.000358285	0.00465672
NRG1	28.4147	-1.41607	0.384236	-3.68541	0.000228333	0.00321428
HNRNPM	66.8068	-1.41937	0.248325	-5.71576	1.09214e-08	6.02456e-07
SERINC5	66.4439	-1.41959	0.32539	-4.36272	1.28453e-05	0.000292268
TMEM189	9.60309	-1.42592	0.523975	-2.72135	0.00650166	0.0433505
SPON2	20.9647	-1.42616	0.427628	-3.33504	0.000852881	0.00923759
TXNIP	101.239	-1.4359	0.310331	-4.62701	3.70989e-06	0.000102495
KLHDC3	11.2238	-1.44583	0.530465	-2.72559	0.00641872	0.0429484
MN1	12.6085	-1.44714	0.485196	-2.98258	0.0028583	0.0231791
SCD	121.698	-1.44785	0.473454	-3.05806	0.00222773	0.0193206
AREL1	8.66126	-1.44812	0.544215	-2.66093	0.00779249	0.0498888
RGS4	75.9982	-1.45431	0.299325	-4.85863	1.18201e-06	3.79172e-05
FAM212B	14.2223	-1.45522	0.482734	-3.01453	0.00257375	0.0214208
CRISPLD2	11.4897	-1.45798	0.528907	-2.7566	0.00584063	0.0400115
MEST	43.7045	-1.46005	0.402014	-3.63183	0.000281416	0.0038144
SERPINE2	343.4	-1.46097	0.298753	-4.89023	1.00719e-06	3.31814e-05
ANKRD1	61.4539	-1.46404	0.323876	-4.52036	6.17342e-06	0.000156196
TCEAL1	61.0064	-1.46839	0.236563	-6.20717	5.3946e-10	4.48982e-08
ELN	70.8804	-1.46922	0.301261	-4.87691	1.07759e-06	3.52558e-05
PPP1R12B	20.6518	-1.47989	0.377111	-3.92428	8.69895e-05	0.00143043
C3orf58	102.252	-1.48268	0.341126	-4.34642	1.38377e-05	0.000309652
LANCL2	12.8255	-1.48612	0.473345	-3.13961	0.00169172	0.0155987
ACTG1P20	14.3227	-1.49568	0.433797	-3.44788	0.000565001	0.00659377
MRVI1	12.6306	-1.50015	0.469717	-3.19373	0.00140448	0.0136116
SRRT	10.2811	-1.50859	0.545488	-2.76558	0.00568224	0.0393655
TSPAN31	17.3276	-1.51094	0.397768	-3.79853	0.000145557	0.00218174
CDH11	56.2316	-1.52183	0.269229	-5.65254	1.58092e-08	8.42681e-07
PHLDB1	29.7068	-1.52281	0.333205	-4.57019	4.8728e-06	0.00012807
HMGCS1	77.1556	-1.53302	0.360414	-4.25349	2.10462e-05	0.000434902
MAP3K13	72.8639	-1.5336	0.225189	-6.81028	9.74085e-12	1.28363e-09
EML4	208.018	-1.53517	0.194081	-7.90994	2.57507e-15	5.68191e-13
NDUFA4L2	244.182	-1.53687	0.41268	-3.72412	0.000195995	0.00283475
SCUBE3	49.8352	-1.5425	0.34744	-4.43961	9.01228e-06	0.000220383
FMO2	52.5577	-1.54879	0.499689	-3.09951	0.00193838	0.0174657
LOC105369340	16.4096	-1.55176	0.501847	-3.0921	0.00198746	0.0177728
LOC100996447	15.5025	-1.55544	0.501163	-3.10365	0.00191149	0.017289
MARCKS	456.744	-1.55584	0.448218	-3.47116	0.000518222	0.00620819
MSRB1	11.7222	-1.56788	0.521202	-3.0082	0.00262799	0.0217768
NT5DC2	10.5876	-1.57541	0.507982	-3.10131	0.00192664	0.0173909
PLAC9	455.938	-1.57831	0.27353	-5.77017	7.91937e-09	4.49934e-07
SRSF6	241.903	-1.57892	0.31171	-5.06536	4.0764e-07	1.51674e-05
ITGA5	9.53976	-1.58395	0.537278	-2.9481	0.00319734	0.0252849
ANGPTL4	59.8189	-1.58971	0.361738	-4.39463	1.10961e-05	0.000259309
COL3A1	1104.46	-1.59445	0.138785	-11.4887	1.50393e-30	1.18911e-27
SNORD137	9.03531	-1.60393	0.566402	-2.83178	0.00462898	0.0334499
PODN	11.9642	-1.60629	0.550856	-2.91599	0.0035456	0.0273502
WISP2	19.7842	-1.61683	0.412627	-3.91838	8.91463e-05	0.0014558
EIF4EBP2	66.7427	-1.62205	0.264217	-6.13909	8.29953e-10	6.40211e-08
PLN	16.8416	-1.62947	0.45842	-3.55454	0.000378646	0.00486801
AP5S1	9.52295	-1.64059	0.55964	-2.93151	0.0033732	0.0262551
FZD2	21.6627	-1.64238	0.382898	-4.28935	1.79196e-05	0.000382069
MYH10	384.735	-1.67567	0.286206	-5.85477	4.77664e-09	2.92392e-07
LINC01279	343.659	-1.68106	0.26216	-6.41234	1.43304e-10	1.38741e-08
TUBA1A	756.114	-1.68334	0.191886	-8.77258	1.74619e-18	5.34446e-16
CNN1	19.8766	-1.68533	0.497474	-3.38777	0.000704637	0.00790259
INAFM2	11.385	-1.68692	0.546604	-3.08618	0.00202748	0.0179634
MRC2	15.3402	-1.69551	0.453467	-3.739	0.000184751	0.00268441
ESM1	13.1097	-1.7007	0.567067	-2.99911	0.00270773	0.0222365
SPA17	10.1041	-1.70117	0.54195	-3.13899	0.00169533	0.0156168
LDHA	1310.59	-1.71596	0.217412	-7.89265	2.95844e-15	6.37947e-13
PPP1CA	13.281	-1.72321	0.475819	-3.62156	0.000292827	0.00394651
DDIT4	27.4951	-1.74298	0.402896	-4.32612	1.51757e-05	0.000332533
CHMP1A	8.53185	-1.75688	0.579667	-3.03085	0.00243868	0.0206407
SLC41A2	29.2945	-1.75741	0.397823	-4.41758	9.98107e-06	0.000237941
SLN	50.6883	-1.76464	0.537775	-3.28137	0.00103305	0.0107947
ADAM10	90.3573	-1.76875	0.293822	-6.01982	1.74616e-09	1.20055e-07
SLC40A1	468.847	-1.77905	0.394981	-4.50415	6.66399e-06	0.00016727
FUT11	47.5832	-1.78076	0.308545	-5.77149	7.85728e-09	4.49934e-07
ACTA1	7.70905	-1.80362	0.6452	-2.79544	0.00518294	0.0365313
SULF1	190.26	-1.81709	0.312092	-5.82231	5.80414e-09	3.44185e-07
COX1	17637.6	-1.83802	0.160297	-11.4663	1.94774e-30	1.42155e-27
TNFRSF11B	276.107	-1.84529	0.460918	-4.00351	6.24102e-05	0.0011027
INMT	118.825	-1.84957	0.317577	-5.82401	5.74515e-09	3.4283e-07
COX3	7432.5	-1.86282	0.118787	-15.6821	2.00583e-55	9.51566e-52
FAM26E	6.81178	-1.87066	0.679649	-2.75239	0.00591624	0.0404127
HEYL	6.91422	-1.87428	0.692283	-2.70739	0.00678151	0.0447759
PDGFRA	153.097	-1.8797	0.27436	-6.85123	7.32199e-12	9.92444e-10
GDF6	12.4011	-1.88292	0.572405	-3.2895	0.00100367	0.010552
METTL7A	55.4188	-1.88615	0.33197	-5.68169	1.33367e-08	7.14909e-07
EFNA5	20.1839	-1.88626	0.535492	-3.52248	0.000427522	0.00530223
CD248	24.126	-1.88903	0.368635	-5.12439	2.9851e-07	1.16554e-05
PHF23	12.5662	-1.90737	0.493796	-3.86266	0.00011216	0.00175029
KCNQ1OT1	69.0358	-1.90855	0.305777	-6.24163	4.33025e-10	3.66834e-08
COX20	19.1231	-1.91563	0.463283	-4.1349	3.55114e-05	0.000676571
DNM3OS	175.697	-1.916	0.211559	-9.0566	1.34581e-19	4.91116e-17
ACTA2	3345.9	-1.91641	0.311156	-6.15901	7.32025e-10	5.78788e-08
PENK	7.2777	-1.91909	0.674708	-2.84433	0.00445056	0.0324573
ENG	34.9447	-1.94848	0.323005	-6.03235	1.61595e-09	1.13571e-07
C5orf46	128.029	-1.98133	0.32321	-6.13015	8.77938e-10	6.61101e-08
ACTG2	22.94	-1.98301	0.546815	-3.62648	0.000287316	0.00388327
LRRC32	21.8883	-1.99154	0.4343	-4.58563	4.52622e-06	0.000120961
LOC107984131	9.61981	-1.99749	0.574816	-3.47501	0.000510842	0.00613528
EMILIN1	10.4454	-1.99943	0.579063	-3.45287	0.000554662	0.00653744
C6orf120	10.7612	-2.01891	0.566644	-3.56293	0.000366744	0.00474069
CCL11	16.7429	-2.02369	0.444201	-4.55581	5.21834e-06	0.000135648
FGF7	156.852	-2.03247	0.30546	-6.65379	2.85639e-11	3.11511e-09
ZNF587B	7.18287	-2.05436	0.693446	-2.96254	0.00305115	0.0244298
PLXNA4	12.675	-2.09859	0.608431	-3.44918	0.000562289	0.00658641
CYTB	11994.6	-2.11155	0.119204	-17.7137	3.28659e-70	3.11832e-66
ND3	924.919	-2.12642	0.500316	-4.25016	2.13622e-05	0.000439663
KCNK15	7.735	-2.14591	0.698711	-3.07124	0.00213173	0.0186071
WDR77	7.43527	-2.14603	0.749504	-2.86327	0.0041929	0.0310556
KCTD21	6.82451	-2.15417	0.737418	-2.92124	0.00348647	0.0270258
PTGIS	109.969	-2.1568	0.340447	-6.33521	2.37014e-10	2.1417e-08
MXRA5	16.0669	-2.15772	0.560324	-3.85084	0.000117714	0.00182793
NRK	11.0933	-2.16816	0.568178	-3.81599	0.000135636	0.00204922
KRT18	39.5132	-2.1715	0.603769	-3.59658	0.00032243	0.00427265
ND6	1542.94	-2.18058	0.245541	-8.88069	6.64467e-19	2.17395e-16
LRRC17	72.2371	-2.19311	0.241585	-9.07798	1.10608e-19	4.1978e-17
CHMP6	9.29644	-2.207	0.639123	-3.45318	0.000554022	0.00653744
LOC105370569	6.70032	-2.21177	0.730755	-3.02669	0.00247247	0.0208894
LOC105370526	15.0163	-2.21938	0.62557	-3.54778	0.000388498	0.00496318
SLC16A2	18.6268	-2.22242	0.540269	-4.11354	3.89638e-05	0.000724879
VASP	8.83092	-2.22727	0.666655	-3.34097	0.000834869	0.00910487
ERG	7.17415	-2.29687	0.744252	-3.08615	0.00202769	0.0179634
COL1A1	2871.38	-2.31435	0.200078	-11.5672	6.0417e-31	5.21124e-28
LDLR	14.7618	-2.31893	0.622753	-3.72368	0.000196342	0.00283545
SLC26A2	8.49207	-2.32948	0.689036	-3.38079	0.000722788	0.00806802
KIAA1324L	7.09811	-2.48951	0.824236	-3.02038	0.00252456	0.0211786
MIR210HG	6.41401	-2.49903	0.909884	-2.74653	0.0060229	0.0409937
HMOX1	5.10291	-2.5308	0.935279	-2.70594	0.00681123	0.0448473
SPATA13	6.66263	-2.54139	0.865748	-2.93548	0.00333029	0.0260923
NRXN3	16.3942	-2.58188	0.564084	-4.57712	4.71424e-06	0.000124592
COX2	8027.99	-2.61114	0.183201	-14.2529	4.3028e-46	1.02063e-42
SLCO3A1	5.37323	-2.61584	0.927678	-2.81978	0.00480572	0.0344907
F3	7.18933	-2.6159	0.816959	-3.202	0.00136478	0.0132539
FBN2	7.49364	-2.68146	0.800588	-3.34937	0.000809965	0.00887408
LOC105372011	15.5236	-2.82883	0.612967	-4.61498	3.93133e-06	0.000107185
LOC107984791	4.76375	-2.93685	1.02152	-2.87498	0.00404055	0.0301235
CPA4	4.77781	-2.94911	1.03167	-2.85859	0.00425524	0.0314193
FIGN	14.4279	-2.98317	0.636721	-4.68521	2.79672e-06	7.96855e-05
GNA14	4.56321	-3.01557	1.08306	-2.7843	0.00536439	0.0376181
OGFOD3	3.36828	-3.16631	1.15873	-2.73256	0.00628437	0.042288
LOC105377123	8.07326	-3.18723	0.928356	-3.4332	0.000596509	0.00686854
POP1	11.0363	-3.26681	0.77806	-4.19867	2.68489e-05	0.000535174
LOC105374235	3.76199	-3.32809	1.14686	-2.9019	0.00370905	0.0282547
LEP	6.85841	-3.43937	1.27952	-2.68801	0.00718783	0.0467431
LOC107985957	3.93944	-3.47582	1.14724	-3.02971	0.00244787	0.0207
MIR6723	21.162	-3.66945	0.697762	-5.25889	1.44931e-07	6.25049e-06
RAB9B	5.418	-3.91202	1.13105	-3.45875	0.000542681	0.00642816
ZNF223	6.0603	-4.09268	1.12584	-3.63523	0.000277738	0.00377533
CA3	6.17137	-4.11249	1.44024	-2.85541	0.0042981	0.0315882
DAPP1	7.76819	-4.47106	1.4097	-3.17163	0.00151587	0.0143539
