# Supplementary material for: Mechanisms of sorafenib-induced cardiotoxicity: ER stress induces upregulation of ATF3, leading to downregulation of NDUFS1 expression and mitochondrial dysfunction
Source: Front Pharmacol. 2025 Aug 13;16:1593290. doi: 10.3389/fphar.2025.1593290 (PMC12380775; doi:10.3389/fphar.2025.1593290)
Supplement: Supplementary file 11 [file Table1.xlsx]

## Sheet: Sheet1
Primer sequence
Name	Primer	sequence (5'to3')
Rat ATF3	forward primer	CGCCTCTAGCCGCTCTCTG
	reverse primer	GGCGAATCTCAGCTCTTCCTT
Rat NDUFS1	forward primer	CCAAGTGTGTCAAAGCCGTC
	reverse primer	TGTCCGTAGCAAAACAGGGT
