# Supplementary material for: Mechanisms of sorafenib-induced cardiotoxicity: ER stress induces upregulation of ATF3, leading to downregulation of NDUFS1 expression and mitochondrial dysfunction
Source: Front Pharmacol. 2025 Aug 13;16:1593290. doi: 10.3389/fphar.2025.1593290 (PMC12380775; doi:10.3389/fphar.2025.1593290)
Supplement: Supplementary file 14 [file Table8.xlsx]

## Sheet: 1142 ERS-related genes
tax_id	Org_name	GeneID	CurrentID	Status	Symbol	Aliases	description	other_designations	map_location	chromosome	genomic_nucleotide_accession.version	start_position_on_the_genomic_accession	end_position_on_the_genomic_accession	orientation	exon_count	OMIM
9606	Homo sapiens	3309	0	live	HSPA5	BIP, GRP78, HEL-S-89n	heat shock protein family A (Hsp70) member 5	endoplasmic reticulum chaperone BiP|78 kDa glucose-regulated protein|HSP70 family protein 5|binding-immunoglobulin protein|endoplasmic reticulum lumenal Ca(2+)-binding protein grp78|epididymis secretory sperm binding protein Li 89n|glucose-regulated protein, 78kDa|heat shock 70kDa protein 5 (glucose-regulated protein, 78kDa)|heat shock protein 70 family protein 5|heat shock protein family A membe…	9q33.3	9	NC_000009.12	125234853	125241343	minus	8	138120
9606	Homo sapiens	9709	0	live	HERPUD1	HERP, Mif1, SUP	homocysteine inducible ER protein with ubiquitin like domain 1	homocysteine-responsive endoplasmic reticulum-resident ubiquitin-like domain member 1 protein|MMS-inducible|homocysteine-inducible endoplasmic reticulum stress-inducible ubiquitin-like domain member 1 protein|homocysteine-inducible, endoplasmic reticulum stress-inducible, ubiquitin-like domain member 1|methyl methanesulfonate (MMF)-inducible fragment protein 1	16q13	16	NC_000016.10	56932142	56944864	plus	8	608070
9606	Homo sapiens	9451	0	live	EIF2AK3	PEK, PERK, WRS	eukaryotic translation initiation factor 2 alpha kinase 3	eukaryotic translation initiation factor 2-alpha kinase 3|PKR-like ER kinase|PRKR-like endoplasmic reticulum kinase|pancreatic EIF2-alpha kinase|pancreatic eIF-2alpha kinase	2p11.2	2	NC_000002.12	88556741	88628145	minus	21	604032
9606	Homo sapiens	811	0	live	CALR	CRT, HEL-S-99n, RO, SSA, cC1qR	calreticulin	calreticulin|CRP55|ERp60|HACBP|Sicca syndrome antigen A (autoantigen Ro; calreticulin)|calregulin|endoplasmic reticulum resident protein 60|epididymis secretory sperm binding protein Li 99n|grp60	19p13.13	19	NC_000019.10	12938609	12944489	plus	9	109091
9606	Homo sapiens	488	0	live	ATP2A2	ATP2B, DAR, DD, SERCA2	ATPase sarcoplasmic/endoplasmic reticulum Ca2+ transporting 2	sarcoplasmic/endoplasmic reticulum calcium ATPase 2|ATPase Ca++ transporting cardiac muscle slow twitch 2|ATPase, Ca++ dependent, slow-twitch, cardiac muscle-2|SR Ca(2+)-ATPase 2|calcium pump 2|cardiac Ca2+ ATPase|endoplasmic reticulum class 1/2 Ca(2+) ATPase	12q24.11	12	NC_000012.12	110281247	110351093	plus	20	108740
9606	Homo sapiens	2081	0	live	ERN1	IRE1, IRE1P, IRE1a, hIRE1p	endoplasmic reticulum to nucleus signaling 1	serine/threonine-protein kinase/endoribonuclease IRE1|ER to nucleus signalling 1|inositol-requiring 1|inositol-requiring enzyme 1|inositol-requiring protein 1|ire1-alpha|protein kinase/endoribonuclease	17q23.3	17	NC_000017.11	64039142	64130144	minus	22	604033
9606	Homo sapiens	7184	0	live	HSP90B1	ECGP, GP96, GRP94, HEL-S-125m, HEL35, TRA1	heat shock protein 90 beta family member 1	endoplasmin|94 kDa glucose-regulated protein|endothelial cell (HBMEC) glycoprotein|epididymis luminal protein 35|epididymis secretory sperm binding protein Li 125m|heat shock protein 90 kDa beta member 1|heat shock protein 90kDa beta (Grp94), member 1|heat shock protein 90kDa beta family member 1|stress-inducible tumor rejection antigen gp96|tumor rejection antigen (gp96) 1|tumor rejection antige…	12q23.3	12	NC_000012.12	103930410	103947926	plus	18	191175
9606	Homo sapiens	7157	0	live	TP53	BCC7, BMFS5, LFS1, P53, TRP53	tumor protein p53	cellular tumor antigen p53|antigen NY-CO-13|mutant tumor protein 53|phosphoprotein p53|transformation-related protein 53|tumor protein 53|tumor supressor p53	17p13.1	17	NC_000017.11	7668421	7687490	minus	11	191170
9606	Homo sapiens	30001	0	live	ERO1A	ERO1-L, ERO1-L-alpha, ERO1-alpha, ERO1L, ERO1LA, Ero1alpha	endoplasmic reticulum oxidoreductase 1 alpha	ERO1-like protein alpha|endoplasmic oxidoreductin-1-like protein|endoplasmic reticulum oxidoreductase alpha|oxidoreductin-1-L-alpha	14q22.1	14	NC_000014.9	52639915	52695558	minus	17	615435
9606	Homo sapiens	1432	0	live	MAPK14	CSBP, CSBP1, CSBP2, CSPB1, EXIP, Mxi2, PRKM14, PRKM15, RK, SAPK2A, p38, p38ALPHA	mitogen-activated protein kinase 14	mitogen-activated protein kinase 14|CSAID-binding protein|MAP kinase 14|MAP kinase Mxi2|MAP kinase p38 alpha|MAX-interacting protein 2|cytokine suppressive anti-inflammatory drug binding protein|mitogen-activated protein kinase p38 alpha|p38 MAP kinase|p38 mitogen activated protein kinase|p38alpha Exip|stress-activated protein kinase 2A	6p21.31	6	NC_000006.12	36027808	36124214	plus	23	600289
9606	Homo sapiens	27230	0	live	SERP1	RAMP4	stress associated endoplasmic reticulum protein 1	stress-associated endoplasmic reticulum protein 1|ribosome associated membrane protein 4|ribosome-attached membrane protein 4	3q25.1	3	NC_000003.12	150541998	150546496	minus	3	617674
9606	Homo sapiens	2923	0	live	PDIA3	ER60, ERp57, ERp60, ERp61, GRP57, GRP58, HEL-S-269, HEL-S-93n, HsT17083, P58, PI-PLC	protein disulfide isomerase family A member 3	protein disulfide-isomerase A3|58 kDa glucose-regulated protein|58 kDa microsomal protein|ER protein 57|ER protein 60|disulfide isomerase ER-60|endoplasmic reticulum P58|endoplasmic reticulum resident protein 57|endoplasmic reticulum resident protein 60|epididymis secretory protein Li 269|epididymis secretory sperm binding protein Li 93n|glucose regulated protein, 58kDa|phospholipase C-alpha|prot…	15q15.3	15	NC_000015.10	43746438	43773278	plus	13	602046
9606	Homo sapiens	5599	0	live	MAPK8	JNK, JNK-46, JNK1, JNK1A2, JNK21B1/2, PRKM8, SAPK1, SAPK1c	mitogen-activated protein kinase 8	mitogen-activated protein kinase 8|JUN N-terminal kinase|MAP kinase 8|c-Jun N-terminal kinase 1|stress-activated protein kinase 1|stress-activated protein kinase 1c	10q11.22	10	NC_000010.11	48306677	48439360	plus	16	601158
9606	Homo sapiens	8878	0	live	SQSTM1	A170, DMRV, FTDALS3, NADGP, OSIL, PDB3, ZIP3, p60, p62, p62B	sequestosome 1	sequestosome-1|EBI3-associated protein of 60 kDa|EBI3-associated protein p60|EBIAP|autophagy receptor p62|oxidative stress induced like|phosphotyrosine independent ligand for the Lck SH2 domain p62|phosphotyrosine-independent ligand for the Lck SH2 domain of 62 kDa|ubiquitin-binding protein p62	5q35.3	5	NC_000005.10	179806393	179838078	plus	11	601530
9606	Homo sapiens	51752	0	live	ERAP1	A-LAP, ALAP, APPILS, ARTS-1, ARTS1, ERAAP, ERAAP1, PILS-AP, PILSAP	endoplasmic reticulum aminopeptidase 1	endoplasmic reticulum aminopeptidase 1|adipocyte-derived leucine aminopeptidase|aminopeptidase PILS|aminopeptidase regulator of TNFR1 shedding|endoplasmic reticulum aminopeptidase associated with antigen processing|puromycin-insensitive leucyl-specific aminopeptidase|type 1 tumor necrosis factor receptor shedding aminopeptidase regulator	5q15	5	NC_000005.10	96760813	96935854	minus	27	606832
9606	Homo sapiens	340061	0	live	STING1	ERIS, MITA, MPYS, NET23, SAVI, STING, STING-beta, TMEM173, hMITA, hSTING	stimulator of interferon response cGAMP interactor 1	stimulator of interferon genes protein|N-terminal methionine-proline-tyrosine-serine plasma membrane tetraspanner|endoplasmic reticulum IFN stimulator|endoplasmic reticulum interferon stimulator|mitochondrial mediator of IRF3 activation|stimulator of interferon protein|transmembrane protein 173	5q31.2	5	NC_000005.10	139475533	139482758	minus	8	612374
9606	Homo sapiens	5071	0	live	PRKN	AR-JP, LPRS2, PARK2, PDJ	parkin RBR E3 ubiquitin protein ligase	E3 ubiquitin-protein ligase parkin|Parkinson disease (autosomal recessive, juvenile) 2, parkin|parkinson juvenile disease protein 2|parkinson protein 2 E3 ubiquitin protein ligase|parkinson protein 2, E3 ubiquitin protein ligase (parkin)	6q26	6	NC_000006.12	161347417	162727766	minus	13	602544
9606	Homo sapiens	27429	0	live	HTRA2	MGCA8, OMI, PARK13, PRSS25	HtrA serine peptidase 2	serine protease HTRA2, mitochondrial|HtrA-like serine protease|Omi stress-regulated endoprotease|epididymis secretory sperm binding protein|high temperature requirement protein A2|protease, serine, 25|serine protease 25|serine proteinase OMI	2p13.1	2	NC_000002.12	74529405	74533556	plus	8	606441
9606	Homo sapiens	222068	0	live	TMED4	ERS25, GMP25iso, HNLF, p24a3, p24alpha3	transmembrane p24 trafficking protein 4	transmembrane emp24 domain-containing protein 4|endoplasmic reticulum stress-response protein 25 kDa|p24 family protein alpha-3|putative NF-kappa-B-activating protein 156|putative NFkB activating protein HNLF|transmembrane emp24 protein transport domain containing 4	7p13	7	NC_000007.14	44577894	44582231	minus	5	612038
9606	Homo sapiens	120892	0	live	LRRK2	AURA17, DARDARIN, PARK8, RIPK7, ROCO2	leucine rich repeat kinase 2	leucine-rich repeat serine/threonine-protein kinase 2|augmented in rheumatoid arthritis 17	12q12	12	NC_000012.12	40224997	40369285	plus	53	609007
9606	Homo sapiens	3998	0	live	LMAN1	ERGIC-53, ERGIC53, F5F8D, FMFD1, MCFD1, MR60, gp58	lectin, mannose binding 1	protein ERGIC-53|ER-Golgi intermediate compartment 53 kDa protein|endoplasmic reticulum-golgi intermediate compartment protein 53|intracellular mannose-specific lectin MR60	18q21.32	18	NC_000018.10	59327823	59359265	minus	13	601567
9606	Homo sapiens	351	0	live	APP	AAA, ABETA, ABPP, AD1I, CTFgamma, CVAP, PN-II, PN2, alpha-sAPP, preA4, APP	amyloid beta precursor protein	amyloid-beta precursor protein|alzheimer disease amyloid A4 protein homolog|alzheimer disease amyloid protein|amyloid beta (A4) precursor protein|amyloid beta A4 protein|amyloid precursor protein|beta-amyloid peptide|beta-amyloid peptide(1-40)|beta-amyloid peptide(1-42)|beta-amyloid precursor protein|cerebral vascular amyloid peptide|peptidase nexin-II|protease nexin-II|testicular tissue protein …	21q21.3	21	NC_000021.9	25880550	26171128	minus	20	104760
9606	Homo sapiens	468	0	live	ATF4	CREB-2, CREB2, TAXREB67, TXREB	activating transcription factor 4	cyclic AMP-dependent transcription factor ATF-4|DNA-binding protein TAXREB67|cAMP response element-binding protein 2|cAMP-dependent transcription factor ATF-4|cAMP-responsive element-binding protein 2|cyclic AMP-responsive element-binding protein 2|tax-responsive enhancer element B67|tax-responsive enhancer element-binding protein 67	22q13.1	22	NC_000022.11	39520559	39522686	plus	3	604064
9606	Homo sapiens	5743	0	live	PTGS2	COX-2, COX2, GRIPGHS, PGG/HS, PGHS-2, PHS-2, hCox-2	prostaglandin-endoperoxide synthase 2	prostaglandin G/H synthase 2|PGH synthase 2|PHS II|cyclooxygenase 2|cyclooxygenase 2b|prostaglandin H2 synthase 2|prostaglandin-endoperoxide synthase 2 (prostaglandin G/H synthase and cyclooxygenase)	1q31.1	1	NC_000001.11	186671791	186680423	minus	10	600262
9606	Homo sapiens	10130	0	live	PDIA6	ERP5, P5, TXNDC7	protein disulfide isomerase family A member 6	protein disulfide-isomerase A6|ER protein 5|endoplasmic reticulum protein 5|epididymis secretory sperm binding protein|protein disulfide isomerase P5|protein disulfide isomerase-associated 6|protein disulfide isomerase-related protein|thioredoxin domain containing 7 (protein disulfide isomerase)|thioredoxin domain-containing protein 7	2p25.1	2	NC_000002.12	10783391	10837712	minus	18	611099
9606	Homo sapiens	100507436	0	live	MICA	MIC-A, PERB11.1	MHC class I polypeptide-related sequence A	MHC class I polypeptide-related sequence A|HLA class I antigen|MHC class I chain-related protein A|MHC class I related chain A|MHC class I related sequence A|major histocompatibility complex class I chain-related protein A|stress inducible class I homolog	6p21.33	6	NC_000006.12	31400711	31415315	plus	7	600169
9606	Homo sapiens	54431	0	live	DNAJC10	ERdj5, JPDI, MTHr, PDIA19	DnaJ heat shock protein family (Hsp40) member C10	dnaJ homolog subfamily C member 10|DnaJ (Hsp40) homolog, subfamily C, member 10|ER-resident protein ERdj5|J-domain-containing protein disulfide isomerase-like protein|endoplasmic reticulum DNA J domain-containing protein 5|macrothioredoxin|protein disulfide isomerase family A, member 19	2q32.1	2	NC_000002.12	182716257	182794464	plus	26	607987
9606	Homo sapiens	5611	0	live	DNAJC3	ACPHD, ERdj6, HP58, P58, P58IPK, PRKRI, p58(IPK)	DnaJ heat shock protein family (Hsp40) member C3	dnaJ homolog subfamily C member 3|DnaJ (Hsp40) homolog, subfamily C, member 3|ER-resident protein ERdj6|endoplasmic reticulum DNA J domain-containing protein 6|interferon-induced, double-stranded RNA-activated protein kinase inhibitor|protein kinase inhibitor of 58 kDa|protein kinase inhibitor p58|protein-kinase, interferon-inducible double stranded RNA dependent inhibitor	13q32.1	13	NC_000013.11	95677139	95794988	plus	13	601184
9606	Homo sapiens	10961	0	live	ERP29	C12orf8, ERp28, ERp31, HEL-S-107, PDI-DB, PDIA9	endoplasmic reticulum protein 29	endoplasmic reticulum resident protein 29|endoplasmic reticulum lumenal protein ERp28|endoplasmic reticulum resident protein 28|endoplasmic reticulum resident protein 31|epididymis secretory protein Li 107|protein disulfide isomerase family A, member 9	12q24.13	12	NC_000012.12	112013426	112023449	plus	3	602287
9606	Homo sapiens	596	0	live	BCL2	Bcl-2, PPP1R50	BCL2 apoptosis regulator	apoptosis regulator Bcl-2|B-cell CLL/lymphoma 2|protein phosphatase 1, regulatory subunit 50	18q21.33	18	NC_000018.10	63123346	63320090	minus	4	151430
9606	Homo sapiens	487	0	live	ATP2A1	ATP2A, SERCA1	ATPase sarcoplasmic/endoplasmic reticulum Ca2+ transporting 1	sarcoplasmic/endoplasmic reticulum calcium ATPase 1|ATPase, Ca++ transporting, cardiac muscle, fast twitch 1|SR Ca(2+)-ATPase 1|calcium pump 1|endoplasmic reticulum class 1/2 Ca(2+) ATPase	16p11.2	16	NC_000016.10	28878488	28904466	plus	24	108730
9606	Homo sapiens	4780	0	live	NFE2L2	HEBP1, IMDDHH, NRF2, Nrf-2	NFE2 like bZIP transcription factor 2	nuclear factor erythroid 2-related factor 2|nuclear factor erythroid-derived 2-like 2|nuclear factor, erythroid 2 like 2	2q31.2	2	NC_000002.12	177230303	177264727	minus	6	600492
9606	Homo sapiens	9919	0	live	SEC16A	KIAA0310, SEC16L, p250	SEC16 homolog A, endoplasmic reticulum export factor	protein transport protein Sec16A|protein SEC16 homolog A	9q34.3	9	NC_000009.12	136440105	136484740	minus	35	612854
9606	Homo sapiens	581	0	live	BAX	BCL2L4	BCL2 associated X, apoptosis regulator	apoptosis regulator BAX|BCL2 associated X protein|BCL2-associated X protein omega|Baxdelta2G9|Baxdelta2G9omega|Baxdelta2omega|bcl-2-like protein 4|bcl2-L-4	19q13.33	19	NC_000019.10	48954875	48961798	plus	7	600040
9606	Homo sapiens	489	0	live	ATP2A3	SERCA3	ATPase sarcoplasmic/endoplasmic reticulum Ca2+ transporting 3	sarcoplasmic/endoplasmic reticulum calcium ATPase 3|ATPase, Ca(2+)-transporting, ubiquitous|ATPase, Ca++ transporting, ubiquitous|SR Ca(2+)-ATPase 3|adenosine triphosphatase, calcium|calcium pump 3|calcium-translocating P-type ATPase|sarco/endoplasmic reticulum Ca2+ -ATPase	17p13.2	17	NC_000017.11	3923873	3964437	minus	25	601929
9606	Homo sapiens	79139	0	live	DERL1	DER-1, DER1, derlin-1	derlin 1	derlin-1|DERtrin-1|Der1-like domain family, member 1|degradation in endoplasmic reticulum protein 1	8q24.13	8	NC_000008.11	123013170	123042302	minus	9	608813
9606	Homo sapiens	23071	0	live	ERP44	PDIA10, TXNDC4	endoplasmic reticulum protein 44	endoplasmic reticulum resident protein 44|ER protein 44|endoplasmic reticulum resident protein 44 kDa|epididymis secretory sperm binding protein|protein disulfide isomerase family A, member 10|thioredoxin domain containing 4 (endoplasmic reticulum)|thioredoxin domain-containing protein 4	9q31.1	9	NC_000009.12	99979185	100099000	minus	12	609170
9606	Homo sapiens	10956	0	live	OS9	ERLEC2, OS-9	OS9 endoplasmic reticulum lectin	protein OS-9|amplified in osteosarcoma 9|endoplasmic reticulum lectin 2|erlectin 2|osteosarcoma amplified 9, endoplasmic reticulum associated protein|osteosarcoma amplified 9, endoplasmic reticulum lectin	12q13.3-q14.1	12	NC_000012.12	57694132	57721557	plus	15	609677
9606	Homo sapiens	5663	0	live	PSEN1	ACNINV3, AD3, FAD, PS-1, PS1, PSNL1, S182	presenilin 1	presenilin-1|familial Alzheimer Disease	14q24.2	14	NC_000014.9	73136417	73223691	plus	13	104311
9606	Homo sapiens	1649	0	live	DDIT3	AltDDIT3, C/EBPzeta, CEBPZ, CHOP, CHOP-10, CHOP10, GADD153	DNA damage inducible transcript 3	DNA damage-inducible transcript 3 protein|C/EBP zeta|CCAAT/enhancer-binding protein homologous protein|alternative DDIT3 protein|c/EBP-homologous protein 10|growth arrest and DNA damage-inducible protein GADD153	12q13.3	12	NC_000012.12	57516588	57521698	minus	5	126337
9606	Homo sapiens	11315	0	live	PARK7	DJ-1, DJ1, GATD2, HEL-S-67p	Parkinsonism associated deglycase	Parkinson disease protein 7|Parkinson disease (autosomal recessive, early onset) 7|epididymis secretory sperm binding protein Li 67p|maillard deglycase|oncogene DJ1|parkinson protein 7|protein DJ-1|protein deglycase DJ-1|protein/nucleic acid deglycase DJ-1	1p36.23	1	NC_000001.11	7961711	7985505	plus	7	602533
9606	Homo sapiens	387923	0	live	SERP2	C13orf21, bA269C23.1	stress associated endoplasmic reticulum protein family member 2	stress-associated endoplasmic reticulum protein 2|ribosome-associated membrane protein RAMP4-2	13q14.11	13	NC_000013.11	44373647	44397714	plus	6
9606	Homo sapiens	9601	0	live	PDIA4	ERP70, ERP72, ERp-72	protein disulfide isomerase family A member 4	protein disulfide-isomerase A4|ER protein 70|ER protein 72|endoplasmic reticulum resident protein 70|endoplasmic reticulum resident protein 72|protein disulfide isomerase related protein (calcium-binding protein, intestinal-related)|protein disulfide isomerase-associated 4|testicular tissue protein Li 137	7q36.1	7	NC_000007.14	149003051	149028505	minus	11	620018
9606	Homo sapiens	4189	0	live	DNAJB9	ERdj4, MDG-1, MDG1, MST049, MSTP049	DnaJ heat shock protein family (Hsp40) member B9	dnaJ homolog subfamily B member 9|DnaJ (Hsp40) homolog, subfamily B, member 9|ER-resident protein ERdj4|endoplasmic reticulum DNA J domain-containing protein 4|endoplasmic reticulum DnaJ homolog 4|microvascular endothelial differentiation gene 1 protein	14q24.2-q24.3	7	NC_000007.14	108569874	108574850	plus	3	602634
9606	Homo sapiens	7466	0	live	WFS1	CTRCT41, WFRS, WFS, WFSL	wolframin ER transmembrane glycoprotein	wolframin|Wolfram syndrome 1 (wolframin)	4p16.1	4	NC_000004.12	6269850	6303265	plus	8	606201
9606	Homo sapiens	7415	0	live	VCP	CDC48, FTDALS6, TERA, p97	valosin containing protein	transitional endoplasmic reticulum ATPase|15S Mg(2+)-ATPase p97 subunit|TER ATPase	9p13.3	9	NC_000009.12	35056064	35072625	minus	17	601023
9606	Homo sapiens	64167	0	live	ERAP2	L-RAP, LRAP	endoplasmic reticulum aminopeptidase 2	endoplasmic reticulum aminopeptidase 2|leukocyte-derived arginine aminopeptidase	5q15	5	NC_000005.10	96875939	96919716	plus	19	609497
9606	Homo sapiens	51726	0	live	DNAJB11	ABBP-2, ABBP2, DJ9, Dj-9, EDJ, ERdj3, ERj3, ERj3p, PKD6, PRO1080, UNQ537	DnaJ heat shock protein family (Hsp40) member B11	dnaJ homolog subfamily B member 11|APOBEC1-binding protein 2|DnaJ (Hsp40) homolog, subfamily B, member 11|DnaJ protein 9|ER-associated DNAJ protein 3|ER-associated Hsp40 co-chaperone|ER-resident protein ERdj3|PWP1-interacting protein 4|endoplasmic reticulum DNA J domain-containing protein 3	3q27.3	3	NC_000003.12	186570720	186585793	plus	11	611341
9606	Homo sapiens	10945	0	live	KDELR1	ERD2, ERD2.1, HDEL, PM23	KDEL endoplasmic reticulum protein retention receptor 1	ER lumen protein-retaining receptor 1|KDEL (Lys-Asp-Glu-Leu) endoplasmic reticulum protein retention receptor 1|KDEL receptor 1|putative MAPK-activating protein PM23	19q13.33	19	NC_000019.10	48382575	48397412	minus	7	131235
9606	Homo sapiens	348	0	live	APOE	AD2, APO-E, ApoE4, LDLCQ5, LPG	apolipoprotein E	apolipoprotein E|apolipoprotein E3	19q13.32	19	NC_000019.10	44905796	44909393	plus	6	107741
9606	Homo sapiens	64224	0	live	HERPUD2		HERPUD family member 2	homocysteine-responsive endoplasmic reticulum-resident ubiquitin-like domain member 2 protein|homocysteine-inducible, endoplasmic reticulum stress-inducible, ubiquitin-like domain member 2	7p14.2	7	NC_000007.14	35632659	35695135	minus	9
9606	Homo sapiens	493856	0	live	CISD2	ERIS, Miner1, NAF-1, WFS2, ZCD2	CDGSH iron sulfur domain 2	CDGSH iron-sulfur domain-containing protein 2|endoplasmic reticulum intermembrane small protein|mitoNEET-related 1 protein|nutrient-deprivation autophagy factor-1|zinc finger, CDGSH-type domain 2	4q24	4	NC_000004.12	102868992	102892807	plus	3	611507
9606	Homo sapiens	3162	0	live	HMOX1	HMOX1D, HO-1, HSP32, bK286B10	heme oxygenase 1	heme oxygenase 1|heat shock protein, 32-kD|heme oxygenase (decycling) 1	22q12.3	22	NC_000022.11	35381096	35394207	plus	5	141250
9606	Homo sapiens	1080	0	live	CFTR	ABC35, ABCC7, CF/MRP, MRP7, TNR-CFTR, dJ760C5.1, CFTR	CF transmembrane conductance regulator	cystic fibrosis transmembrane conductance regulator|cAMP-dependent chloride channel|channel conductance-controlling ATPase|cystic fibrosis transmembrane conductance regulating|cystic fibrosis transmembrane conductance regulator (ATP-binding cassette sub-family C, member 7)	7q31.2	7	NC_000007.14	117480025	117668665	plus	27	602421
9606	Homo sapiens	5601	0	live	MAPK9	JNK-55, JNK2, JNK2A, JNK2ALPHA, JNK2B, JNK2BETA, PRKM9, SAPK, SAPK1a, p54a, p54aSAPK	mitogen-activated protein kinase 9	mitogen-activated protein kinase 9|Jun kinase|MAP kinase 9|MAPK 9|c-Jun N-terminal kinase 2|c-Jun kinase 2|stress-activated protein kinase 1a|stress-activated protein kinase JNK2	5q35.3	5	NC_000005.10	180233143	180292083	minus	18	602896
9606	Homo sapiens	1956	0	live	EGFR	ERBB, ERBB1, ERRP, HER1, NISBD2, PIG61, mENA	epidermal growth factor receptor	epidermal growth factor receptor|EGFR vIII|avian erythroblastic leukemia viral (v-erb-b) oncogene homolog|cell growth inhibiting protein 40|cell proliferation-inducing protein 61|epidermal growth factor receptor tyrosine kinase domain|erb-b2 receptor tyrosine kinase 1|proto-oncogene c-ErbB-1|receptor tyrosine-protein kinase erbB-1	7p11.2	7	NC_000007.14	55019017	55211628	plus	32	131550
9606	Homo sapiens	23411	0	live	SIRT1	SIR2, SIR2L1, SIR2alpha	sirtuin 1	NAD-dependent protein deacetylase sirtuin-1|NAD-dependent protein deacylase sirtuin-1|SIR2-like protein 1|regulatory protein SIR2 homolog 1|sirtuin type 1	10q21.3	10	NC_000010.11	67884656	67918390	plus	11	604479
9606	Homo sapiens	6238	0	live	RRBP1	ES/130, ES130, RRp, hES, p180	ribosome binding protein 1	ribosome-binding protein 1|180 kDa ribosome receptor homolog|ES/130-related protein|endoplasmic reticulum ribosome-binding protein 1|ribosomal receptor-binding protein 1|ribosome binding protein 1 homolog 180kDa (dog)|ribosome receptor protein	20p12.1	20	NC_000020.11	17613679	17682242	minus	26	601418
9606	Homo sapiens	51060	0	live	TXNDC12	AG1, AGR1, ERP16, ERP18, ERP19, PDIA16, TLP19, hAG-1, hTLP19	thioredoxin domain containing 12	thioredoxin domain-containing protein 12|ER protein 18|ER protein 19|anterior gradient homolog 1|endoplasmic reticulum protein ERp19|endoplasmic reticulum resident protein 18|endoplasmic reticulum resident protein 19|endoplasmic reticulum thioredoxin superfamily member, 18 kDa|protein disulfide isomerase family A, member 16|thioredoxin domain containing 12 (endoplasmic reticulum)|thioredoxin-like…	1p32.3	1	NC_000001.11	52020131	52056171	minus	8	609448
9606	Homo sapiens	2475	0	live	MTOR	FRAP, FRAP1, FRAP2, RAFT1, RAPT1, SKS	mechanistic target of rapamycin kinase	serine/threonine-protein kinase mTOR|FK506 binding protein 12-rapamycin associated protein 2|FK506-binding protein 12-rapamycin complex-associated protein 1|FKBP-rapamycin associated protein|FKBP12-rapamycin complex-associated protein 1|mammalian target of rapamycin|mechanistic target of rapamycin (serine/threonine kinase)|rapamycin and FKBP12 target 1|rapamycin associated protein FRAP2|rapamycin…	1p36.22	1	NC_000001.11	11106535	11262551	minus	60	601231
9606	Homo sapiens	25	0	live	ABL1	ABL, BCR-ABL, CHDSKM, JTK7, bcr/abl, c-ABL, c-ABL1, p150, v-abl	ABL proto-oncogene 1, non-receptor tyrosine kinase	tyrosine-protein kinase ABL1|ABL protooncogene 1 nonreceptor tyrosine kinase|Abelson tyrosine-protein kinase 1|BCR-ABL1 p190|BCR/ABL e8a2 fusion|BCR/ABL1 e1a2 fusion protein|bcr/c-abl oncogene protein|c-abl oncogene 1, receptor tyrosine kinase|proto-oncogene c-Abl|proto-oncogene tyrosine-protein kinase ABL1|v-abl Abelson murine leukemia viral oncogene homolog 1	9q34.12	9	NC_000009.12	130713043	130887675	plus	12	189980
9606	Homo sapiens	10595	0	live	ERN2	IRE1-BETA, IRE1b, IRE2p, hIRE2p	endoplasmic reticulum to nucleus signaling 2	serine/threonine-protein kinase/endoribonuclease IRE2|ER to nucleus signalling 2|IRE1 beta|IRE1, S. cerevisiae, homolog of|endoplasmic reticulum to nucleus signalling 2|inositol-requiring 1 beta|inositol-requiring protein 2	16p12.2	16	NC_000016.10	23690310	23713222	minus	23	604034
9606	Homo sapiens	207	0	live	AKT1	AKT, PKB, PKB-ALPHA, PRKBA, RAC, RAC-ALPHA	AKT serine/threonine kinase 1	RAC-alpha serine/threonine-protein kinase|AKT1m|PKB alpha|RAC-PK-alpha|protein kinase B alpha|proto-oncogene c-Akt|rac protein kinase alpha|serine-threonine protein kinase|v-akt murine thymoma viral oncogene homolog 1|v-akt murine thymoma viral oncogene-like protein 1	14q32.33	14	NC_000014.9	104769349	104795748	minus	17	164730
9606	Homo sapiens	1965	0	live	EIF2S1	EIF-2, EIF-2A, EIF-2alpha, EIF2, EIF2A	eukaryotic translation initiation factor 2 subunit alpha	eukaryotic translation initiation factor 2 subunit 1|eIF-2-alpha|eukaryotic translation initiation factor 2, subunit 1 alpha, 35kDa	14q23.3	14	NC_000014.9	67360328	67386516	plus	8	603907
9606	Homo sapiens	4690	0	live	NCK1	NCK, NCKalpha, nck-1	NCK adaptor protein 1	cytoplasmic protein NCK1|NCK tyrosine kinase|SH2/SH3 adaptor protein NCK-alpha|melanoma NCK protein|non-catalytic region of tyrosine kinase	3q22.3	3	NC_000003.12	136862208	136951606	plus	9	600508
9606	Homo sapiens	7124	0	live	TNF	DIF-alpha, TNFA, TNFSF2, TNLG1F, TNF	tumor necrosis factor	tumor necrosis factor|APC1 protein|TNF, macrophage-derived|TNF, monocyte-derived|TNF-a|tumor necrosis factor ligand 1F|tumor necrosis factor ligand superfamily member 2|tumor necrosis factor-alpha|tumor necrotic factor alpha	6p21.33	6	NC_000006.12	31575565	31578336	plus	4	191160
9606	Homo sapiens	5578	0	live	PRKCA	AAG6, PKC-alpha, PKCA, PKCI+/-, PKCalpha, PRKACA	protein kinase C alpha	protein kinase C alpha type|PKC-A|aging-associated gene 6	17q24.2	17	NC_000017.11	66302613	66810743	plus	25	176960
9606	Homo sapiens	51614	0	live	ERGIC3	C20orf47, C2orf47, CGI-54, Erv46, NY-BR-84, PRO0989, SDBCAG84, dJ477O4.2	ERGIC and golgi 3	endoplasmic reticulum-Golgi intermediate compartment protein 3|endoplasmic reticulum-localized protein ERp43|serologically defined breast cancer antigen 84|serologically defined breast cancer antigen NY-BR-84	20q11.22	20	NC_000020.11	35542078	35557634	plus	14	616971
9606	Homo sapiens	1051	0	live	CEBPB	C/EBP-beta, IL6DBP, NF-IL6, TCF5	CCAAT enhancer binding protein beta	CCAAT/enhancer-binding protein beta|CCAAT/enhancer binding protein (C/EBP), beta|interleukin 6-dependent DNA-binding protein|nuclear factor NF-IL6|nuclear factor of interleukin 6|transcription factor 5|transcription factor C/EBP beta	20q13.13	20	NC_000020.11	50190583	50192690	plus	1	189965
9606	Homo sapiens	81555	0	live	YIPF5	FinGER5, MEDS2, SB140, SMAP-5, SMAP5, YIP1A	Yip1 domain family member 5	protein YIPF5|YIP1 family member 5|YPT-interacting protein 1 A|five-pass transmembrane protein localizing in the Golgi apparatus and the endoplasmic reticulum 5|golgi membrane protein SB140|smooth muscle cell associated protein 5	5q31.3	5	NC_000005.10	144158162	144170659	minus	6	611483
9606	Homo sapiens	56605	0	live	ERO1B	ERO1LB, Ero1beta	endoplasmic reticulum oxidoreductase 1 beta	ERO1-like protein beta|ERO1-L-beta|ERO1-like beta|endoplasmic oxidoreductin-1-like protein B|endoplasmic reticulum oxidoreductase beta|endoplasmic reticulum oxidoreductin-1-like protein B|oxidoreductin-1-L-beta	1q42.3	1	NC_000001.11	236215101	236281958	minus	16	615437
9606	Homo sapiens	7494	0	live	XBP1	TREB-5, TREB5, XBP-1, XBP2	X-box binding protein 1	X-box-binding protein 1|tax-responsive element-binding protein 5	22q12	22	NC_000022.11	28794560	28800569	minus	7	194355
9606	Homo sapiens	6622	0	live	SNCA	NACP, PARK1, PARK4, PD1	synuclein alpha	alpha-synuclein|I+/--synuclein|non A-beta component of AD amyloid|synuclein alpha-140|synuclein, alpha (non A4 component of amyloid precursor)	4q22.1	4	NC_000004.12	89724099	89838304	minus	12	163890
9606	Homo sapiens	9370	0	live	ADIPOQ	ACDC, ACRP30, ADIPQTL1, ADPN, APM-1, APM1, GBP28	adiponectin, C1Q and collagen domain containing	adiponectin|30 kDa adipocyte complement-related protein|adipocyte complement-related 30 kDa protein|adipose most abundant gene transcript 1 protein|adipose specific collagen-like factor|gelatin-binding protein 28	3q27.3	3	NC_000003.12	186842710	186858463	plus	4	605441
9606	Homo sapiens	7422	0	live	VEGFA	MVCD1, VEGF, VPF	vascular endothelial growth factor A	vascular endothelial growth factor A|vascular endothelial growth factor A121|vascular endothelial growth factor A165|vascular permeability factor	6p21.1	6	NC_000006.12	43770209	43786487	plus	9	192240
9606	Homo sapiens	7040	0	live	TGFB1	CED, DPD1, IBDIMDE, LAP, TGF-beta1, TGFB, TGFbeta	transforming growth factor beta 1	transforming growth factor beta-1 proprotein|TGF-beta-1|latency-associated peptide|prepro-transforming growth factor beta-1|transforming growth factor beta1	19q13.2	19	NC_000019.10	41330323	41353922	minus	7	190180
9606	Homo sapiens	51435	0	live	SCARA3	APC7, CSR, CSR1, MSLR1, MSRL1	scavenger receptor class A member 3	scavenger receptor class A member 3|cellular stress response gene protein|cellular stress response protein|macrophage scavenger receptor-like 1	8p21.1	8	NC_000008.11	27633463	27734141	plus	11	602728
9606	Homo sapiens	673	0	live	BRAF	B-RAF1, B-raf-1, BRAF1, NS7, RAFB1, BRAF	B-Raf proto-oncogene, serine/threonine kinase	serine/threonine-protein kinase B-raf|94 kDa B-raf protein|B-Raf proto-oncogene serine/threonine-protein kinase (p94)|B-Raf serine/threonine-protein|murine sarcoma viral (v-raf) oncogene homolog B1|proto-oncogene B-Raf|v-raf murine sarcoma viral oncogene homolog B|v-raf murine sarcoma viral oncogene homolog B1	7q34	7	NC_000007.14	140713328	140924929	minus	24	164757
9606	Homo sapiens	3569	0	live	IL6	BSF-2, BSF2, CDF, HGF, HSF, IFN-beta-2, IFNB2, IL-6	interleukin 6	interleukin-6|B-cell differentiation factor|B-cell stimulatory factor 2|CTL differentiation factor|hybridoma growth factor|interferon beta-2|interleukin BSF-2	7p15.3	7	NC_000007.14	22727200	22731998	plus	5	147620
9606	Homo sapiens	5265	0	live	SERPINA1	A1A, A1AT, AAT, PI, PI1, PRO2275, alpha1AT, nNIF	serpin family A member 1	alpha-1-antitrypsin|alpha-1 antitrypsin|alpha-1 protease inhibitor|alpha-1 proteinase inhibitor|alpha-1-antiproteinase|anti-elastase|epididymis secretory sperm binding protein|protease inhibitor 1 (anti-elastase), alpha-1-antitrypsin|serine (or cysteine) proteinase inhibitor, clade A, member 1|serpin A1|serpin peptidase inhibitor clade A (alpha-1antiproteinase, antitrypsin) member 1|serpin peptid…	14q32.13	14	NC_000014.9	94376747	94390635	minus	7	107400
9606	Homo sapiens	3630	0	live	INS	IDDM, IDDM1, IDDM2, ILPR, IRDN, MODY10, PNDM4	insulin	insulin|preproinsulin|proinsulin	11p15.5	11	NC_000011.10	2159779	2161209	minus	3	176730
9606	Homo sapiens	3028	0	live	HSD17B10	17b-HSD10, ABAD, CAMR, DUPXp11.22, ERAB, HADH2, HCD2, HSD10MD, MHBD, MRPP2, MRX17, MRX31, MRXS10, SCHAD, SDR5C1	hydroxysteroid 17-beta dehydrogenase 10	3-hydroxyacyl-CoA dehydrogenase type-2|3-hydroxy-2-methylbutyryl-CoA dehydrogenase|AB-binding alcohol dehydrogenase|amyloid-beta peptide binding alcohol dehydrogenase|endoplasmic reticulum-associated amyloid beta-peptide-binding protein|mitochondrial RNase P subunit 2|mitochondrial ribonuclease P protein 2|short chain L-3-hydroxyacyl-CoA dehydrogenase type 2|short chain type dehydrogenase/reducta…	Xp11.22	X	NC_000023.11	53431258	53434376	minus	6	300256
9606	Homo sapiens	65018	0	live	PINK1	BRPK, PARK6	PTEN induced kinase 1	serine/threonine-protein kinase PINK1, mitochondrial|PTEN induced putative kinase 1|PTEN-induced putative kinase protein 1|protein kinase BRPK	1p36.12	1	NC_000001.11	20633458	20651511	plus	8	608309
9606	Homo sapiens	3091	0	live	HIF1A	HIF-1-alpha, HIF-1A, HIF-1alpha, HIF1, HIF1-ALPHA, MOP1, PASD8, bHLHe78	hypoxia inducible factor 1 subunit alpha	hypoxia-inducible factor 1-alpha|ARNT interacting protein|PAS domain-containing protein 8|basic-helix-loop-helix-PAS protein MOP1|class E basic helix-loop-helix protein 78|hypoxia inducible factor 1 alpha subunit|hypoxia inducible factor 1, alpha subunit (basic helix-loop-helix transcription factor)|hypoxia-inducible factor1alpha|member of PAS protein 1|member of PAS superfamily 1	14q23.2	14	NC_000014.9	61695513	61748258	plus	16	603348
9606	Homo sapiens	5034	0	live	P4HB	CLCRP1, DSI, ERBA2L, GIT, P4Hbeta, PDI, PDIA1, PHDB, PO4DB, PO4HB, PROHB	prolyl 4-hydroxylase subunit beta	protein disulfide-isomerase|cellular thyroid hormone-binding protein|collagen prolyl 4-hydroxylase beta|glutathione-insulin transhydrogenase|p55|procollagen-proline, 2-oxoglutarate 4-dioxygenase (proline 4-hydroxylase), beta polypeptide|prolyl 4-hydroxylase, beta polypeptide|protein disulfide isomerase family A, member 1|protein disulfide isomerase-associated 1|protein disulfide isomerase/oxidore…	17q25.3	17	NC_000017.11	81843166	81860535	minus	11	176790
9606	Homo sapiens	27248	0	live	ERLEC1	C2orf30, CIM, CL24936, CL25084, HEL117, XTP3-B, XTP3TPB	endoplasmic reticulum lectin 1	endoplasmic reticulum lectin 1|ER lectin|XTP3-transactivated gene B protein|XTP3-transactivated protein B|cancer invasion and metastasis-related|epididymis luminal protein 117|erlectin 1	2p16.2	2	NC_000002.12	53787044	53818796	plus	14	611229
9606	Homo sapiens	3845	0	live	KRAS	C-K-RAS, C-K-RAS, CFC2, K-RAS2A, K-RAS2B, K-RAS4A, K-RAS4B, K-Ras, K-Ras 2, KI-RAS1, KRAS2, NS, NS3, OES, RALD, RASK2, c-Ki-ras, c-Ki-ras2, KRAS	KRAS proto-oncogene, GTPase	GTPase KRas|K-ras p21 protein|Kirsten rat sarcoma viral oncogene homolog|Kirsten rat sarcoma viral proto-oncogene|PR310 c-K-ras oncogene|c-Kirsten-ras protein|cellular c-Ki-ras2 proto-oncogene|cellular transforming proto-oncogene|oncogene KRAS2|proto-oncogene GTPase|transforming protein p21|v-Ki-ras2 Kirsten rat sarcoma 2 viral oncogene homolog	12p12.1	12	NC_000012.12	25205246	25250929	minus	7	190070
9606	Homo sapiens	821	0	live	CANX	CNX, IP90, P90	calnexin	calnexin|epididymis secretory sperm binding protein|major histocompatibility complex class I antigen-binding protein p88	5q35.3	5	NC_000005.10	179678656	179731641	plus	21	114217
9606	Homo sapiens	79956	0	live	ERMP1	FXNA, KIAA1815, bA207C16.3	endoplasmic reticulum metallopeptidase 1	endoplasmic reticulum metallopeptidase 1|Felix-ina|aminopeptidase Fxna	9p24.1	9	NC_000009.12	5784572	5867091	minus	18	611156
9606	Homo sapiens	4790	0	live	NFKB1	CVID12, EBP-1, KBF1, NF-kB, NF-kB1, NF-kappa-B1, NF-kappaB, NF-kappabeta, NFKB-p105, NFKB-p50, NFkappaB	nuclear factor kappa B subunit 1	nuclear factor NF-kappa-B p105 subunit|DNA-binding factor KBF1|nuclear factor NF-kappa-B p50 subunit|nuclear factor kappa-B DNA binding subunit|nuclear factor of kappa light polypeptide gene enhancer in B-cells 1	4q24	4	NC_000004.12	102501359	102617302	plus	27	164011
9606	Homo sapiens	3576	0	live	CXCL8	GCP-1, GCP1, IL8, LECT, LUCT, LYNAP, MDNCF, MONAP, NAF, NAP-1, NAP1, SCYB8	C-X-C motif chemokine ligand 8	interleukin-8|T-cell chemotactic factor|alveolar macrophage chemotactic factor I|beta endothelial cell-derived neutrophil activating peptide|beta-thromboglobulin-like protein|chemokine (C-X-C motif) ligand 8|emoctakin|granulocyte chemotactic protein 1|interleukin 8|lung giant cell carcinoma-derived chemotactic protein|lymphocyte derived neutrophil activating peptide|monocyte-derived neutrophil ch…	4q13.3	4	NC_000004.12	73740569	73743716	plus	3	146930
9606	Homo sapiens	3146	0	live	HMGB1	HMG-1, HMG1, HMG3, SBP-1	high mobility group box 1	high mobility group protein B1|Amphoterin|Sulfoglucuronyl carbohydrate binding protein|high-mobility group (nonhistone chromosomal) protein 1	13q12.3	13	NC_000013.11	30456704	30617597	minus	9	163905
9606	Homo sapiens	5621	0	live	PRNP	ASCR, AltPrP, CD230, CJD, GSS, KURU, PRIP, PrP, PrP27-30, PrP33-35C, PrPc, p27-30	prion protein	major prion protein|alternative prion protein|CD230 antigen|prion-related protein	20p13	20	NC_000020.11	4686456	4701588	plus	2	176640
9606	Homo sapiens	57142	0	live	RTN4	ASY, NI220/250, NOGO, NSP, NSP-CL, Nbla00271, Nbla10545, RTN-X-A, RTN4-B1, RTN4-B2, RTN4-C, RTN4	reticulon 4	reticulon-4|Human NogoA|My043 protein|foocen|neurite growth inhibitor 220|neurite outgrowth inhibitor|neuroendocrine-specific protein C homolog|reticulon 5	2p16.1	2	NC_000002.12	54972189	55137831	minus	17	604475
9606	Homo sapiens	23645	0	live	PPP1R15A	GADD34	protein phosphatase 1 regulatory subunit 15A	protein phosphatase 1 regulatory subunit 15A|growth arrest and DNA damage-inducible protein GADD34|growth arrest and DNA-damage-inducible 34|myeloid differentiation primary response protein MyD116 homolog|protein phosphatase 1, regulatory (inhibitor) subunit 15A	19q13.33	19	NC_000019.10	48872421	48876058	plus	3	611048
9606	Homo sapiens	3064	0	live	HTT	HD, IT15, LOMARS	huntingtin	huntingtin|huntington disease protein	4p16.3	4	NC_000004.12	3074681	3243960	plus	67	613004
9606	Homo sapiens	5594	0	live	MAPK1	ERK, ERK-2, ERK2, ERT1, MAPK2, NS13, P42MAPK, PRKM1, PRKM2, p38, p40, p41, p41mapk, p42-MAPK	mitogen-activated protein kinase 1	mitogen-activated protein kinase 1|MAP kinase 1|MAP kinase 2|MAPK 2|extracellular signal-regulated kinase 2|mitogen-activated protein kinase 2|protein tyrosine kinase ERK2	22q11.22	22	NC_000022.11	21759657	21867680	minus	9	176948
9606	Homo sapiens	857	0	live	CAV1	BSCL3, CGL3, LCCNS, MSTP085, PPH3, VIP21	caveolin 1	caveolin-1|caveolin 1, caveolae protein, 22kDa|cell growth-inhibiting protein 32	7q31.2	7	NC_000007.14	116525009	116561185	plus	4	601047
9606	Homo sapiens	5770	0	live	PTPN1	PTP1B	protein tyrosine phosphatase non-receptor type 1	tyrosine-protein phosphatase non-receptor type 1|protein tyrosine phosphatase, placental|protein-tyrosine phosphatase 1B	20q13.13	20	NC_000020.11	50510383	50585241	plus	10	176885
9606	Homo sapiens	121506	0	live	ERP27	C12orf46, PDIA8	endoplasmic reticulum protein 27	endoplasmic reticulum resident protein 27|ER protein 27|endoplasmic reticulum protein 27 kDa|inactive protein disulfide-isomerase 27|protein disulfide isomerase family A, member 8	12p12.3	12	NC_000012.12	14914039	14938537	minus	8	610642
9606	Homo sapiens	6647	0	live	SOD1	ALS, ALS1, HEL-S-44, IPOA, SOD, STAHP, hSod1, homodimer	superoxide dismutase 1	superoxide dismutase [Cu-Zn]|Cu/Zn superoxide dismutase|SOD, soluble|epididymis secretory protein Li 44|indophenoloxidase A|superoxide dismutase 1, soluble|superoxide dismutase, cystolic	21q22.11	21	NC_000021.9	31659693	31668931	plus	5	147450
9606	Homo sapiens	4217	0	live	MAP3K5	ASK1, MAPKKK5, MEKK5	mitogen-activated protein kinase kinase kinase 5	mitogen-activated protein kinase kinase kinase 5|ASK-1|MAP/ERK kinase kinase 5|MAPK/ERK kinase kinase 5|MEK kinase 5|MEKK 5|apoptosis signal-regulating kinase 1	6q23.3	6	NC_000006.12	136557046	136793091	minus	33	602448
9606	Homo sapiens	3106	0	live	HLA-B	AS, B-4901, HLAB	major histocompatibility complex, class I, B	major histocompatibility complex, class I, B|HLA class I antigen HLA-B|HLA class I histocompatibility antigen, B alpha chain|MHC HLA-B cell surface glycoprotein|MHC HLA-B transmembrane glycoprotein|MHC class 1 antigen|MHC class I antigen HLA-B alpha chain|MHC class I antigen HLA-B heavy chain|MHC class I antigen SHCHA|MHC class I molecule|leukocyte antigen class I-B	6p21.33	6	NC_000006.12	31353875	31357179	minus	8	142830
9606	Homo sapiens	7099	0	live	TLR4	ARMD10, CD284, TLR-4, TOLL	toll like receptor 4	toll-like receptor 4|hToll|homolog of Drosophila toll|toll like receptor 4 protein	9q33.1	9	NC_000009.12	117704403	117724735	plus	4	603030
9606	Homo sapiens	10134	0	live	BCAP31	6C6-AG, BAP31, CDM, DDCH, DXS1357E	B cell receptor associated protein 31	B-cell receptor-associated protein 31|6C6-AG tumor-associated antigen|BCR-associated protein Bap31|p28 Bap31	Xq28	X	NC_000023.11	153700492	153724387	minus	9	300398
9606	Homo sapiens	114548	0	live	NLRP3	AGTAVPRL, AII, AVP, C1orf7, CIAS1, CLR1.1, DFNA34, FCAS, FCAS1, FCU, KEFH, MWS, NALP3, PYPAF1	NLR family pyrin domain containing 3	NACHT, LRR and PYD domains-containing protein 3|NACHT domain-, leucine-rich repeat-, and PYD-containing protein 3|NACHT, LRR and PYD containing protein 3|PYRIN-containing APAF1-like protein 1|caterpiller protein 1.1|cold autoinflammatory syndrome 1 protein|cold-induced autoinflammatory syndrome 1 protein|cryopyrin|cryopyrin, NACHT, LRR and PYD domains - containing protein 3|deafness, autosomal do…	1q44	1	NC_000001.11	247416077	247448817	plus	12	606416
9606	Homo sapiens	10525	0	live	HYOU1	GRP-170, Grp170, HSP12A, IMD59, ORP-150, ORP150	hypoxia up-regulated 1	hypoxia up-regulated protein 1|150 kDa oxygen-regulated protein|170 kDa glucose-regulated protein|epididymis secretory sperm binding protein|oxygen regulated protein (150kD)	11q23.3	11	NC_000011.10	119044188	119057205	minus	26	601746
9606	Homo sapiens	387	0	live	RHOA	ARH12, ARHA, EDFAOB, RHO12, RHOH12	ras homolog family member A	transforming protein RhoA|Aplysia ras-related homolog 12|epididymis secretory sperm binding protein|oncogene RHO H12|small GTP binding protein RhoA	3p21.31	3	NC_000003.12	49359145	49411976	minus	7	165390
9606	Homo sapiens	84447	0	live	SYVN1	DER3, HRD1	synoviolin 1	E3 ubiquitin-protein ligase synoviolin|HMG-coA reductase degradation 1 homolog|RING-type E3 ubiquitin transferase synoviolin|synovial apoptosis inhibitor 1, synoviolin	11q13.1	11	NC_000011.10	65127279	65134519	minus	16	608046
9606	Homo sapiens	4137	0	live	MAPT	DDPAC, FTDP-17L, MSTD, MTBT1, MTBT2, PPND, PPP1R103, TAU, tau-40, MAPT	microtubule associated protein tau	microtubule-associated protein tau|G protein beta1/gamma2 subunit-interacting factor 1|PHF-tau|neurofibrillary tangle protein|paired helical filament-tau|protein phosphatase 1, regulatory subunit 103	17q21.31	17	NC_000017.11	45894554	46028334	plus	16	157140
9606	Homo sapiens	5970	0	live	RELA	CMCU, NFKB3, p65	RELA proto-oncogene, NF-kB subunit	transcription factor p65|NF-kappa-B p65delta3|NF-kappa-B transcription factor p65|nuclear factor NF-kappa-B p65 subunit|nuclear factor of kappa light polypeptide gene enhancer in B-cells 3|v-rel avian reticuloendotheliosis viral oncogene homolog A	11q13.1	11	NC_000011.10	65653601	65662916	minus	12	164014
9606	Homo sapiens	338	0	live	APOB	FCHL2, FLDB, LDLCQ4, apoB-100, apoB-48	apolipoprotein B	apolipoprotein B-100|apolipoprotein B (including Ag(x) antigen)|apolipoprotein B48	2p24.1	2	NC_000002.12	21001429	21044073	minus	29	107730
9606	Homo sapiens	22926	0	live	ATF6	ACHM7A, ATF6	activating transcription factor 6	cyclic AMP-dependent transcription factor ATF-6 alpha|cAMP-dependent transcription factor ATF-6 alpha	1q23.3	1	NC_000001.11	161766320	161964070	plus	17	605537
9606	Homo sapiens	7009	0	live	TMBIM6	BAXI1, BI-1, TEGT	transmembrane BAX inhibitor motif containing 6	bax inhibitor 1|testis enhanced gene transcript|testis-enhanced gene transcript protein|transmembrane BAX inhibitor motif-containing protein 6	12q13.12	12	NC_000012.12	49741557	49764934	plus	15	600748
9606	Homo sapiens	10018	0	live	BCL2L11	BAM, BIM, BOD	BCL2 like 11	bcl-2-like protein 11|BCL2-like 11 (apoptosis facilitator)|bcl-2 interacting mediator of cell death|bcl-2 interacting protein Bim|bcl-2-related ovarian death agonist	2q13	2	NC_000002.12	111120914	111168445	plus	15	603827
9606	Homo sapiens	8795	0	live	TNFRSF10B	CD262, DR5, KILLER, KILLER/DR5, TRAIL-R2, TRAILR2, TRICK2, TRICK2A, TRICK2B, TRICKB, ZTNFR9	TNF receptor superfamily member 10b	tumor necrosis factor receptor superfamily member 10B|Fas-like protein|TNF-related apoptosis-inducing ligand receptor 2|apoptosis inducing protein TRICK2A/2B|apoptosis inducing receptor TRAIL-R2|cytotoxic TRAIL receptor-2|death domain containing receptor for TRAIL/Apo-2L|death receptor 5|p53-regulated DNA damage-inducible cell death receptor(killer)|tumor necrosis factor receptor superfamily, mem…	8p21.3	8	NC_000008.11	23020133	23069031	minus	10	603612
9606	Homo sapiens	7450	0	live	VWF	F8VWF, VWD	von Willebrand factor	von Willebrand factor|Factor VIII related antigen|coagulation factor VIII VWF	12p13.31	12	NC_000012.12	5948877	6124670	minus	53	613160
9606	Homo sapiens	920	0	live	CD4	CD4mut, IMD79, OKT4D	CD4 molecule	T-cell surface glycoprotein CD4|CD4 antigen (p55)|CD4 receptor|T-cell surface antigen T4/Leu-3	12p13.31	12	NC_000012.12	6789528	6820799	plus	11	186940
9606	Homo sapiens	3725	0	live	JUN	AP-1, AP1, c-Jun, cJUN, p39	Jun proto-oncogene, AP-1 transcription factor subunit	transcription factor Jun|Jun activation domain binding protein|activator protein 1|enhancer-binding protein AP1|jun oncogene|proto-oncogene c-Jun|proto-oncogene cJun|transcription factor AP-1|transcription factor AP-1 subunit Jun|v-jun avian sarcoma virus 17 oncogene homolog|v-jun sarcoma virus 17 oncogene homolog	1p32.1	1	NC_000001.11	58780791	58784047	minus	1	165160
9606	Homo sapiens	1499	0	live	CTNNB1	CTNNB, EVR7, MRD19, NEDSDV, armadillo	catenin beta 1	catenin beta-1|catenin (cadherin-associated protein), beta 1, 88kDa	3p22.1	3	NC_000003.12	41199505	41240443	plus	21	116806
9606	Homo sapiens	3303	0	live	HSPA1A	HEL-S-103, HSP70, HSP70-1, HSP70-1A, HSP70-2, HSP70.1, HSP70.2, HSP70I, HSP72, HSPA1	heat shock protein family A (Hsp70) member 1A	heat shock 70 kDa protein 1A|HSP70-1/HSP70-2|HSP70.1/HSP70.2|Heat shock 70 kDa protein 1B|Heat shock 70 kDa protein 2|dnaK-type molecular chaperone HSP70-1|epididymis secretory protein Li 103|epididymis secretory sperm binding protein|heat shock 70 kDa protein 1|heat shock 70 kDa protein 1/2|heat shock 70 kDa protein 1A/1B|heat shock 70kD protein 1A|heat shock 70kDa protein 1A|heat shock-induced …	6p21.33	6	NC_000006.12	31815543	31817942	plus	1	140550
9606	Homo sapiens	5728	0	live	PTEN	10q23del, BZS, CWS1, DEC, GLM2, MHAM, MMAC11, PTENbeta, TEP1, PTEN	phosphatase and tensin homolog	phosphatidylinositol 3,4,5-trisphosphate 3-phosphatase and dual-specificity protein phosphatase PTEN|MMAC1 phosphatase and tensin homolog deleted on chromosome 10|PTEN variant PTEN-K267Rfs*9|PTEN variant PTEN-L247*|PTEN variant PTEN-R234Afs*11|PTENepsilon|mitochondrial PTENalpha|mitochondrial phosphatase and tensin protein alpha|mutated in multiple advanced cancers 1|phosphatase and tensin-like p…	10q23.31	10	NC_000010.11	87863625	87971930	plus	10	601728
9606	Homo sapiens	6774	0	live	STAT3	ADMIO, ADMIO1, APRF, HIES	signal transducer and activator of transcription 3	signal transducer and activator of transcription 3|DNA-binding protein APRF|acute-phase response factor	17q21.2	17	NC_000017.11	42313324	42388442	minus	24	102582
9606	Homo sapiens	4609	0	live	MYC	MRTLC, bHLHe39, c-Myc, MYC	MYC proto-oncogene, bHLH transcription factor	myc proto-oncogene protein|avian myelocytomatosis viral oncogene homolog|class E basic helix-loop-helix protein 39|myc-related translation/localization regulatory factor|proto-oncogene c-Myc|transcription factor p64|v-myc avian myelocytomatosis viral oncogene homolog|v-myc myelocytomatosis viral oncogene homolog	8q24.21	8	NC_000008.11	127735434	127742951	plus	3	190080
9606	Homo sapiens	1191	0	live	CLU	AAG4, APO-J, APOJ, CLI1, CLU2, KUB1, NA1/NA2, SGP-2, SGP2, SP-40, TRPM-2, TRPM2, CLU	clusterin	clusterin|aging-associated protein 4|apolipoprotein J|complement cytolysis inhibitor|complement lysis inhibitor|complement-associated protein SP-40,40|epididymis secretory sperm binding protein|ku70-binding protein 1|sulfated glycoprotein 2|testosterone-repressed prostate message 2	8p21.1	8	NC_000008.11	27596917	27614700	minus	11	185430
9606	Homo sapiens	5371	0	live	PML	MYL, PP8675, RNF71, TRIM19	PML nuclear body scaffold	protein PML|E3 SUMO-protein ligase PML|PML/RARA fusion|RING finger protein 71|RING-type E3 SUMO transferase PML|probable transcription factor PML|promyelocytic leukemia protein|promyelocytic leukemia, inducer of|tripartite motif protein TRIM19|tripartite motif-containing protein 19	15q24.1	15	NC_000015.10	73994716	74047827	plus	10	102578
9606	Homo sapiens	5311	0	live	PKD2	APKD2, PC2, PKD4, Pc-2, TRPP2	polycystin 2, transient receptor potential cation channel	polycystin-2|autosomal dominant polycystic kidney disease type II protein|polycystic kidney disease 2 (autosomal dominant)|transient receptor potential cation channel subfamily P member 2	4q22.1	4	NC_000004.12	88007635	88077777	plus	16	173910
9606	Homo sapiens	5595	0	live	MAPK3	ERK-1, ERK1, ERT2, HS44KDAP, HUMKER1A, P44ERK1, P44MAPK, PRKM3, p44-ERK1, p44-MAPK	mitogen-activated protein kinase 3	mitogen-activated protein kinase 3|MAPK 1|extracellular signal-regulated kinase 1|extracellular signal-related kinase 1|insulin-stimulated MAP2 kinase|microtubule-associated protein 2 kinase	16p11.2	16	NC_000016.10	30114105	30123220	minus	10	601795
9606	Homo sapiens	4846	0	live	NOS3	ECNOS, eNOS	nitric oxide synthase 3	nitric oxide synthase, endothelial|EC-NOS|NOS type III|NOSIII|cNOS|constitutive NOS|endothelial NOS|nitric oxide synthase 3 (endothelial cell)	7q36.1	7	NC_000007.14	150991017	151014588	plus	28	163729
9606	Homo sapiens	5879	0	live	RAC1	MIG5, MRD48, Rac-1, TC-25, p21-Rac1	Rac family small GTPase 1	ras-related C3 botulinum toxin substrate 1|cell migration-inducing gene 5 protein|ras-like protein TC25|ras-related C3 botulinum toxin substrate 1 (rho family, small GTP binding protein Rac1)	7p22.1	7	NC_000007.14	6374527	6403967	plus	7	602048
9606	Homo sapiens	213	0	live	ALB	FDAHT, HSA, PRO0883, PRO0903, PRO1341	albumin	albumin|serum albumin	4q13.3	4	NC_000004.12	73404287	73421482	plus	15	103600
9606	Homo sapiens	2099	0	live	ESR1	ER, ESR, ESRA, ESTRR, Era, NR3A1	estrogen receptor 1	estrogen receptor|E2 receptor alpha|ER-alpha|estradiol receptor|estrogen nuclear receptor alpha|estrogen receptor alpha E1-E2-1-2|estrogen receptor alpha E1-N2-E2-1-2|nuclear receptor subfamily 3 group A member 1|oestrogen receptor alpha	6q25.1-q25.2	6	NC_000006.12	151656672	152129619	plus	22	133430
9606	Homo sapiens	9217	0	live	VAPB	ALS8, VAMP-B, VAP-B	VAMP associated protein B and C	vesicle-associated membrane protein-associated protein B/C|VAMP (vesicle-associated membrane protein)-associated protein B and C|VAMP-associated 33 kDa protein	20q13.32	20	NC_000020.11	58389229	58451101	plus	7	605704
9606	Homo sapiens	10059	0	live	DNM1L	DLP1, DRP1, DVLP, DYMPLE, EMPF, EMPF1, HDYNIV, OPA5	dynamin 1 like	dynamin-1-like protein|Dnm1p/Vps1p-like protein|dynamin family member proline-rich carboxyl-terminal domain less|dynamin-like protein 4|dynamin-like protein IV|dynamin-related protein 1	12p11.21	12	NC_000012.12	32679301	32745650	plus	21	603850
9606	Homo sapiens	6782	0	live	HSPA13	STCH	heat shock protein family A (Hsp70) member 13	heat shock 70 kDa protein 13|heat shock protein 70kDa family, member 13|microsomal stress 70 protein ATPase core|stress 70 protein chaperone, microsome-associated, 60kD|stress 70 protein chaperone, microsome-associated, 60kDa|stress-70 protein chaperone microsome-associated 60 kDa protein|testis secretory sperm-binding protein Li 199a	21q11.2	21	NC_000021.9	14371115	14383146	minus	5	601100
9606	Homo sapiens	672	0	live	BRCA1	BRCAI, BRCC1, BROVCA1, FANCS, IRIS, PNCA4, PPP1R53, PSCP, RNF53	BRCA1 DNA repair associated	breast cancer type 1 susceptibility protein|BRCA1/BRCA2-containing complex, subunit 1|Fanconi anemia, complementation group S|RING finger protein 53|breast and ovarian cancer susceptibility protein 1|breast cancer 1, early onset|early onset breast cancer 1|protein phosphatase 1, regulatory subunit 53	17q21.31	17	NC_000017.11	43044295	43125364	minus	24	113705
9606	Homo sapiens	5295	0	live	PIK3R1	AGM7, GRB1, IMD36, p85, p85-ALPHA	phosphoinositide-3-kinase regulatory subunit 1	phosphatidylinositol 3-kinase regulatory subunit alpha|PI3-kinase subunit p85-alpha|PI3K regulatory subunit alpha|phosphatidylinositol 3-kinase 85 kDa regulatory subunit alpha|phosphatidylinositol 3-kinase, regulatory subunit, polypeptide 1 (p85 alpha)|phosphatidylinositol 3-kinase-associated p-85 alpha|phosphoinositide-3-kinase regulatory subunit alpha|phosphoinositide-3-kinase, regulatory subun…	5q13.1	5	NC_000005.10	68215756	68301821	plus	23	171833
9606	Homo sapiens	255738	0	live	PCSK9	FH3, FHCL3, HCHOLA3, LDLCQ1, NARC-1, NARC1, PC9	proprotein convertase subtilisin/kexin type 9	proprotein convertase subtilisin/kexin type 9|convertase subtilisin/kexin type 9 preproprotein|neural apoptosis regulated convertase 1|subtilisin/kexin-like protease PC9	1p32.3	1	NC_000001.11	55039548	55064852	plus	14	607786
9606	Homo sapiens	7015	0	live	TERT	CMM9, DKCA2, DKCB4, EST2, PFBMFT1, TCS1, TP2, TRT, hEST2, hTRT	telomerase reverse transcriptase	telomerase reverse transcriptase|telomerase catalytic subunit|telomerase-associated protein 2	5p15.33	5	NC_000005.10	1253167	1295068	minus	16	187270
9606	Homo sapiens	3708	0	live	ITPR1	ACV, CLA4, INSP3R1, IP3R, IP3R1, PPP1R94, SCA15, SCA16, SCA29	inositol 1,4,5-trisphosphate receptor type 1	inositol 1,4,5-trisphosphate receptor type 1|IP3 receptor|IP3R 1|inositol 1,4,5-triphosphate receptor, type 1|protein phosphatase 1, regulatory subunit 94|type 1 InsP3 receptor|type 1 inositol 1,4,5-trisphosphate receptor	3p26.1	3	NC_000003.12	4493348	4847506	plus	62	147265
9606	Homo sapiens	6786	0	live	STIM1	D11S4896E, GOK, IMD10, STRMK, TAM, TAM1	stromal interaction molecule 1	stromal interaction molecule 1	11p15.4	11	NC_000011.10	3854604	4093210	plus	17	605921
9606	Homo sapiens	4318	0	live	MMP9	CLG4B, GELB, MANDP2, MMP-9	matrix metallopeptidase 9	matrix metalloproteinase-9|macrophage gelatinase|matrix metallopeptidase 9 (gelatinase B, 92kDa gelatinase, 92kDa type IV collagenase)|matrix metalloproteinase 9 (gelatinase B, 92kDa gelatinase, 92kDa type IV collagenase)|type V collagenase	20q13.12	20	NC_000020.11	46008908	46016561	plus	13	120361
9606	Homo sapiens	7057	0	live	THBS1	THBS, THBS-1, TSP, TSP-1, TSP1	thrombospondin 1	thrombospondin-1|glycoprotein G|thrombospondin-1p180|thrombospondin-p50	15q14	15	NC_000015.10	39581079	39599466	plus	22	188060
9606	Homo sapiens	578	0	live	BAK1	BAK, BAK-LIKE, BCL2L7, CDN1	BCL2 antagonist/killer 1	bcl-2 homologous antagonist/killer|BCL2-like 7 protein|apoptosis regulator BAK|bcl-2-like protein 7|bcl2-L-7|pro-apoptotic protein BAK	6p21.31	6	NC_000006.12	33572552	33580276	minus	9	600516
9606	Homo sapiens	6714	0	live	SRC	ASV1, THC6, c-SRC, p60-Src, SRC	SRC proto-oncogene, non-receptor tyrosine kinase	proto-oncogene tyrosine-protein kinase Src|proto-oncogene c-Src|protooncogene SRC, Rous sarcoma|tyrosine kinase pp60c-src|tyrosine-protein kinase SRC-1|v-src avian sarcoma (Schmidt-Ruppin A-2) viral oncogene homolog	20q11.23	20	NC_000020.11	37344699	37406050	plus	21	190090
9606	Homo sapiens	598	0	live	BCL2L1	BCL-XL/S, BCL2L, BCLX, Bcl-X, PPP1R52	BCL2 like 1	bcl-2-like protein 1|apoptosis regulator Bcl-X|protein phosphatase 1, regulatory subunit 52	20q11.21	20	NC_000020.11	31664452	31723963	minus	6	600039
9606	Homo sapiens	54658	0	live	UGT1A1	BILIQTL1, GNT1, HUG-BR1, UDPGT, UDPGT 1-1, UGT1, UGT1A	UDP glucuronosyltransferase family 1 member A1	UDP-glucuronosyltransferase 1A1|UDP glucuronosyltransferase 1 family, polypeptide A1|UDP glycosyltransferase 1 family, polypeptide A1|UDP-glucuronosyltransferase 1-A|UDP-glucuronosyltransferase 1A|UGT-1A|UGT1*1|UGT1-01|UGT1.1|bilirubin UDP-glucuronosyltranserase|bilirubin UDP-glucuronosyltransferase 1-1|bilirubin UDP-glucuronosyltransferase isozyme 1|bilirubin-specific UDPGT isozyme 1	2q37.1	2	NC_000002.12	233760270	233773300	plus	5	191740
9606	Homo sapiens	3479	0	live	IGF1	IGF, IGF-I, IGFI, MGF	insulin like growth factor 1	insulin-like growth factor I|insulin-like growth factor 1 (somatomedin C)|insulin-like growth factor IB|mechano growth factor|somatomedin-C	12q23.2	12	NC_000012.12	102395874	102481839	minus	7	147440
9606	Homo sapiens	6469	0	live	SHH	HHG1, HLP3, HPE3, MCOPCB5, SMMCI, ShhNC, TPT, TPTPS	sonic hedgehog signaling molecule	sonic hedgehog protein|shh unprocessed N-terminal signaling and C-terminal autoprocessing domains|sonic hedgehog homolog	7q36.3	7	NC_000007.14	155799980	155812463	minus	7	600725
9606	Homo sapiens	3553	0	live	IL1B	IL-1, IL1-BETA, IL1F2, IL1beta	interleukin 1 beta	interleukin-1 beta|IL-1 beta|catabolin|interleukin 1beta|preinterleukin 1 beta|pro-interleukin-1-beta	2q14.1	2	NC_000002.12	112829751	112836779	minus	8	147720
9606	Homo sapiens	1026	0	live	CDKN1A	CAP20, CDKN1, CIP1, MDA-6, P21, SDI1, WAF1, p21CIP1	cyclin dependent kinase inhibitor 1A	cyclin-dependent kinase inhibitor 1|CDK-interacting protein 1|CDK-interaction protein 1|DNA synthesis inhibitor|cyclin-dependent kinase inhibitor 1A (p21, Cip1)|melanoma differentiation associated protein 6|wild-type p53-activated fragment 1	6p21.2	6	NC_000006.12	36676463	36687332	plus	6	116899
9606	Homo sapiens	1029	0	live	CDKN2A	ARF, CDK4I, CDKN2, CMM2, INK4, INK4A, MLM, MTS-1, MTS1, P14, P14ARF, P16, P16-INK4A, P16INK4, P16INK4A, P19, P19ARF, TP16	cyclin dependent kinase inhibitor 2A	cyclin-dependent kinase inhibitor 2A|CDK4 inhibitor p16-INK4|alternative reading frame|cell cycle negative regulator beta|cyclin-dependent kinase 4 inhibitor A|cyclin-dependent kinase inhibitor 2A (melanoma, p16, inhibits CDK4)|multiple tumor suppressor 1	9p21.3	9	NC_000009.12	21967752	21995324	minus	10	600160
9606	Homo sapiens	1861	0	live	TOR1A	AMC5, DQ2, DYT1	torsin family 1 member A	torsin-1A|dystonia 1 protein|dystonia 1, torsion (autosomal dominant; torsin A)|torsin A|torsin ATPase 1|torsin ATPase-1A	9q34.11	9	NC_000009.12	129812942	129824136	minus	5	605204
9606	Homo sapiens	55829	0	live	SELENOS	AD-015, ADO15, SBBI8, SELS, SEPS1, VIMP	selenoprotein S	selenoprotein S|VCP interacting membrane selenoprotein|VCP-interacting membrane protein|tanis|valosin-containing protein-interacting membrane protein	15q26.3	15	NC_000015.10	101270809	101277485	minus	7	607918
9606	Homo sapiens	1654	0	live	DDX3X	CAP-Rf, DBX, DDX14, DDX3, HLP2, MRX102, MRXSSB	DEAD-box helicase 3 X-linked	ATP-dependent RNA helicase DDX3X|DEAD (Asp-Glu-Ala-Asp) box helicase 3, X-linked|DEAD (Asp-Glu-Ala-Asp) box polypeptide 3, X-linked|DEAD box protein 3, X-chromosomal|DEAD/H (Asp-Glu-Ala-Asp/His) box polypeptide 3|DEAD/H box-3|helicase-like protein 2	Xp11.4	X	NC_000023.11	41333308	41364472	plus	20	300160
9606	Homo sapiens	8440	0	live	NCK2	GRB4, NCKbeta	NCK adaptor protein 2	cytoplasmic protein NCK2|SH2/SH3 adaptor protein NCK-beta|growth factor receptor-bound protein 4|noncatalytic region of tyrosine kinase, beta	2q12.2	2	NC_000002.12	105744453	105894272	plus	13	604930
9606	Homo sapiens	3791	0	live	KDR	CD309, FLK1, VEGFR, VEGFR2	kinase insert domain receptor	vascular endothelial growth factor receptor 2|fetal liver kinase-1|kinase insert domain receptor (a type III receptor tyrosine kinase)|protein-tyrosine kinase receptor Flk-1|soluble VEGFR2|tyrosine kinase growth factor receptor	4q12	4	NC_000004.12	55078481	55125595	minus	30	191306
9606	Homo sapiens	4988	0	live	OPRM1	LMOR, M-OR-1, MOP, MOR, MOR1, OPRM	opioid receptor mu 1	mu-type opioid receptor|mu opiate receptor|mu opioid receptor hMOR-1a	6q25.2	6	NC_000006.12	154010496	154246867	plus	19	600018
9606	Homo sapiens	23162	0	live	MAPK8IP3	JIP-3, JIP3, JSAP1, NEDBA, SYD2, syd	mitogen-activated protein kinase 8 interacting protein 3	C-Jun-amino-terminal kinase-interacting protein 3|C-jun-amino-terminal kinase interacting protein 3|JNK MAP kinase scaffold protein 3|JNK-interacting protein 3|JNK/SAPK-associated protein-1|JNK/stress-activated protein kinase-associated protein 1|homolog of Drosophila Sunday driver 2	16p13.3	16	NC_000016.10	1706195	1770351	plus	34	605431
9606	Homo sapiens	5580	0	live	PRKCD	ALPS3, CVID9, MAY1, PKCD, nPKC-delta	protein kinase C delta	protein kinase C delta type|protein kinase C delta VIII|tyrosine-protein kinase PRKCD	3p21.1	3	NC_000003.12	53161209	53192717	plus	22	176977
9606	Homo sapiens	2353	0	live	FOS	AP-1, C-FOS, p55	Fos proto-oncogene, AP-1 transcription factor subunit	protein c-Fos|FBJ murine osteosarcoma viral (v-fos) oncogene homolog (oncogene FOS)|FBJ murine osteosarcoma viral oncogene homolog|Fos proto-oncogene, AP-1 trancription factor subunit|G0/G1 switch regulatory protein 7|activator protein 1|cellular oncogene c-fos|proto-oncogene c-Fos|transcription factor AP-1 subunit c-Fos	14q24.3	14	NC_000014.9	75278828	75282230	plus	4	164810
9606	Homo sapiens	7052	0	live	TGM2	G(h), TG(C), TGC, hTG2, tTG	transglutaminase 2	protein-glutamine gamma-glutamyltransferase 2|C polypeptide, protein-glutamine-gamma-glutamyltransferase|TGase C|TGase H|TGase II|TGase-2|erythrocyte transglutaminase|heart G alpha(h)|hhG alpha(h)|isopeptidase TGM2|protein G alpha(h)|protein-glutamine deamidase TGM2|protein-glutamine dopaminyltransferase TGM2|protein-glutamine histaminyltransferase TGM2|protein-glutamine noradrenalinyltransferase…	20q11.23	20	NC_000020.11	38127385	38168475	minus	15	190196
9606	Homo sapiens	5444	0	live	PON1	ESA, MVCD5, PON	paraoxonase 1	serum paraoxonase/arylesterase 1|A-esterase 1|K-45|PON 1|aromatic esterase 1|arylesterase 1|arylesterase B-type|esterase A|paraoxonase B-type|serum aryldiakylphosphatase|serum aryldialkylphosphatase 1	7q21.3	7	NC_000007.14	95297676	95324532	minus	9	168820
9606	Homo sapiens	4904	0	live	YBX1	BP-8, CBF-A, CSDA2, CSDB, DBPB, EFI-A, MDR-NF1, NSEP-1, NSEP1, YB-1, YB1	Y-box binding protein 1	Y-box-binding protein 1|CCAAT-binding transcription factor I subunit A|DNA-binding protein B|Y-box transcription factor|enhancer factor I subunit A|major histocompatibility complex, class II, Y box-binding protein I|nuclease-sensitive element-binding protein 1	1p34.2	1	NC_000001.11	42682418	42703805	plus	9	154030
9606	Homo sapiens	2064	0	live	ERBB2	CD340, HER-2, HER-2/neu, HER2, MLN 19, MLN-19, NEU, NGL, TKR1, VSCN2, c-ERB-2, c-ERB2, p185(erbB2)	erb-b2 receptor tyrosine kinase 2	receptor tyrosine-protein kinase erbB-2|c-erb B2/neu protein|herstatin|human epidermal growth factor receptor 2|metastatic lymph node gene 19 protein|neuro/glioblastoma derived oncogene homolog|neuroblastoma/glioblastoma derived oncogene homolog|proto-oncogene Neu|proto-oncogene c-ErbB-2|tyrosine kinase-type cell surface receptor HER2|v-erb-b2 avian erythroblastic leukemia viral oncogene homolog …	17q12	17	NC_000017.11	39688094	39728658	plus	35	164870
9606	Homo sapiens	836	0	live	CASP3	CPP32, CPP32B, SCA-1	caspase 3	caspase-3|CASP-3|CPP-32|PARP cleavage protease|SREBP cleavage activity 1|apopain|caspase 3, apoptosis-related cysteine peptidase|caspase 3, apoptosis-related cysteine protease|cysteine protease CPP32|procaspase3|protein Yama	4q35.1	4	NC_000004.12	184627696	184649447	minus	9	600636
9606	Homo sapiens	2308	0	live	FOXO1	FKH1, FKHRA, FOXO1	forkhead box O1	forkhead box protein O1|forkhead box protein O1A|forkhead, Drosophila, homolog of, in rhabdomyosarcoma	13q14.11	13	NC_000013.11	40555667	40666641	minus	6	136533
9606	Homo sapiens	2932	0	live	GSK3B		glycogen synthase kinase 3 beta	glycogen synthase kinase-3 beta|GSK-3 beta|serine/threonine-protein kinase GSK3B	3q13.33	3	NC_000003.12	119821321	120094447	minus	12	605004
9606	Homo sapiens	4851	0	live	NOTCH1	AOS5, AOVD1, TAN1, hN1	notch receptor 1	neurogenic locus notch homolog protein 1|Notch homolog 1, translocation-associated|notch 1|translocation-associated notch protein TAN-1	9q34.3	9	NC_000009.12	136494433	136546048	minus	34	190198
9606	Homo sapiens	472	0	live	ATM	AT1, ATA, ATC, ATD, ATDC, ATE, TEL1, TELO1	ATM serine/threonine kinase	serine-protein kinase ATM|A-T mutated|AT mutated|TEL1, telomere maintenance 1, homolog|ataxia telangiectasia mutated|serine/threonine kinase ATM	11q22.3	11	NC_000011.10	108223067	108369102	plus	67	607585
9606	Homo sapiens	8678	0	live	BECN1	ATG6, VPS30, beclin1	beclin 1	beclin-1|ATG6 autophagy related 6 homolog|beclin 1 (coiled-coil, moesin-like BCL2-interacting protein)|beclin 1, autophagy related|beclin1-beta|beclin1-gamma|coiled-coil myosin-like BCL2-interacting protein|testis secretory sperm-binding protein Li 215e	17q21.31	17	NC_000017.11	42810132	42824282	minus	12	604378
9606	Homo sapiens	54106	0	live	TLR9	CD289	toll like receptor 9	toll-like receptor 9	3p21.2	3	NC_000003.12	52221080	52225645	minus	2	605474
9606	Homo sapiens	367	0	live	AR	AIS8, DHTR, HUMARA, HYSP1, KD, NR3C4, SBMA, SMAX1, TFM, AR	androgen receptor	androgen receptor|dihydrotestosterone receptor|nuclear receptor subfamily 3 group C member 4	Xq12	X	NC_000023.11	67544021	67730619	plus	11	313700
9606	Homo sapiens	23435	0	live	TARDBP	ALS10, TDP-43	TAR DNA binding protein	TAR DNA-binding protein 43|TAR DNA-binding protein-43	1p36.22	1	NC_000001.11	11012654	11030528	plus	10	605078
9606	Homo sapiens	154	0	live	ADRB2	ADRB2R, ADRBR, B2AR, BAR, BETA2AR	adrenoceptor beta 2	beta-2 adrenergic receptor|adrenergic, beta-2-, receptor, surface|adrenoceptor beta 2 surface|beta-2 adrenoceptor|beta-2 adrenoreceptor|catecholamine receptor	5q32	5	NC_000005.10	148826611	148828623	plus	1	109690
9606	Homo sapiens	6721	0	live	SREBF2	SREBP-2, SREBP2, bHLHd2	sterol regulatory element binding transcription factor 2	sterol regulatory element-binding protein 2|class D basic helix-loop-helix protein 2	22q13.2	22	NC_000022.11	41833105	41907305	plus	24	600481
9606	Homo sapiens	4653	0	live	MYOC	GLC1A, GPOA, JOAG, JOAG1, TIGR	myocilin	myocilin|juvenile-onset open-angle glaucoma 1|mutated trabecular meshwork-induced glucocorticoid response protein|myocilin 55 kDa subunit|myocilin protein|myocilin trabecular meshwork inducible glucocorticoid response protein|trabecular meshwork inducible glucocorticoid response protein	1q24.3	1	NC_000001.11	171635417	171652688	minus	3	601652
9606	Homo sapiens	1906	0	live	EDN1	ARCND3, ET1, HDLCQ7, PPET1, QME	endothelin 1	endothelin-1|preproendothelin-1	6p24.1	6	NC_000006.12	12256484	12297194	plus	9	131240
9606	Homo sapiens	3952	0	live	LEP	LEPD, OB, OBS	leptin	leptin|leptin (murine obesity homolog)|leptin (obesity homolog, mouse)|obese protein|obese, mouse, homolog of|obesity factor	7q32.1	7	NC_000007.14	128241278	128257629	plus	3	164160
9606	Homo sapiens	4000	0	live	LMNA	CDCD1, CDDC, CMD1A, CMT2B1, EMD2, FPL, FPLD, FPLD2, HGPS, IDC, LDP1, LFP, LGMD1B, LMN1, LMNC, LMNL1, MADA, PRO1	lamin A/C	lamin|70 kDa lamin|epididymis secretory sperm binding protein|lamin A/C-like 1|mandibuloacral dysplasia type A|prelamin-A/C|renal carcinoma antigen NY-REN-32	1q22	1	NC_000001.11	156082573	156140081	plus	17	150330
9606	Homo sapiens	1588	0	live	CYP19A1	ARO, ARO1, CPV1, CYAR, CYP19, CYPXIX, P-450AROM	cytochrome P450 family 19 subfamily A member 1	aromatase|cytochrome P-450AROM|cytochrome P450 19A1|cytochrome P450, family 19, subfamily A, polypeptide 1|cytochrome P450, subfamily XIX (aromatization of androgens)|estrogen synthase|estrogen synthetase|flavoprotein-linked monooxygenase|microsomal monooxygenase	15q21.2	15	NC_000015.10	51208057	51338596	minus	18	107910
9606	Homo sapiens	3717	0	live	JAK2	JTK10	Janus kinase 2	tyrosine-protein kinase JAK2|JAK-2|Janus kinase 2 (a protein tyrosine kinase)	9p24.1	9	NC_000009.12	4984390	5129948	plus	28	147796
9606	Homo sapiens	50507	0	live	NOX4	KOX, KOX-1, RENOX	NADPH oxidase 4	NADPH oxidase 4|kidney oxidase-1|kidney superoxide-producing NADPH oxidase|renal NAD(P)H-oxidase	11q14.3	11	NC_000011.10	89324353	89589557	minus	26	605261
9606	Homo sapiens	2629	0	live	GBA1	GBA, GCB, GLUC	glucosylceramidase beta 1	lysosomal acid glucosylceramidase|D-glucosyl-N-acylsphingosine glucohydrolase|SGTase|acid beta-glucosidase|alglucerase|beta-GC|beta-glucocerebrosidase|beta-glucosylceramidase 1|cholesterol glucosyltransferase|cholesteryl-beta-glucosidase|glucocerebrosidase|glucosidase, beta, acid|glucosylceramidase-like protein|imiglucerase|lysosomal acid GCase|lysosomal cholesterol glycosyltransferase|lysosomal …	1q22	1	NC_000001.11	155234452	155244627	minus	12	606463
9606	Homo sapiens	335	0	live	APOA1	HPALP2, apo(a)	apolipoprotein A1	apolipoprotein A-I|apo-AI|epididymis secretory sperm binding protein	11q23.3	11	NC_000011.10	116835751	116837950	minus	4	107680
9606	Homo sapiens	6347	0	live	CCL2	GDCF-2, HC11, HSMCR30, MCAF, MCP-1, MCP1, SCYA2, SMC-CF	C-C motif chemokine ligand 2	C-C motif chemokine 2|chemokine (C-C motif) ligand 2|monocyte chemoattractant protein-1|monocyte chemotactic and activating factor|monocyte chemotactic protein 1|monocyte secretory protein JE|small inducible cytokine A2 (monocyte chemotactic protein 1, homologous to mouse Sig-je)|small inducible cytokine subfamily A (Cys-Cys), member 2|small-inducible cytokine A2	17q12	17	NC_000017.11	34255285	34257203	plus	3	158105
9606	Homo sapiens	1994	0	live	ELAVL1	ELAV1, HUR, Hua, MelG	ELAV like RNA binding protein 1	ELAV-like protein 1|ELAV (embryonic lethal, abnormal vision, Drosophila)-like 1 (Hu antigen R)|Hu antigen R|embryonic lethal, abnormal vision, drosophila, homolog-like 1|hu-antigen R	19p13.2	19	NC_000019.10	7958573	8005641	minus	7	603466
9606	Homo sapiens	595	0	live	CCND1	BCL1, D11S287E, PRAD1, U21B31	cyclin D1	G1/S-specific cyclin-D1|B-cell CLL/lymphoma 1|B-cell lymphoma 1 protein|BCL-1 oncogene|PRAD1 oncogene	11q13.3	11	NC_000011.10	69641156	69654474	plus	5	168461
9606	Homo sapiens	3586	0	live	IL10	CSIF, GVHDS, IL-10A, TGIF, IL10	interleukin 10	interleukin-10|T-cell growth inhibitory factor|cytokine synthesis inhibitory factor	1q32.1	1	NC_000001.11	206767602	206772494	minus	7	124092
9606	Homo sapiens	2146	0	live	EZH2	ENX-1, ENX1b, KMT6, KMT6A, WVS, WVS2, EZH2	enhancer of zeste 2 polycomb repressive complex 2 subunit	histone-lysine N-methyltransferase EZH2|enhancer of zeste homolog 2|lysine N-methyltransferase 6	7q36.1	7	NC_000007.14	148807383	148884291	minus	26	601573
9606	Homo sapiens	2309	0	live	FOXO3	AF6q21, FKHRL1, FKHRL1P2, FOXO2A, FOXO3	forkhead box O3	forkhead box protein O3|FOXO3A-|forkhead box O3A|forkhead homolog (rhabdomyosarcoma) like 1|forkhead in rhabdomyosarcoma-like 1|forkhead, Drosophila, homolog of, in rhabdomyosarcoma-like 1	6q21	6	NC_000006.12	108559825	108684774	plus	8	602681
9606	Homo sapiens	64714	0	live	PDIA2	PDA2, PDI, PDIP, PDIR	protein disulfide isomerase family A member 2	protein disulfide-isomerase A2|Rho GDP dissociation inhibitor gamma|pancreas-specific protein disulfide isomerase|pancreatic protein disulfide isomerase|protein disulfide isomerase, pancreatic|protein disulfide isomerase-associated 2	16p13.3	16	NC_000016.10	283164	287215	plus	11	608012
9606	Homo sapiens	328	0	live	APEX1	APE, APE1, APEN, APEX, APX, HAP1, REF1	apurinic/apyrimidinic endodeoxyribonuclease 1	DNA-(apurinic or apyrimidinic site) endonuclease|AP endonuclease class I|AP lyase|APEX nuclease (multifunctional DNA repair enzyme) 1|DNA-(apurinic or apyrimidinic site) lyase|apurinic-apyrimidinic endonuclease 1|apurinic/apyrimidinic (abasic) endonuclease|deoxyribonuclease (apurinic or apyrimidinic)|protein REF-1|redox factor-1	14q11.2	14	NC_000014.9	20455226	20457767	plus	5	107748
9606	Homo sapiens	1536	0	live	CYBB	AMCBX2, CGD, CGDX, GP91-1, GP91-PHOX, GP91PHOX, IMD34, NOX2, p91-PHOX	cytochrome b-245 beta chain	cytochrome b-245 heavy chain|CGD91-phox|NADPH oxidase 2|cytochrome b(558) subunit beta|cytochrome b-245 beta polypeptide|cytochrome b558 subunit beta|heme-binding membrane glycoprotein gp91phox|neutrophil cytochrome b 91 kDa polypeptide|p22 phagocyte B-cytochrome|superoxide-generating NADPH oxidase heavy chain subunit	Xp21.1-p11.4	X	NC_000023.11	37780059	37813461	plus	14	300481
9606	Homo sapiens	59272	0	live	ACE2	ACEH	angiotensin converting enzyme 2	angiotensin-converting enzyme 2|ACE-related carboxypeptidase|angiotensin I converting enzyme (peptidyl-dipeptidase A) 2|angiotensin I converting enzyme 2|angiotensin-converting enzyme homolog|angiotensin-converting enzyme-related carboxypeptidase|metalloprotease MPROT15|peptidyl-dipeptidase A	Xp22.2	X	NC_000023.11	15518197	15607211	minus	22	300335
9606	Homo sapiens	9780	0	live	PIEZO1	DHS, FAM38A, LMPH3, LMPHM6, Mib	piezo type mechanosensitive ion channel component 1	piezo-type mechanosensitive ion channel component 1|family with sequence similarity 38, member A|membrane protein induced by beta-amyloid treatment	16q24.3	16	NC_000016.10	88715338	88785220	minus	51	611184
9606	Homo sapiens	3934	0	live	LCN2	24p3, MSFI, NGAL, p25	lipocalin 2	neutrophil gelatinase-associated lipocalin|25 kDa alpha-2-microglobulin-related subunit of MMP-9|migration-stimulating factor inhibitor|oncogene 24p3|siderocalin LCN2	9q34.11	9	NC_000009.12	128149453	128153453	plus	7	600181
9606	Homo sapiens	7186	0	live	TRAF2	MGC:45012, RNF117, TRAP, TRAP3	TNF receptor associated factor 2	TNF receptor-associated factor 2|E3 ubiquitin-protein ligase TRAF2|RING-type E3 ubiquitin transferase TRAF2|tumor necrosis factor type 2 receptor associated protein 3	9q34.3	9	NC_000009.12	136881958	136926607	plus	17	601895
9606	Homo sapiens	2908	0	live	NR3C1	GCCR, GCR, GCRST, GR, GRL	nuclear receptor subfamily 3 group C member 1	glucocorticoid receptor|nuclear receptor subfamily 3 group C member 1 variant hGR-B(54)|nuclear receptor subfamily 3 group C member 1 variant hGR-B(77)|nuclear receptor subfamily 3 group C member 1 variant hGR-B(93)|nuclear receptor subfamily 3, group C, member 1 (glucocorticoid receptor)	5q31.3	5	NC_000005.10	143277931	143435512	minus	15	138040
9606	Homo sapiens	1535	0	live	CYBA	CGD4, p22-PHOX	cytochrome b-245 alpha chain	cytochrome b-245 light chain|cytochrome b light chain|cytochrome b(558) alpha chain|cytochrome b(558) alpha-subunit|cytochrome b, alpha polypeptide|cytochrome b-245, alpha polypeptide|cytochrome b558 subunit alpha|flavocytochrome b-558 alpha polypeptide|neutrophil cytochrome b 22 kDa polypeptide|p22 phagocyte B-cytochrome|p22phox|superoxide-generating NADPH oxidase light chain subunit	16q24.2	16	NC_000016.10	88643289	88651053	minus	6	608508
9606	Homo sapiens	10273	0	live	STUB1	CHIP, HSPABP2, NY-CO-7, SCA48, SCAR16, SDCCAG7, UBOX1	STIP1 homology and U-box containing protein 1	E3 ubiquitin-protein ligase CHIP|CLL-associated antigen KW-8|RING-type E3 ubiquitin transferase CHIP|STIP1 homology and U-box containing protein 1, E3 ubiquitin protein ligase|antigen NY-CO-7|carboxy terminus of Hsp70-interacting protein|heat shock protein A binding protein 2 (c-terminal)|serologically defined colon cancer antigen 7	16p13.3	16	NC_000016.10	680410	682801	plus	7	607207
9606	Homo sapiens	1471	0	live	CST3	ARMD11, HEL-S-2	cystatin C	cystatin-C|bA218C14.4 (cystatin C)|cystatin 3|epididymis secretory protein Li 2|gamma-trace|neuroendocrine basic polypeptide|post-gamma-globulin	20p11.21	20	NC_000020.11	23626706	23637955	minus	4	604312
9606	Homo sapiens	2335	0	live	FN1	CIG, ED-B, FINC, FN, FNZ, GFND, GFND2, LETS, MSF, SMDCF	fibronectin 1	fibronectin|cold-insoluble globulin|epididymis secretory sperm binding protein|lnc-ABCA12-8|migration-stimulating factor	2q35	2	NC_000002.12	215360865	215436068	minus	47	135600
9606	Homo sapiens	3458	0	live	IFNG	IFG, IFI, IMD69	interferon gamma	interferon gamma|IFN-gamma|immune interferon	12q15	12	NC_000012.12	68154768	68159740	minus	4	147570
9606	Homo sapiens	5664	0	live	PSEN2	AD3L, AD4, CMD1V, PS2, STM2	presenilin 2	presenilin-2|AD3LP|AD5|Alzheimer disease 3-like|Alzheimer disease 4|E5-1|PS-2|STM-2	1q42.13	1	NC_000001.11	226870616	226903668	plus	17	600759
9606	Homo sapiens	5054	0	live	SERPINE1	PAI, PAI-1, PAI1, PLANH1	serpin family E member 1	plasminogen activator inhibitor 1|endothelial plasminogen activator inhibitor|serine (or cysteine) proteinase inhibitor, clade E (nexin, plasminogen activator inhibitor type 1), member 1|serpin E1|serpin peptidase inhibitor, clade E (nexin, plasminogen activator inhibitor type 1), member 1	7q22.1	7	NC_000007.14	101127104	101139247	plus	9	173360
9606	Homo sapiens	1813	0	live	DRD2	D2DR, D2R	dopamine receptor D2	D(2) dopamine receptor|dopamine D2 receptor|seven transmembrane helix receptor	11q23.2	11	NC_000011.10	113409605	113475398	minus	9	126450
9606	Homo sapiens	5310	0	live	PKD1	PBP, PC1, Pc-1, TRPP1	polycystin 1, transient receptor potential channel interacting	polycystin-1|autosomal dominant polycystic kidney disease 1 protein|polycystic kidney disease 1 (autosomal dominant)|polycystic kidney disease-associated protein|transient receptor potential cation channel, subfamily P, member 1	16p13.3	16	NC_000016.10	2088708	2135898	minus	51	601313
9606	Homo sapiens	59341	0	live	TRPV4	BCYM3, CMT2C, HMSN2C, OTRPC4, SMAL, SPSMA, SSQTL1, TRP12, VRL2, VROAC	transient receptor potential cation channel subfamily V member 4	transient receptor potential cation channel subfamily V member 4|OSM9-like transient receptor potential channel 4|osm-9-like TRP channel 4|osmosensitive transient receptor potential channel 4|transient receptor potential protein 12|vanilloid receptor-like channel 2|vanilloid receptor-related osmotically activated channel	12q24.11	12	NC_000012.12	109783087	109833398	minus	18	605427
9606	Homo sapiens	283234	0	live	CCDC88B	BRLZ, CCDC88, HKRP3, gipie	coiled-coil domain containing 88B	coiled-coil domain-containing protein 88B|78 kDa glucose-regulated protein [GRP78]-interacting protein induced by ER stress|GRP78-interacting protein induced by ER stress|brain leucine zipper domain-containing protein|brain leucine zipper protein|coiled-coil domain containing 88|hook-related protein 3	11q13.1	11	NC_000011.10	64340204	64357534	plus	27	611205
9606	Homo sapiens	9817	0	live	KEAP1	INrf2, KLHL19	kelch like ECH associated protein 1	kelch-like ECH-associated protein 1|KEAP1 delta C|cytosolic inhibitor of Nrf2|kelch-like family member 19|kelch-like protein 19	19p13.2	19	NC_000019.10	10486125	10503356	minus	7	606016
9606	Homo sapiens	3417	0	live	IDH1	HEL-216, HEL-S-26, IDCD, IDH, IDP, IDPC, PICD	isocitrate dehydrogenase (NADP(+)) 1	isocitrate dehydrogenase [NADP] cytoplasmic|NADP(+)-specific ICDH|NADP-dependent isocitrate dehydrogenase, cytosolic|NADP-dependent isocitrate dehydrogenase, peroxisomal|epididymis luminal protein 216|epididymis secretory protein Li 26|epididymis secretory sperm binding protein|isocitrate dehydrogenase (NADP(+)) 1, cytosolic|isocitrate dehydrogenase 1 (NADP+), soluble|oxalosuccinate decarboxylase	2q34	2	NC_000002.12	208236227	208255071	minus	12	147700
9606	Homo sapiens	183	0	live	AGT	ANHU, SERPINA8, hFLT1	angiotensinogen	angiotensinogen|alpha-1 antiproteinase, antitrypsin|angiotensin I|angiotensin II|fetal-liver predominant transporter 1|pre-angiotensinogen|serine (or cysteine) proteinase inhibitor|serpin A8|serpin peptidase inhibitor, clade A, member 8	1q42.2	1	NC_000001.11	230702523	230745583	minus	6	106150
9606	Homo sapiens	177	0	live	AGER	RAGE, SCARJ1, sRAGE	advanced glycosylation end-product specific receptor	advanced glycosylation end product-specific receptor|receptor for advanced glycation end-products	6p21.32	6	NC_000006.12	32180969	32184253	minus	10	600214
9606	Homo sapiens	332	0	live	BIRC5	API4, EPR-1	baculoviral IAP repeat containing 5	baculoviral IAP repeat-containing protein 5|apoptosis inhibitor 4|apoptosis inhibitor survivin	17q25.3	17	NC_000017.11	78214253	78225635	plus	5	603352
9606	Homo sapiens	837	0	live	CASP4	ICE(rel)II, ICEREL-II, ICH-2, Mih1, Mih1/TX, TX	caspase 4	caspase-4|CASP-4|ICE and Ced-3 homolog 2|ICE(rel)-II|apoptotic cysteine protease Mih1/TX|caspase 4, apoptosis-related cysteine peptidase|caspase 4, apoptosis-related cysteine protease|protease ICH-2|protease TX	11q22.3	11	NC_000011.10	104942866	104968574	minus	10	602664
9606	Homo sapiens	5771	0	live	PTPN2	PTN2, PTPT, TC-PTP, TCELLPTP, TCPTP	protein tyrosine phosphatase non-receptor type 2	tyrosine-protein phosphatase non-receptor type 2|T-cell protein tyrosine phosphatase	18p11.21	18	NC_000018.10	12785478	12884237	minus	15	176887
9606	Homo sapiens	3123	0	live	HLA-DRB1	DRB1, HLA-DR1B, HLA-DRB, SS1	major histocompatibility complex, class II, DR beta 1	major histocompatibility complex, class II, DR beta 1 precursor|HLA class II histocompatibility antigen, DR-1 beta chain|MHC class II HLA-DR beta 1 chain|human leucocyte antigen DRB1|lymphocyte antigen DRB1	6p21.32	6	NC_000006.12	32578775	32589848	minus	6	142857
9606	Homo sapiens	4170	0	live	MCL1	BCL2L3, EAT-ES, MCL1L, MCL1S, Mcl-1, TM, bcl2-L-3, mcl1/EAT, MCL1	MCL1 apoptosis regulator, BCL2 family member	induced myeloid leukemia cell differentiation protein Mcl-1|BCL2 family apoptosis regulator|MCL1, BCL2 family apoptosis regulator|bcl-2-like protein 3|bcl-2-related protein EAT/mcl1|myeloid cell leukemia 1|myeloid cell leukemia ES|myeloid cell leukemia sequence 1 (BCL2-related)	1q21.2	1	NC_000001.11	150574558	150579610	minus	4	159552
9606	Homo sapiens	11093	0	live	ADAMTS13	ADAM-TS13, ADAMTS-13, C9orf8, VWFCP, vWF-CP	ADAM metallopeptidase with thrombospondin type 1 motif 13	A disintegrin and metalloproteinase with thrombospondin motifs 13|a disintegrin-like and metalloprotease (reprolysin type) with thrombospondin type 1 motif, 13|vWF-cleaving protease|von Willebrand factor-cleaving protease	9q34.2	9	NC_000009.12	133414337	133459386	plus	32	604134
9606	Homo sapiens	10280	0	live	SIGMAR1	ALS16, DSMA2, OPRS1, SIG-1R, SR-BP, SR-BP1, SRBP, hSigmaR1, sigma1R	sigma non-opioid intracellular receptor 1	sigma non-opioid intracellular receptor 1|SR31747 binding protein 1|aging-associated gene 8 protein|sigma 1-type opioid receptor	9p13.3	9	NC_000009.12	34634722	34637787	minus	4	601978
9606	Homo sapiens	355	0	live	FAS	ALPS1A, APO-1, APT1, CD951, FASTM, TNFRSF6, FAS	Fas cell surface death receptor	tumor necrosis factor receptor superfamily member 6|APO-1 cell surface antigen|CD95 antigen|FASLG receptor|Fas (TNF receptor superfamily, member 6)|Fas AMA|TNF receptor superfamily member 6|apoptosis antigen 1|apoptosis signaling receptor FAS|apoptosis-mediating surface antigen FAS|mutant tumor necrosis receptor superfamily member 6|tumor necrosis factor receptor superfamily, member 6	10q23.31	10	NC_000010.11	88964050	89017059	plus	15	134637
9606	Homo sapiens	1543	0	live	CYP1A1	AHH, AHRR, CP11, CYP1, CYPIA1, P1-450, P450-C, P450DX	cytochrome P450 family 1 subfamily A member 1	cytochrome P450 1A1|aryl hydrocarbon hydroxylase|cytochrome P1-450, dioxin-inducible|cytochrome P450 form 6|cytochrome P450, family 1, subfamily A, polypeptide 1|cytochrome P450, subfamily I (aromatic compound-inducible), polypeptide 1|cytochrome P450-C|cytochrome P450-P1|flavoprotein-linked monooxygenase|hydroperoxy icosatetraenoate dehydratase|xenobiotic monooxygenase	15q24.1	15	NC_000015.10	74719542	74725528	minus	7	108330
9606	Homo sapiens	5610	0	live	EIF2AK2	DYT33, EIF2AK1, LEUDEN, PKR, PPP1R83, PRKR	eukaryotic translation initiation factor 2 alpha kinase 2	interferon-induced, double-stranded RNA-activated protein kinase|P1/eIF-2A protein kinase|double stranded RNA activated protein kinase|eIF-2A protein kinase 2|interferon-inducible elF2alpha kinase|p68 kinase|protein kinase R|protein kinase RNA-regulated|protein kinase, interferon-inducible double stranded RNA dependent|protein phosphatase 1, regulatory subunit 83|tyrosine-protein kinase EIF2AK2	2p22.2	2	NC_000002.12	37099210	37156980	minus	17	176871
9606	Homo sapiens	185	0	live	AGTR1	AG2SB, AT1, AT1AR, AT1B, AT1BR, AT1R, AT2R1, HAT1R, AGTR1	angiotensin II receptor type 1	type-1 angiotensin II receptor|AT1 receptor|type-1B angiotensin II receptor	3q24	3	NC_000003.12	148697903	148743003	plus	5	106165
9606	Homo sapiens	7412	0	live	VCAM1	CD106, INCAM-100	vascular cell adhesion molecule 1	vascular cell adhesion protein 1|CD106 antigen	1p21.2	1	NC_000001.11	100719742	100739045	plus	9	192225
9606	Homo sapiens	5562	0	live	PRKAA1	AMPK, AMPK alpha 1, AMPKa1	protein kinase AMP-activated catalytic subunit alpha 1	5'-AMP-activated protein kinase catalytic subunit alpha-1|5'-AMP-activated protein kinase, catalytic alpha-1 chain|ACACA kinase|AMP -activate kinase alpha 1 subunit|AMP-activated protein kinase, catalytic, alpha-1|AMPK subunit alpha-1|AMPK, alpha, 1|HMGCR kinase|acetyl-CoA carboxylase kinase|hydroxymethylglutaryl-CoA reductase kinase|protein kinase, AMP-activated, alpha 1 catalytic subunit|tau-pr…	5p13.1	5	NC_000005.10	40759389	40798374	minus	12	602739
9606	Homo sapiens	1571	0	live	CYP2E1	CPE1, CYP2E, P450-J, P450C2E	cytochrome P450 family 2 subfamily E member 1	cytochrome P450 2E1|4-nitrophenol 2-hydroxylase|CYPIIE1|cytochrome P450, family 2, subfamily E, polypeptide 1|cytochrome P450, subfamily IIE (ethanol-inducible), polypeptide 1|cytochrome P450-J|flavoprotein-linked monooxygenase|microsomal monooxygenase|xenobiotic monooxygenase	10q26.3	10	NC_000010.11	133527363	133539123	plus	9	124040
9606	Homo sapiens	29126	0	live	CD274	B7-H, B7H1, PD-L1, PDCD1L1, PDCD1LG1, PDL1, hPD-L1	CD274 molecule	programmed cell death 1 ligand 1|B7 homolog 1|CD274 antigen|PDCD1 ligand 1	9p24.1	9	NC_000009.12	5450542	5470554	plus	7	605402
9606	Homo sapiens	7428	0	live	VHL	HRCA1, RCA11, pVHL, VHL	von Hippel-Lindau tumor suppressor	von Hippel-Lindau disease tumor suppressor|elongin binding protein|protein G7|von Hippel-Lindau tumor suppressor, E3 ubiquitin protein ligase	3p25.3	3	NC_000003.12	10141778	10153667	plus	4	608537
9606	Homo sapiens	2697	0	live	GJA1	AVSD3, CMDR, CX43, EKVP, EKVP3, GJAL, HLHS1, HSS, ODDD, PPKCA	gap junction protein alpha 1	gap junction alpha-1 protein|connexin-43|gap junction 43 kDa heart protein|gap junction protein, alpha 1, 43kDa	6q22.31	6	NC_000006.12	121435646	121449727	plus	2	121014
9606	Homo sapiens	998	0	live	CDC42	CDC42Hs, G25K, TKS	cell division cycle 42	cell division control protein 42 homolog|G25K GTP-binding protein|GTP binding protein, 25kDa|dJ224A6.1.1 (cell division cycle 42 (GTP-binding protein, 25kD))|dJ224A6.1.2 (cell division cycle 42 (GTP-binding protein, 25kD))|growth-regulating protein|small GTP binding protein CDC42	1p36.12	1	NC_000001.11	22052709	22101360	plus	8	116952
9606	Homo sapiens	2706	0	live	GJB2	BAPS, CX26, DFNA3, DFNA3A, DFNB1, DFNB1A, HID, KID, NSRD1, PPK	gap junction protein beta 2	gap junction beta-2 protein|connexin 26|gap junction beta 2 proteinc|gap junction protein, beta 2, 26kDa|mutant gap junction beta 2 protein|mutant gap junction protein beta 2	13q12.11	13	NC_000013.11	20187470	20192938	minus	2	121011
9606	Homo sapiens	8626	0	live	TP63	AIS, B(p51A), B(p51B), EEC3, KET, LMS, NBP, OFC8, RHS, SHFM4, TP53CP, TP53L, TP73L, p40, p51, p53CP, p63, p73H, p73L	tumor protein p63	tumor protein 63|amplified in squamous cell carcinoma|chronic ulcerative stomatitis protein|keratinocyte transcription factor KET|transformation-related protein 63|tumor protein p53-competing protein	3q28	3	NC_000003.12	189596746	189897276	plus	17	603273
9606	Homo sapiens	1586	0	live	CYP17A1	CPT7, CYP17, P450C17, S17AH	cytochrome P450 family 17 subfamily A member 1	steroid 17-alpha-hydroxylase/17,20 lyase|17-alpha-hydroxyprogesterone aldolase|CYPXVII|cytochrome P450 17A1|cytochrome P450, family 17, subfamily A, polypeptide 1|cytochrome P450, subfamily XVII (steroid 17-alpha-hydroxylase), adrenal hyperplasia|cytochrome P450-C17|cytochrome P450c17|cytochrome p450 XVIIA1|steroid 17-alpha-monooxygenase	10q24.32	10	NC_000010.11	102830531	102837413	minus	8	609300
9606	Homo sapiens	7852	0	live	CXCR4	CD184, D2S201E, FB22, HM89, HSY3RR, LAP-3, LAP3, LCR1, LESTR, NPY3R, NPYR, NPYRL, NPYY3R, WHIM, WHIMS, WHIMS1	C-X-C motif chemokine receptor 4	C-X-C chemokine receptor type 4|CD184 antigen|LPS-associated protein 3|SDF-1 receptor|chemokine (C-X-C motif) receptor 4|fusin|leukocyte-derived seven transmembrane domain receptor|lipopolysaccharide-associated protein 3|neuropeptide Y receptor Y3|neuropeptide Y3 receptor|seven transmembrane helix receptor|seven-transmembrane-segment receptor, spleen|stromal cell-derived factor 1 receptor	2q22.1	2	NC_000002.12	136114349	136118149	minus	4	162643
9606	Homo sapiens	467	0	live	ATF3		activating transcription factor 3	cyclic AMP-dependent transcription factor ATF-3|cAMP-dependent transcription factor ATF-3	1q32.3	1	NC_000001.11	212565407	212620777	plus	8	603148
9606	Homo sapiens	999	0	live	CDH1	Arc-1, BCDS1, CD324, CDHE, ECAD, LCAM, UVO	cadherin 1	cadherin-1|CAM 120/80|E-cadherin 1|cadherin 1, E-cadherin (epithelial)|cadherin 1, type 1, E-cadherin (epithelial)|calcium-dependent adhesion protein, epithelial|cell-CAM 120/80|epididymis secretory sperm binding protein|epithelial cadherin|uvomorulin	16q22.1	16	NC_000016.10	68737292	68835537	plus	16	192090
9606	Homo sapiens	10551	0	live	AGR2	AG-2, AG2, GOB-4, HAG-2, HEL-S-116, HPC8, PDIA17, XAG-2	anterior gradient 2, protein disulphide isomerase family member	anterior gradient protein 2 homolog|anterior gradient homolog 2|epididymis secretory protein Li 116|protein disulfide isomerase family A, member 17|secreted cement gland homolog|secreted cement gland protein XAG-2 homolog	7p21.1	7	NC_000007.14	16791811	16804999	minus	8	606358
9606	Homo sapiens	3320	0	live	HSP90AA1	EL52, HEL-S-65p, HSP86, HSP89A, HSP90A, HSP90N, HSPC1, HSPCA, HSPCAL1, HSPCAL4, HSPN, Hsp103, Hsp89, Hsp90, LAP-2, LAP2	heat shock protein 90 alpha family class A member 1	heat shock protein HSP 90-alpha|HSP 86|LPS-associated protein 2|epididymis luminal secretory protein 52|epididymis secretory sperm binding protein Li 65p|heat shock 86 kDa|heat shock 90kD protein 1, alpha|heat shock 90kD protein 1, alpha-like 4|heat shock 90kD protein, alpha-like 4|heat shock 90kDa protein 1, alpha|heat shock protein 90kDa alpha (cytosolic), class A member 1|heat shock protein 90…	14q32.31	14	NC_000014.9	102080742	102139749	minus	13	140571
9606	Homo sapiens	79001	0	live	VKORC1	EDTP308, MST134, MST576, VKCFD2, VKOR	vitamin K epoxide reductase complex subunit 1	vitamin K epoxide reductase complex subunit 1|phylloquinone epoxide reductase|vitamin K dependent clotting factors deficiency 2|vitamin K1 2,3-epoxide reductase subunit 1|vitamin K1 epoxide reductase (warfarin-sensitive)	16p11.2	16	NC_000016.10	31090854	31094797	minus	4	608547
9606	Homo sapiens	2902	0	live	GRIN1	DEE101, GluN1, MRD8, NDHMSD, NDHMSR, NMD-R1, NMDA1, NMDAR1, NR1	glutamate ionotropic receptor NMDA type subunit 1	glutamate receptor ionotropic, NMDA 1|N-methyl-D-aspartate receptor channel, subunit zeta-1|N-methyl-D-aspartate receptor subunit NR1|glutamate [NMDA] receptor subunit zeta-1|glutamate receptor, ionotropic, N-methyl D-aspartate 1|putative NMDtranscript(altAcc_e2)	9q34.3	9	NC_000009.12	137139154	137168756	plus	21	138249
9606	Homo sapiens	2157	0	live	F8	AHF, DXS1253EB, F8C, FVIII, HEMA, THPH13, F8	coagulation factor VIII	coagulation factor VIII|antihemophilic factor|coagulation factor VIII A1 domain|coagulation factor VIII C2 domain|coagulation factor VIII, procoagulant component|coagulation factor VIIIc|factor VIII F8B	Xq28	X	NC_000023.11	154835792	155022723	minus	27	300841
9606	Homo sapiens	57761	0	live	TRIB3	C20orf97, NIPK, SINK, SKIP3, TRB3	tribbles pseudokinase 3	tribbles homolog 3|TRB-3|neuronal cell death inducible putative kinase|p65-interacting inhibitor of NF-kappa-B|p65-interacting inhibitor of NF-kappaB	20p13	20	NC_000020.11	380760	397559	plus	6	607898
9606	Homo sapiens	51738	0	live	GHRL	MTLRP	ghrelin and obestatin prepropeptide	appetite-regulating hormone|In2c-preproghrelin|ghrelin, growth hormone secretagogue receptor ligand|ghrelin/obestatin preprohormone|ghrelin/obestatin prepropeptide|growth hormone-releasing peptide|motilin-related peptide|prepro-appetite regulatory hormone|preproghrelin	3p25.3	3	NC_000003.12	10285666	10292947	minus	6	605353
9606	Homo sapiens	1277	0	live	COL1A1	CAFYD, EDSARTH1, EDSC, OI1, OI2, OI3, OI4	collagen type I alpha 1 chain	collagen alpha-1(I) chain|alpha-1 type I collagen|alpha1(I) procollagen|collagen alpha 1 chain type I|collagen alpha-1(I) chain preproprotein|collagen of skin, tendon and bone, alpha-1 chain|collagen, type I, alpha 1|pro-alpha-1 collagen type 1|type I proalpha 1|type I procollagen alpha 1 chain	17q21.33	17	NC_000017.11	50184101	50201631	minus	51	120150
9606	Homo sapiens	841	0	live	CASP8	ALPS2B, CAP4, Casp-8, FLICE, MACH, MCH5	caspase 8	caspase-8|FADD-homologous ICE/CED-3-like protease|FADD-like ICE|ICE-like apoptotic protease 5|MACH-alpha-1/2/3 protein|MACH-beta-1/2/3/4 protein|MORT1-associated ced-3 homolog|apoptotic cysteine protease|apoptotic protease Mch-5|caspase 8, apoptosis-related cysteine peptidase|caspase 8, apoptosis-related cysteine protease	2q33.1	2	NC_000002.12	201233443	201287711	plus	16	601763
9606	Homo sapiens	4843	0	live	NOS2	HEP-NOS, INOS, NOSA, NOS2	nitric oxide synthase 2	nitric oxide synthase, inducible|NOS, type II|hepatocyte NOS|inducible NO synthase|inducible NOS|nitric oxide synthase 2, inducible|nitric oxide synthase 2A (inducible, hepatocytes)|nitric oxide synthase, macrophage|peptidyl-cysteine S-nitrosylase NOS2	17q11.2	17	NC_000017.11	27756766	27800529	minus	27	163730
9606	Homo sapiens	5624	0	live	PROC	APC, PC1, THPH3, THPH4, PROC	protein C, inactivator of coagulation factors Va and VIIIa	vitamin K-dependent protein C|Protein C-Nagoya|activated protein C|anticoagulant protein C|autoprothrombin IIA|blood coagulation factor XIV|coagulation factor XIV|prepro-protein C|type I protein C	2q14.3	2	NC_000002.12	127418427	127429242	plus	8	612283
9606	Homo sapiens	1557	0	live	CYP2C19	CPCJ, CYP2C, CYPIIC17, CYPIIC19, P450C2C, P450IIC19	cytochrome P450 family 2 subfamily C member 19	cytochrome P450 2C19|(R)-limonene 6-monooxygenase|(S)-limonene 6-monooxygenase|(S)-limonene 7-monooxygenase|S-mephenytoin 4-hydroxylase|cytochrome P-450 II C|cytochrome P450, family 2, subfamily C, polypeptide 19|cytochrome P450, subfamily IIC (mephenytoin 4-hydroxylase), polypeptide 19|cytochrome P450-11A|cytochrome P450-254C|fenbendazole monooxygenase (4'-hydroxylating)|flavoprotein-linked mono…	10q23.33	10	NC_000010.11	94762681	94855547	plus	9	124020
9606	Homo sapiens	6696	0	live	SPP1	BNSP, BSPI, ETA-1, OPN	secreted phosphoprotein 1	osteopontin|SPP1/CALPHA1 fusion|early T-lymphocyte activation 1|lnc-PKD2-2-3|nephropontin|osteopontin/immunoglobulin alpha 1 heavy chain constant region fusion protein|secreted phosphoprotein 1 (osteopontin, bone sialoprotein I, early T-lymphocyte activation 1)|urinary stone protein|uropontin	4q22.1	4	NC_000004.12	87975714	87983411	plus	8	166490
9606	Homo sapiens	847	0	live	CAT		catalase	catalase|epididymis secretory sperm binding protein	11p13	11	NC_000011.10	34438934	34472060	plus	13	115500
9606	Homo sapiens	55294	0	live	FBXW7	AGO, CDC4, DEDHIL, FBW6, FBW7, FBX30, FBXO30, FBXW6, SEL-10, SEL10, hAgo, hCdc4	F-box and WD repeat domain containing 7	F-box/WD repeat-containing protein 7|F-box and WD repeat domain containing 7, E3 ubiquitin protein ligase|F-box and WD-40 domain protein 7 (archipelago homolog, Drosophila)|F-box protein FBW7|F-box protein FBX30|F-box protein SEL-10|archipelago|homolog of C elegans sel-10	4q31.3	4	NC_000004.12	152320544	152536092	minus	20	606278
9606	Homo sapiens	267	0	live	AMFR	GP78, RNF45	autocrine motility factor receptor	E3 ubiquitin-protein ligase AMFR|RING finger protein 45|RING-type E3 ubiquitin transferase AMFR	16q13	16	NC_000016.10	56361452	56425545	minus	17	603243
9606	Homo sapiens	1869	0	live	E2F1	E2F-1, RBAP1, RBBP3, RBP3	E2F transcription factor 1	transcription factor E2F1|PBR3|PRB-binding protein E2F-1|RBAP-1|RBBP-3|retinoblastoma-associated protein 1|retinoblastoma-binding protein 3	20q11.22	20	NC_000020.11	33675477	33686385	minus	7	189971
9606	Homo sapiens	27113	0	live	BBC3	JFY-1, JFY1, PUMA	BCL2 binding component 3	bcl-2-binding component 3|p53 up-regulated modulator of apoptosis|p53-upregulated modulator of apoptosis	19q13.32	19	NC_000019.10	47220824	47232860	minus	8	605854
9606	Homo sapiens	407040	0	live	MIR34A	MIRN34A, miRNA34A, mir-34, mir-34a	microRNA 34a	hsa-mir-34a	1p36.22	1	NC_000001.11	9151668	9151777	minus	1	611172
9606	Homo sapiens	7917	0	live	BAG6	BAG-6, BAT3, D6S52E, G3	BAG cochaperone 6	large proline-rich protein BAG6|BAG family molecular chaperone regulator 6|BCL2 associated athanogene 6|HLA-B-associated transcript 3|large proline-rich protein BAT3|protein G3|protein Scythe|scythe	6p21.33	6	NC_000006.12	31639028	31652661	minus	28	142590
9606	Homo sapiens	3297	0	live	HSF1	HSTF1	heat shock transcription factor 1	heat shock factor protein 1	8q24.3	8	NC_000008.11	144291604	144314720	plus	15	140580
9606	Homo sapiens	8743	0	live	TNFSF10	APO2L, Apo-2L, CD253, TL2, TNLG6A, TRAIL	TNF superfamily member 10	tumor necrosis factor ligand superfamily member 10|Apo-2 ligand|TNF-related apoptosis inducing ligand TRAIL|chemokine tumor necrosis factor ligand superfamily member 10|tumor necrosis factor (ligand) family, member 10|tumor necrosis factor (ligand) superfamily, member 10|tumor necrosis factor ligand 6A|tumor necrosis factor superfamily member 10	3q26.31	3	NC_000003.12	172505508	172523430	minus	6	603598
9606	Homo sapiens	2539	0	live	G6PD	G6PD1	glucose-6-phosphate dehydrogenase	glucose-6-phosphate 1-dehydrogenase|epididymis secretory sperm binding protein	Xq28	X	NC_000023.11	154531390	154547569	minus	14	305900
9606	Homo sapiens	1981	0	live	EIF4G1	EIF-4G1, EIF4F, EIF4G, EIF4GI, P220, PARK18	eukaryotic translation initiation factor 4 gamma 1	eukaryotic translation initiation factor 4 gamma 1|EIF4-gamma|eIF-4-gamma 1|eucaryotic translation initiation factor 4G	3q27.1	3	NC_000003.12	184314606	184335358	plus	34	600495
9606	Homo sapiens	19	0	live	ABCA1	ABC-1, ABC1, CERP, HDLCQTL13, HDLDT1, HPALP1, TGD	ATP binding cassette subfamily A member 1	phospholipid-transporting ATPase ABCA1|ATP-binding cassette sub-family A member 1|ATP-binding cassette transporter A1|ATP-binding cassette, sub-family A (ABC1), member 1|cholesterol efflux regulatory protein|membrane-bound	9q31.1	9	NC_000009.12	104781006	104928155	minus	50	600046
9606	Homo sapiens	92140	0	live	MTDH	3D3, AEG-1, AEG1, LYRIC, LYRIC/3D3	metadherin	protein LYRIC|3D3/LYRIC|astrocyte elevated gene 1|astrocyte elevated gene-1 protein|lysine-rich CEACAM1 co-isolated protein|metastasis adhesion protein	8q22.1	8	NC_000008.11	97644184	97730260	plus	13	610323
9606	Homo sapiens	5479	0	live	PPIB	CYP-S1, CYPB, HEL-S-39, OI9, SCYLP	peptidylprolyl isomerase B	peptidyl-prolyl cis-trans isomerase B|PPIase B|S-cyclophilin|cyclophilin-like protein|epididymis secretory protein Li 39|peptidylprolyl isomerase B (cyclophilin B)|rotamase B	15q22.31	15	NC_000015.10	64155817	64163022	minus	5	123841
9606	Homo sapiens	7076	0	live	TIMP1	CLGI, EPA, EPO, HCI, TIMP, TIMP-1	TIMP metallopeptidase inhibitor 1	metalloproteinase inhibitor 1|collagenase inhibitor|epididymis secretory sperm binding protein|erythroid potentiating activity|fibroblast collagenase inhibitor|tissue inhibitor of metalloproteinases 1	Xp11.3	X	NC_000023.11	47582436	47586789	plus	6	305370
9606	Homo sapiens	51284	0	live	TLR7	IMD74, SLEB17-like, TLR7	toll like receptor 7	toll-like receptor 7|toll-like receptor 7-like	Xp22.2	X	NC_000023.11	12867072	12890361	plus	3	300365
9606	Homo sapiens	871	0	live	SERPINH1	AsTP3, CBP1, CBP2, HSP47, OI10, PIG14, PPROM, RA-A47, SERPINH2, gp46	serpin family H member 1	serpin H1|47 kDa heat shock protein|arsenic-transactivated protein 3|cell proliferation-inducing gene 14 protein|collagen binding protein 1|colligin-1|colligin-2|heat shock protein 47|rheumatoid arthritis antigen A-47|rheumatoid arthritis-related antigen RA-A47|serine (or cysteine) proteinase inhibitor, clade H (heat shock protein 47), member 1, (collagen binding protein 1)|serine (or cysteine) p…	11q13.5	11	NC_000011.10	75562253	75572783	plus	7	600943
9606	Homo sapiens	4233	0	live	MET	AUTS9, DA11, DFNB97, HGFR, RCCP2, c-Met	MET proto-oncogene, receptor tyrosine kinase	hepatocyte growth factor receptor|HGF receptor|HGF/SF receptor|SF receptor|proto-oncogene c-Met|scatter factor receptor|tyrosine-protein kinase Met	7q31.2	7	NC_000007.14	116672196	116798377	plus	22	164860
9606	Homo sapiens	7097	0	live	TLR2	CD282, TIL4	toll like receptor 2	toll-like receptor 2|toll/interleukin-1 receptor-like protein 4	4q31.3	4	NC_000004.12	153684280	153710637	plus	4	603028
9606	Homo sapiens	252995	0	live	FNDC5	FRCP2, irisin	fibronectin type III domain containing 5	fibronectin type III domain-containing protein 5|fibronectin type III repeat-containing protein 2	1p35.1	1	NC_000001.11	32862268	32872484	minus	7	611906
9606	Homo sapiens	90993	0	live	CREB3L1	OASIS, OI16	cAMP responsive element binding protein 3 like 1	cyclic AMP-responsive element-binding protein 3-like protein 1|BBF-2 homolog|cAMP-responsive element-binding protein 3-like protein 1|old astrocyte specifically-induced substance	11p11.2	11	NC_000011.10	46277662	46321409	plus	13	616215
9606	Homo sapiens	10488	0	live	CREB3	LUMAN, LZIP, sLZIP	cAMP responsive element binding protein 3	cyclic AMP-responsive element-binding protein 3|basic leucine zipper protein|cyclic AMP response element (CRE)-binding protein/activating transcription factor 1|leucin zipper proitein|small leucine zipper protein|transcription factor LZIP-alpha	9p13.3	9	NC_000009.12	35732666	35736999	plus	9	606443
9606	Homo sapiens	8729	0	live	GBF1	ARF1GEF, CMT2GG	golgi brefeldin A resistant guanine nucleotide exchange factor 1	Golgi-specific brefeldin A-resistance guanine nucleotide exchange factor 1|BFA-resistant GEF 1	10q24.32	10	NC_000010.11	102230643	102382896	plus	43	603698
9606	Homo sapiens	1116	0	live	CHI3L1	ASRT7, CGP-39, GP-39, GP39, HC-gp39, HCGP-3P, YK-40, YKL-40, YKL40, YYL-40, hCGP-39	chitinase 3 like 1	chitinase-3-like protein 1|39 kDa synovial protein|cartilage glycoprotein 39|chitinase 3-like 1 (cartilage glycoprotein-39)	1q32.1	1	NC_000001.11	203178931	203186704	minus	11	601525
9606	Homo sapiens	5329	0	live	PLAUR	CD87, U-PAR, UPAR, URKR	plasminogen activator, urokinase receptor	urokinase plasminogen activator surface receptor|monocyte activation antigen Mo3|u-plasminogen activator receptor form 2|urokinase-type plasminogen activator (uPA) receptor	19q13.31	19	NC_000019.10	43646095	43670169	minus	9	173391
9606	Homo sapiens	90865	0	live	IL33	C9orf26, DVS27, IL1F11, NF-HEV, NFEHEV	interleukin 33	interleukin-33|DVS27-related protein|interleukin-1 family member 11|nuclear factor for high endothelial venules|nuclear factor from high endothelial venules	9p24.1	9	NC_000009.12	6215149	6257983	plus	11	608678
9606	Homo sapiens	3690	0	live	ITGB3	BDPLT16, BDPLT2, BDPLT24, CD61, GP3A, GPIIIa, GT, GT2	integrin subunit beta 3	integrin beta-3|antigen CD61|integrin beta 3|integrin beta chain, beta 3|integrin, beta 3 (platelet glycoprotein IIIa, antigen CD61)|platelet membrane glycoprotein IIIa	17q21.32	17	NC_000017.11	47253827	47313743	plus	15	173470
9606	Homo sapiens	5027	0	live	P2RX7	P2X7	purinergic receptor P2X 7	P2X purinoceptor 7|ATP receptor|P2X7 receptor|P2Z receptor|purinergic receptor P2X, ligand gated ion channel, 7|purnergic receptor P2X 7	12q24.31	12	NC_000012.12	121132876	121188032	plus	13	602566
9606	Homo sapiens	2852	0	live	GPER1	CEPR, CMKRL2, DRY12, FEG-1, GPCR-Br, GPER, GPR30, LERGU, LERGU2, LyGPR, mER	G protein-coupled estrogen receptor 1	G-protein coupled estrogen receptor 1|G protein-coupled receptor 30|IL8-related receptor DRY12|chemoattractant receptor-like 2|chemokine receptor-like 2|constitutively expressed peptide-like receptor|flow-induced endothelial G-protein coupled receptor 1|heptahelix receptor|lymphocyte-derived G-protein coupled receptor|membrane estrogen receptor	7p22.3	7	NC_000007.14	1087118	1093810	plus	3	601805
9606	Homo sapiens	9131	0	live	AIFM1	AIF, AUNX1, CMT2D, CMTX4, COWCK, COXPD6, DFNX5, NADMR, NAMSD, PDCD8, SEMDHL	apoptosis inducing factor mitochondria associated 1	apoptosis-inducing factor 1, mitochondrial|apoptosis-inducing factor, mitochondrion-associated, 1|auditory neuropathy, X-linked recessive 1|programmed cell death 8 (apoptosis-inducing factor)|striatal apoptosis-inducing factor|testicular secretory protein Li 4	Xq26.1	X	NC_000023.11	130129362	130165841	minus	18	300169
9606	Homo sapiens	7054	0	live	TH	DYT14, DYT5b, TYH	tyrosine hydroxylase	tyrosine 3-monooxygenase|dystonia 14|tyrosine 3-hydroxylase	11p15.5	11	NC_000011.10	2163929	2171815	minus	14	191290
9606	Homo sapiens	9518	0	live	GDF15	GDF-15, MIC-1, MIC1, NAG-1, PDF, PLAB, PTGFB	growth differentiation factor 15	growth/differentiation factor 15|NRG-1|NSAID (nonsteroidal anti-inflammatory drug)-activated protein 1|NSAID-activated gene 1 protein|NSAID-regulated gene 1 protein|PTGF-beta|macrophage inhibitory cytokine 1|non-steroidal anti-inflammatory drug-activated gene-1|placental TGF-beta|placental bone morphogenetic protein|prostate differentiation factor	19p13.11	19	NC_000019.10	18386158	18389176	plus	2	605312
9606	Homo sapiens	55014	0	live	STX17		syntaxin 17	syntaxin-17	9q31.1	9	NC_000009.12	99906654	99974534	plus	12	604204
9606	Homo sapiens	6780	0	live	STAU1	PPP1R150, STAU	staufen double-stranded RNA binding protein 1	double-stranded RNA-binding protein Staufen homolog 1|protein phosphatase 1, regulatory subunit 150|staufen, RNA binding protein, homolog 1	20q13.13	20	NC_000020.11	49113339	49219295	minus	21	601716
9606	Homo sapiens	23621	0	live	BACE1	ASP2, BACE, HSPC104	beta-secretase 1	beta-secretase 1|APP beta-secretase|asp 2|aspartyl protease 2|beta-site APP cleaving enzyme 1|beta-site APP-cleaving enzyme|beta-site amyloid beta A4 precursor protein-cleaving enzyme|memapsin-2|membrane-associated aspartic protease 2|transmembrane aspartic proteinase Asp2	11q23.3	11	NC_000011.10	117285698	117316256	minus	11	604252
9606	Homo sapiens	983	0	live	CDK1	CDC2, CDC28A, P34CDC2	cyclin dependent kinase 1	cyclin-dependent kinase 1|cell cycle controller CDC2|cell division control protein 2 homolog|cell division cycle 2, G1 to S and G2 to M|cell division protein kinase 1|p34 protein kinase	10q21.2	10	NC_000010.11	60778331	60794852	plus	9	116940
9606	Homo sapiens	3077	0	live	HFE	HFE1, HH, HLA-H, MVCD7, TFQTL2	homeostatic iron regulator	hereditary hemochromatosis protein|MHC class I-like protein HFE|hereditary hemochromatosis protein HLA-H|high Fe	6p22.2	6	NC_000006.12	26087429	26098343	plus	7	613609
9606	Homo sapiens	3308	0	live	HSPA4	APG-2, HEL-S-5a, HS24/P52, HSPH2, RY, hsp70, hsp70RY	heat shock protein family A (Hsp70) member 4	heat shock 70 kDa protein 4|epididymis secretory sperm binding protein Li 5a|heat shock 70-related protein APG-2|heat shock 70kD protein 4|heat shock protein, 110 kDa|hsp70 RY	5q31.1	5	NC_000005.10	133052013	133106449	plus	19	601113
9606	Homo sapiens	196	0	live	AHR	RP85, bHLHe76	aryl hydrocarbon receptor	aryl hydrocarbon receptor|AH-receptor|ah receptor|aromatic hydrocarbon receptor|class E basic helix-loop-helix protein 76	7p21.1	7	NC_000007.14	17298652	17346147	plus	11	600253
9606	Homo sapiens	240	0	live	ALOX5	5-LO, 5-LOX, 5LPG, LOG5	arachidonate 5-lipoxygenase	polyunsaturated fatty acid 5-lipoxygenase|LOX-5|arachidonic acid 5-lipoxygenase|leukotriene A4 synthase	10q11.21	10	NC_000010.11	45374216	45446117	plus	14	152390
9606	Homo sapiens	5604	0	live	MAP2K1	CFC3, MAPKK1, MEK1, MEL, MKK1, PRKMK1	mitogen-activated protein kinase kinase 1	dual specificity mitogen-activated protein kinase kinase 1|ERK activator kinase 1|MAPK/ERK kinase 1|MAPKK 1|MEK 1|protein kinase, mitogen-activated, kinase 1 (MAP kinase kinase 1)	15q22.31	15	NC_000015.10	66386912	66491544	plus	12	176872
9606	Homo sapiens	51548	0	live	SIRT6	SIR2L6, hSIRT6	sirtuin 6	NAD-dependent protein deacylase sirtuin-6|NAD-dependent protein deacetylase sirtuin-6|SIR2-like protein 6|protein mono-ADP-ribosyltransferase sirtuin-6|regulatory protein SIR2 homolog 6|sir2-related protein type 6|sirtuin type 6	19p13.3	19	NC_000019.10	4174109	4182563	minus	9	606211
9606	Homo sapiens	3135	0	live	HLA-G	MHC-G	major histocompatibility complex, class I, G	HLA class I histocompatibility antigen, alpha chain G|HLA G antigen|HLA-G histocompatibility antigen, class I, G|MHC class I antigen G|MHC class Ib antigen|b2 microglobulin|mutant MHC class I antigen|mutant MHC class Ib antigen	6p22.1	6	NC_000006.12	29826474	29831021	plus	10	142871
9606	Homo sapiens	6331	0	live	SCN5A	CDCD2, CMD1E, CMPD2, HB1, HB2, HBBD, HH1, ICCD, IVF, LQT3, Nav1.5, PFHB1, SSS1, VF1	sodium voltage-gated channel alpha subunit 5	sodium channel protein type 5 subunit alpha|cardiac tetrodotoxin-insensitive voltage-dependent sodium channel alpha subunit|sodium channel protein cardiac muscle subunit alpha|sodium channel, voltage-gated, type V, alpha subunit|voltage-gated sodium channel subunit alpha Nav1.5	3p22.2	3	NC_000003.12	38548062	38649687	minus	29	600163
9606	Homo sapiens	3784	0	live	KCNQ1	ATFB1, ATFB3, JLNS1, KCNA8, KCNA9, KVLQT1, Kv1.9, Kv7.1, LQT, LQT1, RWS, SQT2, WRS	potassium voltage-gated channel subfamily Q member 1	potassium voltage-gated channel subfamily KQT member 1|IKs producing slow voltage-gated potassium channel subunit alpha KvLQT1|kidney and cardiac voltage dependend K+ channel|potassium channel, voltage gated KQT-like subfamily Q, member 1|potassium voltage-gated channel, KQT-like subfamily, member 1|slow delayed rectifier channel subunit|voltage-gated potassium channel subunit Kv7.1	11p15.5-p15.4	11	NC_000011.10	2445008	2849110	plus	17	607542
9606	Homo sapiens	5347	0	live	PLK1	PLK, STPK13	polo like kinase 1	serine/threonine-protein kinase PLK1|PLK-1|cell cycle regulated protein kinase|polo (Drosophia)-like kinase|serine/threonine-protein kinase 13	16p12.2	16	NC_000016.10	23678889	23690367	plus	10	602098
9606	Homo sapiens	2243	0	live	FGA	Fib2	fibrinogen alpha chain	fibrinogen alpha chain|fibrinogen, A alpha polypeptide	4q31.3	4	NC_000004.12	154583126	154590742	minus	6	134820
9606	Homo sapiens	7248	0	live	TSC1	LAM, TSC	TSC complex subunit 1	hamartin|tuberous sclerosis 1 protein	9q34.13	9	NC_000009.12	132891349	132945378	minus	25	605284
9606	Homo sapiens	26291	0	live	FGF21		fibroblast growth factor 21	fibroblast growth factor 21	19q13.33	19	NC_000019.10	48755524	48758330	plus	4	609436
9606	Homo sapiens	7369	0	live	UMOD	ADMCKD2, ADTKD1, FJHN, HNFJ, HNFJ1, MCKD2, THGP, THP	uromodulin	uromodulin|Tamm-Horsfall urinary glycoprotein|uromucoid	16p12.3	16	NC_000016.10	20333051	20356301	minus	15	191845
9606	Homo sapiens	1545	0	live	CYP1B1	ASGD6, CP1B, CYPIB1, GLC3A, P4501B1	cytochrome P450 family 1 subfamily B member 1	cytochrome P450 1B1|aryl hydrocarbon hydroxylase|cytochrome P450, family 1, subfamily B, polypeptide 1|cytochrome P450, subfamily I (dioxin-inducible), polypeptide 1 (glaucoma 3, primary infantile)|dioxin-inducible cytochrome p450|flavoprotein-linked monooxygenase|hydroperoxy icosatetraenoate dehydratase|microsomal monooxygenase|xenobiotic monooxygenase	2p22.2	2	NC_000002.12	38067509	38076151	minus	3	601771
9606	Homo sapiens	1718	0	live	DHCR24	DCE, Nbla03646, SELADIN1, seladin-1	24-dehydrocholesterol reductase	delta(24)-sterol reductase|3 beta-hydroxysterol delta 24-reductase|desmosterol-to-cholesterol enzyme|diminuto/dwarf1 homolog|seladin 1|selective AD indicator 1	1p32.3	1	NC_000001.11	54849627	54887195	minus	9	606418
9606	Homo sapiens	6683	0	live	SPAST	ADPSP, FSP2, SPG4	spastin	spastin|spastic paraplegia 4 (autosomal dominant; spastin)|spastic paraplegia 4 protein	2p22.3	2	NC_000002.12	32063556	32157637	plus	17	604277
9606	Homo sapiens	4925	0	live	NUCB2	HEL-S-109, NEFA	nucleobindin 2	nucleobindin-2|DNA-binding protein NEFA|epididymis secretory protein Li 109|gastric cancer antigen Zg4|nesfatin 1|novel DNA binding/EF-hand/leucine zipper protein|nucleobinding 2|prepronesfatin	11p15.1	11	NC_000011.10	17276739	17349980	plus	18	608020
9606	Homo sapiens	5315	0	live	PKM	CTHBP, HEL-S-30, OIP3, PK32, TCB, THBP1, p58, PKM	pyruvate kinase M1/2	pyruvate kinase PKM|OPA-interacting protein 3|PK, muscle type|cytosolic thyroid hormone-binding protein|epididymis secretory protein Li 30|pyruvate kinase 2/3|pyruvate kinase isozymes M1/M2|pyruvate kinase muscle isozyme|pyruvate kinase, muscle|threonine-protein kinase PKM2|thyroid hormone-binding protein 1|thyroid hormone-binding protein, cytosolic|tumor M2-PK|tyrosine-protein kinase PKM2	15q23	15	NC_000015.10	72199029	72231591	minus	17	179050
9606	Homo sapiens	5979	0	live	RET	CDHF12, CDHR16, HSCR1, MEN2A, MEN2B, MTC1, PTC-ELE1, RET	ret proto-oncogene	proto-oncogene tyrosine-protein kinase receptor Ret|RET receptor tyrosine kinase|cadherin family member 12|cadherin-related family member 16|proto-oncogene c-Ret|rearranged during transfection|ret proto-oncogene (multiple endocrine neoplasia and medullary thyroid carcinoma 1, Hirschsprung disease)	10q11.21	10	NC_000010.11	43077069	43130351	plus	20	164761
9606	Homo sapiens	1268	0	live	CNR1	CANN6, CB-R, CB1, CB1A, CB1K5, CB1R, CNR	cannabinoid receptor 1	cannabinoid receptor 1|cannabinoid receptor 1 (brain)|central cannabinoid receptor	6q15	6	NC_000006.12	88139864	88167349	minus	7	114610
9606	Homo sapiens	5465	0	live	PPARA	NR1C1, PPAR, PPAR-alpha, PPARalpha, hPPAR	peroxisome proliferator activated receptor alpha	peroxisome proliferator-activated receptor alpha|nuclear receptor subfamily 1 group C member 1|peroxisome proliferative activated receptor, alpha	22q13.31	22	NC_000022.11	46150526	46243756	plus	16	170998
9606	Homo sapiens	6720	0	live	SREBF1	HMD, IFAP2, SREBP1, bHLHd1	sterol regulatory element binding transcription factor 1	sterol regulatory element-binding protein 1|class D basic helix-loop-helix protein 1	17p11.2	17	NC_000017.11	17811334	17836986	minus	22	184756
9606	Homo sapiens	3156	0	live	HMGCR	LDLCQ3	3-hydroxy-3-methylglutaryl-CoA reductase	3-hydroxy-3-methylglutaryl-Coenzyme A reductase|3-hydroxy-3-methylglutaryl CoA reductase (NADPH)|HMG-CoA reductase|hydroxymethylglutaryl-CoA reductase	5q13.3	5	NC_000005.10	75336529	75362116	plus	23	142910
9606	Homo sapiens	6548	0	live	SLC9A1	APNH, LIKNS, NHE-1, NHE1, PPP1R143	solute carrier family 9 member A1	sodium/hydrogen exchanger 1|Na(+)/H(+) exchanger 1|Na-Li countertransporter|protein phosphatase 1, regulatory subunit 143|solute carrier family 9 (sodium/hydrogen exchanger), member 1 (antiporter, Na+/H+, amiloride sensitive)|solute carrier family 9, subfamily A (NHE1, cation proton antiporter 1), member 1	1p36.11	1	NC_000001.11	27098809	27155125	minus	17	107310
9606	Homo sapiens	6262	0	live	RYR2	ARVC2, ARVD2, RYR-2, RyR, VACRDS, VTSIP	ryanodine receptor 2	ryanodine receptor 2|cardiac muscle ryanodine receptor-calcium release channel|cardiac-type ryanodine receptor|islet-type ryanodine receptor|kidney-type ryanodine receptor|ryanodine receptor 2 (cardiac)|type 2 ryanodine receptor	1q43	1	NC_000001.11	237042184	237833988	plus	107	180902
9606	Homo sapiens	2261	0	live	FGFR3	ACH, CD333, CEK2, HSFGFR3EX, JTK4	fibroblast growth factor receptor 3	fibroblast growth factor receptor 3|FGFR-3|fibroblast growth factor receptor 3-S|hydroxyaryl-protein kinase|tyrosine kinase JTK4	4p16.3	4	NC_000004.12	1793293	1808867	plus	19	134934
9606	Homo sapiens	9365	0	live	KL	HFTC3A, KL	klotho	klotho|alpha-klotho	13q13.1	13	NC_000013.11	33016243	33066143	plus	7	604824
9606	Homo sapiens	7442	0	live	TRPV1	VR1	transient receptor potential cation channel subfamily V member 1	transient receptor potential cation channel subfamily V member 1|OTRPC1|capsaicin receptor|osm-9-like TRP channel 1|transient receptor potential vanilloid 1a|transient receptor potential vanilloid 1b|vanilloid receptor subtype 1	17p13.2	17	NC_000017.11	3565446	3609411	minus	19	602076
9606	Homo sapiens	3757	0	live	KCNH2	ERG-1, ERG1, H-ERG, HERG, HERG1, Kv11.1, LQT2, SQT1	potassium voltage-gated channel subfamily H member 2	potassium voltage-gated channel subfamily H member 2|eag homolog|eag-related protein 1|ether-a-go-go-related gene potassium channel 1|ether-a-go-go-related potassium channel protein|ether-a-go-go-related protein 1|human ether-a-go-go-related|long QT syndrome type 2|potassium channel, voltage gated eag related subfamily H, member 2|potassium voltage-gated channel, subfamily H (eag-related), member…	7q36.1	7	NC_000007.14	150944961	150978321	minus	20	152427
9606	Homo sapiens	2521	0	live	FUS	ALS6, ETM41, HNRNPP2, POMP75, TLS, altFUS, FUS	FUS RNA binding protein	RNA-binding protein FUS|75 kDa DNA-pairing protein|fus-like protein|fused in sarcoma|fusion gene in myxoid liposarcoma|heterogeneous nuclear ribonucleoprotein P2|oncogene FUS|oncogene TLS|translocated in liposarcoma protein	16p11.2	16	NC_000016.10	31180110	31194871	plus	15	137070
9606	Homo sapiens	3651	0	live	PDX1	GSF, IDX-1, IPF1, IUF1, MODY4, PAGEN1, PDX-1, STF-1	pancreatic and duodenal homeobox 1	pancreas/duodenum homeobox protein 1|IPF-1|IUF-1|glucose-sensitive factor|insulin promoter factor 1, homeodomain transcription factor|insulin upstream factor 1|islet/duodenum homeobox-1|pancreatic-duodenal homeobox factor 1|somatostatin transcription factor 1|somatostatin-transactivating factor 1	13q12.2	13	NC_000013.11	27920000	27926313	plus	2	600733
9606	Homo sapiens	4547	0	live	MTTP	ABL, MTP	microsomal triglyceride transfer protein	microsomal triglyceride transfer protein large subunit|microsomal triglyceride transfer protein (large polypeptide, 88kDa)	4q23	4	NC_000004.12	99564130	99623997	plus	19	157147
9606	Homo sapiens	7873	0	live	MANF	ARMET, ARP	mesencephalic astrocyte derived neurotrophic factor	mesencephalic astrocyte-derived neurotrophic factor|arginine-rich, mutated in early stage tumors	3p21.2	3	NC_000003.12	51385291	51389397	plus	4	601916
9606	Homo sapiens	3312	0	live	HSPA8	HEL-33, HEL-S-72p, HSC54, HSC70, HSC71, HSP71, HSP73, HSPA10, LAP-1, LAP1, NIP71	heat shock protein family A (Hsp70) member 8	heat shock cognate 71 kDa protein|LPS-associated protein 1|N-myristoyltransferase inhibitor protein 71|constitutive heat shock protein 70|epididymis luminal protein 33|epididymis secretory sperm binding protein Li 72p|heat shock 70kDa protein 8|heat shock 70kd protein 10|heat shock cognate protein 54|lipopolysaccharide-associated protein 1	11q24.1	11	NC_000011.10	123057489	123062462	minus	10	600816
9606	Homo sapiens	1234	0	live	CCR5	CC-CKR-5, CCCKR5, CCR-5, CD195, CKR-5, CKR5, CMKBR5, IDDM22	C-C motif chemokine receptor 5	C-C chemokine receptor type 5|C-C motif chemokine receptor 5 A159A|HIV-1 fusion coreceptor|chemokine (C-C motif) receptor 5|chemokine receptor CCR5|chemokine recptor CCR5 Delta32|chemr13|mutant C-C motif chemokine receptor	3p21.31	3	NC_000003.12	46370142	46376206	plus	3	601373
9606	Homo sapiens	5300	0	live	PIN1	DOD, UBL5	peptidylprolyl cis/trans isomerase, NIMA-interacting 1	peptidyl-prolyl cis-trans isomerase NIMA-interacting 1|PPIase Pin1|parvulin PIN1|protein (peptidyl-prolyl cis/trans isomerase) NIMA-interacting 1|protein interacting with never in mitosis A1|rotamase Pin1	19p13.2	19	NC_000019.10	9835318	9849689	plus	6	601052
9606	Homo sapiens	9429	0	live	ABCG2	ABC15, ABCP, BCRP, BCRP1, BMDP, CD338, CDw338, CDw388, EST157481, GOUT1, MRX, MXR, MXR-1, MXR1, UAQTL1	ATP binding cassette subfamily G member 2 (Junior blood group)	broad substrate specificity ATP-binding cassette transporter ABCG2|ABC transporter|ATP-binding cassette transporter G2|ATP-binding cassette, sub-family G (WHITE), member 2 (Junior blood group)|breast cancer resistance protein|broad substrate specificity ATP-binding cassette transporter ABCG2 isoform 1 (Junior blood group)|mitoxantrone resistance-associated protein|multi drug resistance efflux tra…	4q22.1	4	NC_000004.12	88090264	88231626	minus	21	603756
9606	Homo sapiens	356	0	live	FASLG	ALPS1B, APT1LG1, APTL, CD178, CD95-L, CD95L, FASL, TNFSF6, TNLG1A	Fas ligand	tumor necrosis factor ligand superfamily member 6|CD95 ligand|Fas ligand (TNF superfamily, member 6)|apoptosis (APO-1) antigen ligand 1|apoptosis antigen ligand|fas antigen ligand|mutant tumor necrosis factor family member 6|tumor necrosis factor ligand 1A	1q24.3	1	NC_000001.11	172659103	172666876	plus	4	134638
9606	Homo sapiens	10959	0	live	TMED2	P24A, RNP24, p24, p24b1, p24beta1	transmembrane p24 trafficking protein 2	transmembrane emp24 domain-containing protein 2|coated vesicle membrane protein|membrane protein p24A|p24 family protein beta-1|transmembrane emp24 domain trafficking protein 2	12q24.31	12	NC_000012.12	123584552	123598582	plus	5	619642
9606	Homo sapiens	2896	0	live	GRN	CLN11, GEP, GP88, PCDGF, PEPI, PGRN	granulin precursor	progranulin|PC cell-derived growth factor|acrogranin|epithelin|glycoprotein 88|glycoprotein of 88 Kda|granulin-epithelin|granulins|proepithelin	17q21.31	17	NC_000017.11	44345302	44353106	plus	13	138945
9606	Homo sapiens	7276	0	live	TTR	ATTR, CTS, CTS1, HEL111, HsT2651, PALB, TBPA, TTN	transthyretin	transthyretin|epididymis luminal protein 111|prealbumin, amyloidosis type I|thyroxine-binding prealbumin	18q12.1	18	NC_000018.10	31591877	31598821	plus	4	176300
9606	Homo sapiens	283120	0	live	H19	ASM, ASM1, BWS, D11S813E, LINC00008, MIR675HG, NCRNA00008, WT2	H19 imprinted maternally expressed transcript	H19, imprinted maternally expressed transcript (non-protein coding)|H19, imprinted maternally expressed untranslated mRNA|MIR675 host|adult skeletal muscle|long intergenic non-protein coding RNA 8	11p15.5	11	NC_000011.10	1995176	2001466	minus	6	103280
9606	Homo sapiens	6794	0	live	STK11	LKB1, PJS, hLKB1	serine/threonine kinase 11	serine/threonine-protein kinase STK11|liver kinase B1|polarization-related protein LKB1|renal carcinoma antigen NY-REN-19|serine/threonine-protein kinase 11|serine/threonine-protein kinase LKB1	19p13.3	19	NC_000019.10	1205778	1228431	plus	10	602216
9606	Homo sapiens	6311	0	live	ATXN2	ATX2, SCA2, TNRC13	ataxin 2	ataxin-2|spinocerebellar ataxia type 2 protein|trinucleotide repeat-containing gene 13 protein	12q24.12	12	NC_000012.12	111452214	111599673	minus	27	601517
9606	Homo sapiens	682	0	live	BSG	5F7, CD147, EMMPRIN, EMPRIN, HAb18G, OK, TCSF	basigin (Ok blood group)	basigin|OK blood group antigen|collagenase stimulatory factor|extracellular matrix metalloproteinase inducer|hepatoma-associated antigen|leukocyte activation antigen M6|tumor cell-derived collagenase stimulatory factor	19p13.3	19	NC_000019.10	571283	583493	plus	10	109480
9606	Homo sapiens	2247	0	live	FGF2	BFGF, FGF-2, FGFB, HBGF-2	fibroblast growth factor 2	fibroblast growth factor 2|basic fibroblast growth factor bFGF|fibroblast growth factor 2 (basic)|heparin-binding growth factor 2|prostatropin	4q28.1	4	NC_000004.12	122826682	122898236	plus	3	134920
9606	Homo sapiens	5563	0	live	PRKAA2	AMPK, AMPK2, AMPKa2, PRKAA	protein kinase AMP-activated catalytic subunit alpha 2	5'-AMP-activated protein kinase catalytic subunit alpha-2|5'-AMP-activated protein kinase, catalytic alpha-2 chain|ACACA kinase|AMPK alpha 2|AMPK subunit alpha-2|AMPK-alpha-2 chain|HMGCR kinase|acetyl-CoA carboxylase kinase|hydroxymethylglutaryl-CoA reductase kinase|protein kinase, AMP-activated, alpha 2 catalytic subunit	1p32.2	1	NC_000001.11	56645314	56715335	plus	10	600497
9606	Homo sapiens	6653	0	live	SORL1	C11orf32, LR11, LRP9, SORLA, SorLA-1, gp250	sortilin related receptor 1	sortilin-related receptor|LDLR relative with 11 ligand-binding repeats|low-density lipoprotein receptor relative with 11 ligand-binding repeats|mosaic protein LR11|sortilin-related receptor, L(DLR class) A repeats containing|sorting protein-related receptor containing LDLR class A repeats	11q24.1	11	NC_000011.10	121452314	121633763	plus	48	602005
9606	Homo sapiens	57817	0	live	HAMP	HEPC, HFE2B, LEAP1, PLTR	hepcidin antimicrobial peptide	hepcidin|hepcidin preproprotein|liver-expressed antimicrobial peptide 1|putative liver tumor regressor	19q13.12	19	NC_000019.10	35282528	35285143	plus	3	606464
9606	Homo sapiens	9927	0	live	MFN2	CMT2A, CMT2A2, CMT2A2A, CMT2A2B, CPRP1, HMSN6A, HSG, MARF	mitofusin 2	mitofusin-2|hyperplasia suppressor|mitochondrial assembly regulatory factor|transmembrane GTPase MFN2	1p36.22	1	NC_000001.11	11980444	12013508	plus	22	608507
9606	Homo sapiens	7249	0	live	TSC2	LAM, PPP1R160, TSC4	TSC complex subunit 2	tuberin|protein phosphatase 1, regulatory subunit 160|tuberous sclerosis 2 protein	16p13.3	16	NC_000016.10	2047985	2089491	plus	43	191092
9606	Homo sapiens	3949	0	live	LDLR	FH, FHC, FHCL1, LDLCQ2	low density lipoprotein receptor	low-density lipoprotein receptor|LDL receptor|low-density lipoprotein receptor class A domain-containing protein 3	19p13.2	19	NC_000019.10	11089463	11133820	plus	18	606945
9606	Homo sapiens	378938	0	live	MALAT1	HCN, LINC00047, NCRNA00047, NEAT2, PRO2853	metastasis associated lung adenocarcinoma transcript 1	hepcarcin|long intergenic non-protein coding RNA 47|metastasis associated lung adenocarcinoma transcript 1 (non-protein coding)|nuclear enriched abundant transcript 2|nuclear paraspeckle assembly transcript 2 (non-protein coding)	11q13.1	11	NC_000011.10	65497738	65506516	plus	2	607924
9606	Homo sapiens	4306	0	live	NR3C2	MCR, MLR, MRVIT, NR3C2	nuclear receptor subfamily 3 group C member 2	mineralocorticoid receptor|aldosterone receptor|mineralocorticoid receptor 1|mineralocorticoid receptor 2|mineralocorticoid receptor delta	4q31.23	4	NC_000004.12	148078764	148445508	minus	13	600983
9606	Homo sapiens	10013	0	live	HDAC6	CPBHM, HD6, JM21, PPP1R90	histone deacetylase 6	histone deacetylase 6|protein phosphatase 1, regulatory subunit 90|tubulin-lysine deacetylase HDAC6	Xp11.23	X	NC_000023.11	48801398	48824982	plus	32	300272
9606	Homo sapiens	551	0	live	AVP	ADH, ARVP-NPII, AVRP, VP, AVP	arginine vasopressin	vasopressin-neurophysin 2-copeptin|antidiuretic hormone|copeptin|neurohypophyseal|prepro-AVP-NP II|prepro-arginine-vasopressin-neurophysin II|vasopressin-neurophysin II-copeptin	20p13	20	NC_000020.11	3082556	3084724	minus	3	192340
9606	Homo sapiens	6319	0	live	SCD	FADS5, MSTP0081, SCDOS, hSCD1, SCD	stearoyl-CoA desaturase	stearoyl-CoA desaturase|acyl-CoA desaturase|delta(9)-desaturase|fatty acid desaturase|predicted protein of HQ0998|stearoyl-CoA desaturase (delta-9-desaturase)|stearoyl-CoA desaturase opposite strand	10q24.31	10	NC_000010.11	100347233	100364826	plus	6	604031
9606	Homo sapiens	24	0	live	ABCA4	ABC10, ABCR, ARMD2, CORD3, FFM, RMP, RP19, STGD, STGD1	ATP binding cassette subfamily A member 4	retinal-specific phospholipid-transporting ATPase ABCA4|ATP binding cassette transporter|ATP-binding cassette sub-family A member 4|ATP-binding cassette transporter, retinal-specific|ATP-binding cassette, sub-family A (ABC1), member 4|ATP-binding transporter, retina-specific|RIM ABC transporter|RIM protein|RIM proteinv|photoreceptor rim protein|retina-specific ABC transporter|retinal-specific ATP…	1p22.1	1	NC_000001.11	93992834	94121148	minus	50	601691
9606	Homo sapiens	6446	0	live	SGK1	SGK	serum/glucocorticoid regulated kinase 1	serine/threonine-protein kinase Sgk1|serine/threonine protein kinase SGK	6q23.2	6	NC_000006.12	134169256	134318112	minus	17	602958
9606	Homo sapiens	8542	0	live	APOL1	APO-L, APOL, APOL-I, FSGS4	apolipoprotein L1	apolipoprotein L1|apolipoprotein L 1|apolipoprotein L1-B3	22q12.3	22	NC_000022.11	36253133	36267525	plus	7	603743
9606	Homo sapiens	2034	0	live	EPAS1	ECYT4, HIF2A, HLF, MOP2, PASD2, bHLHe73	endothelial PAS domain protein 1	endothelial PAS domain-containing protein 1|EPAS-1|HIF-1-alpha-like factor|HIF-1alpha-like factor|HIF-2-alpha|HIF2-alpha|PAS domain-containing protein 2|basic-helix-loop-helix-PAS protein MOP2|class E basic helix-loop-helix protein 73|hypoxia-inducible factor 2 alpha|member of PAS protein 2	2p21	2	NC_000002.12	46297407	46386697	plus	17	603349
9606	Homo sapiens	29979	0	live	UBQLN1	DA41, DSK2, PLIC-1, UBQN, XDRP1	ubiquilin 1	ubiquilin-1|hPLIC-1|protein linking IAP with cytoskeleton 1|testicular tissue protein Li 219	9q21.2-q21.3	9	NC_000009.12	83659968	83707958	minus	12	605046
9606	Homo sapiens	83667	0	live	SESN2	HI95, SES2, SEST2	sestrin 2	sestrin-2|hypoxia induced gene 95|hypoxia-induced	1p35.3	1	NC_000001.11	28259518	28282491	plus	10	607767
9606	Homo sapiens	64764	0	live	CREB3L2	BBF2H7	cAMP responsive element binding protein 3 like 2	cyclic AMP-responsive element-binding protein 3-like protein 2|B-ZIB transcription factor|BBF2 human homolog on chromosome 7|FUS/BBF2H7 protein|TCAG_1951439|basic transcription factor 2|cAMP-responsive element-binding protein 3-like protein 2	7q33	7	NC_000007.14	137874979	138002086	minus	13	608834
9606	Homo sapiens	1457	0	live	CSNK2A1	CK2A1, CKII, Cka1, Cka2, OCNDS	casein kinase 2 alpha 1	casein kinase II subunit alpha|CK2 catalytic subunit alpha|casein kinase 2, alpha 1 polypeptide|casein kinase II alpha 1 polypeptide pseudogene|casein kinase II alpha 1 subunit|protein kinase CK2	20p13	20	NC_000020.11	472498	543790	minus	14	115440
9606	Homo sapiens	3265	0	live	HRAS	C-BAS/HAS, C-H-RAS, C-HA-RAS1, CTLO, H-RASIDX, HAMSV1, RASH1, p21ras, HRAS	HRas proto-oncogene, GTPase	GTPase HRas|GTP- and GDP-binding peptide B|Ha-Ras1 proto-oncoprotein|Harvey rat sarcoma viral oncogene homolog|Harvey rat sarcoma viral oncoprotein|Ras family small GTP binding protein H-Ras|c-has/bas p21 protein|p19 H-RasIDX protein|transformation gene: oncogene HAMSV|transforming protein p21|v-Ha-ras Harvey rat sarcoma viral oncogene homolog	11p15.5	11	NC_000011.10	532242	535576	minus	7	190020
9606	Homo sapiens	4323	0	live	MMP14	MMP-14, MMP-X1, MT-MMP, MT-MMP 1, MT1-MMP, MT1MMP, MTMMP1, WNCHRS	matrix metallopeptidase 14	matrix metalloproteinase-14|matrix metallopeptidase 14 (membrane-inserted)|membrane type 1 metalloprotease|membrane-type-1 matrix metalloproteinase	14q11.2	14	NC_000014.9	22836585	22847758	plus	10	600754
9606	Homo sapiens	6868	0	live	ADAM17	ADAM18, CD156B, CSVP, NISBD, NISBD1, TACE	ADAM metallopeptidase domain 17	disintegrin and metalloproteinase domain-containing protein 17|ADAM metallopeptidase domain 18|TNF-alpha convertase|TNF-alpha convertase enzyme|TNF-alpha converting enzyme|a disintegrin and metalloproteinase 17|cartilage snake venom-like protease|snake venom-like protease|tumor necrosis factor, alpha, converting enzyme	2p25.1	2	NC_000002.12	9488486	9555830	minus	21	603639
9606	Homo sapiens	6790	0	live	AURKA	AIK, ARK1, AURA, BTAK, PPP1R47, STK15, STK6, STK7	aurora kinase A	aurora kinase A|aurora 2|aurora/IPL1-like kinase|aurora/IPL1-related kinase 1|breast tumor-amplified kinase|protein phosphatase 1, regulatory subunit 47|serine/threonine protein kinase 15|serine/threonine-protein kinase 6|serine/threonine-protein kinase aurora-A	20q13.2	20	NC_000020.11	56369390	56392215	minus	12	603072
9606	Homo sapiens	3815	0	live	KIT	C-Kit, CD117, MASTC, PBT, SCFR	KIT proto-oncogene, receptor tyrosine kinase	mast/stem cell growth factor receptor Kit|c-Kit protooncogene|p145 c-kit|piebald trait protein|proto-oncogene c-Kit|proto-oncogene tyrosine-protein kinase Kit|tyrosine-protein kinase Kit|v-kit Hardy-Zuckerman 4 feline sarcoma viral oncogene homolog|v-kit Hardy-Zuckerman 4 feline sarcoma viral oncogene-like protein	4q12	4	NC_000004.12	54657957	54740715	plus	21	164920
9606	Homo sapiens	10313	0	live	RTN3	ASYIP, HAP, NSPL2, NSPLII-A1, RTN3	reticulon 3	reticulon-3|ASY interacting protein|NSP-like protein 2|NSP-like protein II|homolog of ASY protein|neuroendocrine-specific protein-like 2|neuroendocrine-specific protein-like II	11q13.1	11	NC_000011.10	63681450	63759891	plus	11	604249
9606	Homo sapiens	3678	0	live	ITGA5	CD49e, FNRA, VLA-5, VLA5A	integrin subunit alpha 5	integrin alpha-5|CD49 antigen-like family member E|ITGA5/SLC9B1 fusion|fibronectin receptor subunit alpha|fibronectin receptor, alpha polypeptide|fibronectin receptor, alpha subunit|integrin alpha-F|integrin, alpha 5 (fibronectin receptor, alpha polypeptide)|very late activation protein 5, alpha subunit	12q13.13	12	NC_000012.12	54395261	54419266	minus	31	135620
9606	Homo sapiens	3486	0	live	IGFBP3	BP-53, IBP3	insulin like growth factor binding protein 3	insulin-like growth factor-binding protein 3|IBP-3|IGF-binding protein 3|IGFBP-3|acid stable subunit of the 140 K IGF complex|binding protein 29|binding protein 53|growth hormone-dependent binding protein	7p12.3	7	NC_000007.14	45912245	45921272	minus	5	146732
9606	Homo sapiens	3375	0	live	IAPP	DAP, IAP	islet amyloid polypeptide	islet amyloid polypeptide|Islet amyloid polypeptide (diabetes-associated peptide; amylin)|amylin|diabetes-associated peptide|insulinoma amyloid peptide	12p12.1	12	NC_000012.12	21354959	21379980	plus	4	147940
9606	Homo sapiens	8408	0	live	ULK1	ATG1, ATG1A, UNC51, Unc51.1, hATG1	unc-51 like autophagy activating kinase 1	serine/threonine-protein kinase ULK1|ATG1 autophagy related 1 homolog|autophagy-related protein 1 homolog	12q24.33	12	NC_000012.12	131894622	131923150	plus	28	603168
9606	Homo sapiens	7098	0	live	TLR3	CD283, IIAE2, IMD83	toll like receptor 3	toll-like receptor 3	4q35.1	4	NC_000004.12	186069156	186088073	plus	5	603029
9606	Homo sapiens	2534	0	live	FYN	SLK, SYN, p59-FYN	FYN proto-oncogene, Src family tyrosine kinase	tyrosine-protein kinase Fyn|FYN oncogene related to SRC, FGR, YES|OKT3-induced calcium influx regulator|c-syn protooncogene|proto-oncogene Syn|proto-oncogene c-Fyn|src-like kinase|src/yes-related novel|tyrosine kinase p59fyn(T)	6q21	6	NC_000006.12	111660332	111873452	minus	25	137025
9606	Homo sapiens	4854	0	live	NOTCH3	CADASIL, CADASIL1, CASIL, IMF2, LMNS	notch receptor 3	neurogenic locus notch homolog protein 3|Notch homolog 3|notch 3	19p13.12	19	NC_000019.10	15159038	15200995	minus	33	600276
9606	Homo sapiens	2017	0	live	CTTN	EMS1	cortactin	src substrate cortactin|1110020L01Rik|amplaxin|ems1 sequence (mammary tumor and squamous cell carcinoma-associated (p80/85 src substrate)|epididymis secretory sperm binding protein|oncogene EMS1	11q13.3	11	NC_000011.10	70398529	70436575	plus	19	164765
9606	Homo sapiens	3481	0	live	IGF2	C11orf43, GRDF, IGF-II, PP9974, SRS3	insulin like growth factor 2	insulin-like growth factor II|T3M-11-derived growth factor|insulin-like growth factor 2 (somatomedin A)|insulin-like growth factor type 2|preptin	11p15.5	11	NC_000011.10	2129117	2149566	minus	9	147470
9606	Homo sapiens	4779	0	live	NFE2L1	LCR-F1, NRF-1, NRF1, TCF11	NFE2 like bZIP transcription factor 1	endoplasmic reticulum membrane sensor NFE2L1|NF-E2-related factor 1|NFE2-related factor 1|TCF-11|locus control region-factor 1|nuclear factor erythroid 2-related factor 1|nuclear factor, erythroid 2 like 1|nuclear factor, erythroid derived 2, like 1|protein NRF1, p120 form|transcription factor 11 (basic leucine zipper type)|transcription factor HBZ17|transcription factor LCR-F1	17q21.32	17	NC_000017.11	48048359	48061545	plus	7	163260
9606	Homo sapiens	5320	0	live	PLA2G2A	MOM1, PLA2, PLA2B, PLA2L, PLA2S, PLAS1, sPLA2	phospholipase A2 group IIA	phospholipase A2, membrane associated|GIIC sPLA2|NPS-PLA2|group IIA phospholipase A2|non-pancreatic secretory phospholipase A2|phosphatidylcholine 2-acylhydrolase 2A|phospholipase A2, group IIA (platelets, synovial fluid)	1p36.13	1	NC_000001.11	19975431	19980434	minus	7	172411
9606	Homo sapiens	3638	0	live	INSIG1	CL6	insulin induced gene 1	insulin-induced gene 1 protein|INSIG-1 membrane protein	7q36.3	7	NC_000007.14	155297878	155310235	plus	7	602055
9606	Homo sapiens	51360	0	live	MBTPS2	BRESEK, IFAP, KFSD, KFSDX, OI19, OLMSX, S2P	membrane bound transcription factor peptidase, site 2	membrane-bound transcription factor site-2 protease|SREBPs intramembrane protease|endopeptidase S2P|keratosis follicularis spinulosa decalvans|membrane-bound transcription factor protease, site 2|site-2 protease|sterol regulatory element-binding proteins intramembrane protease	Xp22.12	X	NC_000023.11	21839617	21885423	plus	11	300294
9606	Homo sapiens	80149	0	live	ZC3H12A	MCPIP, MCPIP-1, MCPIP1, Reg1, dJ423B22.1	zinc finger CCCH-type containing 12A	endoribonuclease ZC3H12A|MCP-1 treatment-induced protein|MCP-induced protein 1|bifunctional endoribonuclease and deubiquitinase ZC3H12A|monocyte chemotactic protein-induced protein 1|regnase-1|ribonuclease ZC3H12A|zinc finger CCCH domain-containing protein 12A	1p34.3	1	NC_000001.11	37474580	37484377	plus	7	610562
9606	Homo sapiens	5321	0	live	PLA2G4A	GURDP, PLA2G4, cPLA2, cPLA2-alpha	phospholipase A2 group IVA	cytosolic phospholipase A2|calcium-dependent phospholipid-binding protein|lysophospholipase|phosphatidylcholine 2-acylhydrolase|phospholipase A2, group IVA (cytosolic, calcium-dependent)	1q31.1	1	NC_000001.11	186828949	186988981	plus	19	600522
9606	Homo sapiens	102	0	live	ADAM10	AD10, AD18, CD156c, CDw156, HsT18717, MADM, RAK, kuz	ADAM metallopeptidase domain 10	disintegrin and metalloproteinase domain-containing protein 10|a disintegrin and metalloprotease domain 10|kuzbanian protein homolog|mammalian disintegrin-metalloprotease	15q21.3	15	NC_000015.10	58588809	58749707	minus	16	602192
9606	Homo sapiens	824	0	live	CAPN2	CANP2, CANPL2, CANPml, mCANP	calpain 2	calpain-2 catalytic subunit|CANP 2|M-calpain|calcium-activated neutral proteinase 2|calpain 2, (m/II) large subunit|calpain 2, large [catalytic] subunit|calpain 2, large subunit|calpain M-type|calpain, large polypeptide L2|millimolar-calpain	1q41	1	NC_000001.11	223701597	223776018	plus	23	114230
9606	Homo sapiens	10628	0	live	TXNIP	ARRDC6, EST01027, HHCPA78, THIF, VDUP1	thioredoxin interacting protein	thioredoxin-interacting protein|thioredoxin binding protein 2|upregulated by 1,25-dihydroxyvitamin D-3|vitamin D3 up-regulated protein 1	1q21.1	1	NC_000001.11	145992435	145996579	minus	8	606599
9606	Homo sapiens	4363	0	live	ABCC1	ABC29, ABCC, DFNA77, GS-X, MRP, MRP1	ATP binding cassette subfamily C member 1	multidrug resistance-associated protein 1|ATP-binding cassette transporter variant ABCC1delta-ex13|ATP-binding cassette transporter variant ABCC1delta-ex13&14|ATP-binding cassette transporter variant ABCC1delta-ex25|ATP-binding cassette transporter variant ABCC1delta-ex25&26|ATP-binding cassette, sub-family C (CFTR/MRP), member 1|LTC4 transporter|glutathione S-conjugate export pump|glutathione-S-…	16p13.11	16	NC_000016.10	15949143	16143053	plus	35	158343
9606	Homo sapiens	1544	0	live	CYP1A2	CP12, CYPIA2, P3-450, P450(PA)	cytochrome P450 family 1 subfamily A member 2	cytochrome P450 1A2|P450 form 4|aryl hydrocarbon hydroxylase|cholesterol 25-hydroxylase|cytochrome P(3)450|cytochrome P450 4|cytochrome P450, family 1, subfamily A, polypeptide 2|cytochrome P450, subfamily I (aromatic compound-inducible), polypeptide 2|cytochrome P450-P3|dioxin-inducible P3-450|flavoprotein-linked monooxygenase|hydroperoxy icosatetraenoate dehydratase|microsomal monooxygenase|xen…	15q24.1	15	NC_000015.10	74748845	74756607	plus	7	124060
9606	Homo sapiens	3558	0	live	IL2	IL-2, TCGF, lymphokine	interleukin 2	interleukin-2|T cell growth factor|aldesleukin|involved in regulation of T-cell clonal expansion	4q27	4	NC_000004.12	122451470	122456725	minus	4	147680
9606	Homo sapiens	4586	0	live	MUC5AC	MUC5, TBM, leB, mucin	mucin 5AC, oligomeric mucus/gel-forming	mucin-5AC|gastric mucin|lewis B blood group antigen|major airway glycoprotein|mucin 5, subtypes A and C, tracheobronchial/gastric|mucin 5AC, oligomeric mucus/gel-forming pseudogene|mucin-5 subtype AC, tracheobronchial|tracheobronchial mucin	11p15.5	11	NC_000011.10	1157953	1201138	plus	49	158373
9606	Homo sapiens	54901	0	live	CDKAL1		CDK5 regulatory subunit associated protein 1 like 1	threonylcarbamoyladenosine tRNA methylthiotransferase|tRNA-t(6)A37 methylthiotransferase	6p22.3	6	NC_000006.12	20534457	21232404	plus	23	611259
9606	Homo sapiens	5451	0	live	POU2F1	OCT1, OTF1, Oct1Z, oct-1B	POU class 2 homeobox 1	POU domain, class 2, transcription factor 1|NF-A1|OTF-1|Octamer-binding transcription factor-1|oct-1|octamer-binding protein 1|octamer-binding transcription factor 1	1q24.2	1	NC_000001.11	167220885	167427345	plus	23	164175
9606	Homo sapiens	4893	0	live	NRAS	ALPS4, CMNS, KRAS, N-ras, NCMS1, NS6, NRAS	NRAS proto-oncogene, GTPase	GTPase NRas|N-ras protein part 4|neuroblastoma RAS viral (v-ras) oncogene homolog|neuroblastoma RAS viral oncogene homolog|proto-oncogene GTPase|transforming protein N-Ras|v-ras neuroblastoma RAS viral oncogene homolog	1p13.2	1	NC_000001.11	114704469	114716771	minus	7	164790
9606	Homo sapiens	1280	0	live	COL2A1	ANFH, AOM, COL11A3, SEDC, STL1	collagen type II alpha 1 chain	collagen alpha-1(II) chain|alpha-1 type II collagen|arthroophthalmopathy, progressive (Stickler syndrome)|cartilage collagen|chondrocalcin|collagen II, alpha-1 polypeptide|collagen, type II, alpha 1	12q13.11	12	NC_000012.12	47972967	48006212	minus	57	120140
9606	Homo sapiens	22872	0	live	SEC31A	ABP125, ABP130, HPBKS, HSPC275, HSPC334, NEDSOSB, SEC31L1	SEC31 homolog A, COPII coat complex component	protein transport protein Sec31A|SEC31 homolog A, COPII coating complex component|SEC31-like protein 1|SEC31-related protein A|web1-like protein|yeast Sec31p homolog	4q21.22	4	NC_000004.12	82818509	82900569	minus	33	610257
9606	Homo sapiens	9021	0	live	SOCS3	ATOD4, CIS3, Cish3, SOCS-3, SSI-3, SSI3	suppressor of cytokine signaling 3	suppressor of cytokine signaling 3|STAT-induced STAT inhibitor 3|cytokine-inducible SH2 protein 3	17q25.3	17	NC_000017.11	78356778	78360925	minus	4	604176
9606	Homo sapiens	5176	0	live	SERPINF1	EPC-1, OI12, OI6, PEDF, PIG35	serpin family F member 1	pigment epithelium-derived factor|alpha-2 antiplasmin|cell proliferation-inducing gene 35 protein|serine (or cysteine) proteinase inhibitor, clade F (alpha-2 antiplasmin, pigment epithelium derived factor), member 1|serpin peptidase inhibitor, clade F (alpha-2 antiplasmin, pigment epithelium derived factor), member 1|testis tissue sperm-binding protein Li 70n	17p13.3	17	NC_000017.11	1762060	1777565	plus	9	172860
9606	Homo sapiens	3329	0	live	HSPD1	CPN60, GROEL, HLD4, HSP-60, HSP60, HSP65, HuCHA60, SPG13	heat shock protein family D (Hsp60) member 1	60 kDa heat shock protein, mitochondrial|60 kDa chaperonin|P60 lymphocyte protein|chaperonin 60|epididymis secretory sperm binding protein|heat shock 60kDa protein 1 (chaperonin)|heat shock protein 65|mitochondrial matrix protein P1|short heat shock protein 60 Hsp60s1	2q33.1	2	NC_000002.12	197486584	197500274	minus	13	118190
9606	Homo sapiens	238	0	live	ALK	ALK1, CD246, NBLST3	ALK receptor tyrosine kinase	ALK tyrosine kinase receptor|CD246 antigen|anaplastic lymphoma receptor tyrosine kinase|mutant anaplastic lymphoma kinase	2p23.2-p23.1	2	NC_000002.12	29192774	29921586	minus	29	105590
9606	Homo sapiens	23657	0	live	SLC7A11	CCBR1, xCT	solute carrier family 7 member 11	cystine/glutamate transporter|amino acid transport system xc-|calcium channel blocker resistance protein CCBR1|solute carrier family 7 (anionic amino acid transporter light chain, xc- system), member 11|solute carrier family 7, (cationic amino acid transporter, y+ system) member 11	4q28.3	4	NC_000004.12	138164097	138312671	minus	22	607933
9606	Homo sapiens	440275	0	live	EIF2AK4	GCN2, PVOD2	eukaryotic translation initiation factor 2 alpha kinase 4	eIF-2-alpha kinase GCN2|GCN2 eIF2alpha kinase|GCN2-like protein|general control nonderepressible 2	15q15.1	15	NC_000015.10	39934115	40035591	plus	39	609280
9606	Homo sapiens	6646	0	live	SOAT1	ACACT, ACAT, ACAT-1, ACAT1, SOAT, STAT	sterol O-acyltransferase 1	sterol O-acyltransferase 1|acyl-coenzyme A:cholesterol acyltransferase 1|sterol O-acyltransferase (acyl-Coenzyme A: cholesterol acyltransferase) 1	1q25.2	1	NC_000001.11	179293797	179358680	plus	19	102642
9606	Homo sapiens	2200	0	live	FBN1	ACMICD, ECTOL1, FBN, GPHYSD2, MASS, MFLS, MFS1, OCTD, SGS, SSKS, WMS, WMS2	fibrillin 1	fibrillin-1|asprosin|epididymis secretory sperm binding protein|fibrillin 15|fibrillin-1 preproprotein	15q21.1	15	NC_000015.10	48408313	48645709	minus	66	134797
9606	Homo sapiens	22943	0	live	DKK1	DKK-1, SK	dickkopf WNT signaling pathway inhibitor 1	dickkopf-related protein 1|dickkopf 1 homolog|dickkopf-1 like|dickkopf-like protein 1	10q21.1	10	NC_000010.11	52314281	52317657	plus	4	605189
9606	Homo sapiens	285	0	live	ANGPT2	AGPT2, ANG2, LMPHM10	angiopoietin 2	angiopoietin-2|Tie2-ligand|angiopoietin-2B|angiopoietin-2a	8p23.1	8	NC_000008.11	6499632	6563245	minus	9	601922
9606	Homo sapiens	3172	0	live	HNF4A	FRTS4, HNF4, HNF4a7, HNF4a8, HNF4a9, HNF4alpha, MODY, MODY1, NR2A1, NR2A21, TCF, TCF-14, TCF14	hepatocyte nuclear factor 4 alpha	hepatocyte nuclear factor 4-alpha|HNF4A wild type|HNF4alpha10/11/12|hepatic nuclear factor 4 alpha|nuclear receptor subfamily 2 group A member 1|transcription factor 14|transcription factor HNF-4	20q13.12	20	NC_000020.11	44355699	44434596	plus	15	600281
9606	Homo sapiens	406985	0	live	MIR200C	MIRN200C, mir-200c	microRNA 200c	hsa-mir-200c	12p13.31	12	NC_000012.12	6963699	6963766	plus	1	612092
9606	Homo sapiens	3117	0	live	HLA-DQA1	CELIAC1, DQ-A1, DQA1, HLA-DQA*, HLA-DQB1, HLA-DQA1	major histocompatibility complex, class II, DQ alpha 1	HLA class II histocompatibility antigen, DQ alpha 1 chain|DC-1 alpha chain|DC-alpha|HLA class II histocompatibility antigen DQ alpha chain|HLA-DCA|MHC HLA-DQ alpha|MHC class II DQ alpha chain|MHC class II DQA1|MHC class II HLA-DQ-alpha-1|MHC class II antigen DQA1|MHC class II protein	6p21.32	6	NC_000006.12	32637406	32655272	plus	6	146880
9606	Homo sapiens	1589	0	live	CYP21A2	CA21H, CAH1, CPS1, CYP21, CYP21B, P450c21B	cytochrome P450 family 21 subfamily A member 2	steroid 21-hydroxylase|21-OHase|cytochrome P450 XXI|cytochrome P450, family 21, subfamily A, polypeptide 2|cytochrome P450, subfamily XXIA (steroid 21-hydroxylase, congenital adrenal hyperplasia), polypeptide 2|cytochrome P450-C21B|steroid 21 hydroxylase|steroid 21-monooxygenase	6p21.33	6	NC_000006.12	32038415	32041644	plus	10	613815
9606	Homo sapiens	10952	0	live	SEC61B		SEC61 translocon subunit beta	protein transport protein Sec61 subunit beta|SEC61 translocon beta subunit|Sec61 beta subunit|Sec61 complex, beta subunit|protein translocation complex beta|protein transport protein SEC61 beta subunit	9q22.33	9	NC_000009.12	99222282	99230615	plus	4	609214
9606	Homo sapiens	58515	0	live	SELENOK	HSPC030, HSPC297, SELK	selenoprotein K	selenoprotein K	3p21.1	3	NC_000003.12	53884417	53891859	minus	5	607916
9606	Homo sapiens	24145	0	live	PANX1	MRS1, OOMD7, PX1, UNQ2529	pannexin 1	pannexin-1|innexin	11q21	11	NC_000011.10	94128841	94181968	plus	7	608420
9606	Homo sapiens	3240	0	live	HP	BP2ALPHA2, HPA1S, HP	haptoglobin	haptoglobin|binding peptide|haptoglobin alpha(1S)-beta|haptoglobin alpha(2FS)-beta|haptoglobin, alpha polypeptide|haptoglobin, beta polypeptide|zonulin	16q22.2	16	NC_000016.10	72054505	72061055	plus	7	140100
9606	Homo sapiens	5366	0	live	PMAIP1	APR, NOXA	phorbol-12-myristate-13-acetate-induced protein 1	phorbol-12-myristate-13-acetate-induced protein 1|PMA-induced protein 1|adult T cell leukemia-derived PMA-responsive|immediate-early-response protein APR|protein Noxa	18q21.32	18	NC_000018.10	59899996	59904305	plus	2	604959
9606	Homo sapiens	3371	0	live	TNC	150-225, DFNA56, GMEM, GP, HXB, JI, TN, TN-C	tenascin C	tenascin|GP 150-225|cytotactin|deafness, autosomal dominant 56|glioma-associated-extracellular matrix antigen|hexabrachion (tenascin)|myotendinous antigen|neuronectin|tenascin-C additional domain 1	9q33.1	9	NC_000009.12	115019575	115118157	minus	32	187380
9606	Homo sapiens	6400	0	live	SEL1L	Hrd3, PRO1063, SEL1-LIKE1, SEL1L	SEL1L adaptor subunit of ERAD E3 ubiquitin ligase	protein sel-1 homolog 1|SEL1L, ERAD E3 ligase adaptor subunit|Suppressor of lin 12 (sel-1), C. elegans, homolog of|sel-1 suppressor of lin-12-like 1|suppressor of lin-12-like protein 1	14q31.1	14	NC_000014.9	81471547	81533853	minus	21	602329
9606	Homo sapiens	8614	0	live	STC2	STC-2, STCRP	stanniocalcin 2	stanniocalcin-2|STC-related protein|stanniocalcin-related protein	5q35.2	5	NC_000005.10	173314723	173328414	minus	4	603665
9606	Homo sapiens	706	0	live	TSPO	BPBS, BZRP, DBI, IBP, MBR, PBR, PBS, PKBS, PTBR1, mDRC, pk18, TSPO	translocator protein	translocator protein|benzodiazepine peripheral binding site|mitochondrial benzodiazepine receptor|peripheral-type benzodiazepine receptor	22q13.2	22	NC_000022.11	43151559	43163242	plus	5	109610
9606	Homo sapiens	5581	0	live	PRKCE	PKCE, nPKC-epsilon	protein kinase C epsilon	protein kinase C epsilon type	2p21	2	NC_000002.12	45651279	46187990	plus	31	176975
9606	Homo sapiens	1958	0	live	EGR1	AT225, G0S30, KROX-24, NGFI-A, TIS8, ZIF-268, ZNF225	early growth response 1	early growth response protein 1|EGR-1|nerve growth factor-induced protein A|transcription factor ETR103|transcription factor Zif268|zinc finger gene 225|zinc finger protein 225|zinc finger protein Krox-24	5q31.2	5	NC_000005.10	138465479	138469303	plus	2	128990
9606	Homo sapiens	2688	0	live	GH1	GH, GH-N, GHB5, GHN, IGHD1A, IGHD1B, IGHD2, hGH-N	growth hormone 1	somatotropin|growth hormone B5|pituitary growth hormone	17q23.3	17	NC_000017.11	63917203	63918839	minus	5	139250
9606	Homo sapiens	3593	0	live	IL12B	CLMF, CLMF2, IL-12B, IMD28, IMD29, NKSF, NKSF2	interleukin 12B	interleukin-12 subunit beta|CLMF p40|IL-12 subunit p40|IL12, subunit p40|NK cell stimulatory factor chain 2|cytotoxic lymphocyte maturation factor 40 kDa subunit|interleukin 12, p40|interleukin 12B (natural killer cell stimulatory factor 2, cytotoxic lymphocyte maturation factor 2, p40)|interleukin-12 beta chain|natural killer cell stimulatory factor, 40 kD subunit	5q33.3	5	NC_000005.10	159314780	159330487	minus	8	161561
9606	Homo sapiens	7035	0	live	TFPI	EPI, LACI, TFI1, TFPI	tissue factor pathway inhibitor	tissue factor pathway inhibitor|anti-convertin|extrinsic pathway inhibitor|tissue factor pathway inhibitor (lipoprotein-associated coagulation inhibitor)	2q32.1	2	NC_000002.12	187464230	187554435	minus	13	152310
9606	Homo sapiens	1394	0	live	CRHR1	CRF-R, CRF-R-1, CRF-R1, CRF1, CRFR-1, CRFR1, CRH-R-1, CRH-R1, CRHRL, CRHR1	corticotropin releasing hormone receptor 1	corticotropin-releasing factor receptor 1|corticotropin-releasing factor type 1 receptor|seven transmembrane helix receptor	17q21.31	17	NC_000017.11	45784320	45835828	plus	14	122561
9606	Homo sapiens	10664	0	live	CTCF	CFAP108, FAP108, MRD21	CCCTC-binding factor	transcriptional repressor CTCF|11 zinc finger transcriptional repressor|11-zinc finger protein|CCCTC-binding factor (zinc finger protein)|CTCFL paralog	16q22.1	16	NC_000016.10	67562526	67639185	plus	13	604167
9606	Homo sapiens	65992	0	live	DDRGK1	C20orf116, SEMDSH, UFBP1, dJ1187M17.3	DDRGK domain containing 1	DDRGK domain-containing protein 1|Dashurin|UFM1-binding and PCI domain-containing protein 1|UFM1-binding protein 1 containing a PCI domain	20p13	20	NC_000020.11	3190350	3204682	minus	9	616177
9606	Homo sapiens	632	0	live	BGLAP	BGP, OC, OCN	bone gamma-carboxyglutamate protein	osteocalcin|bone gamma-carboxyglutamate (gla) protein (osteocalcin)|gamma-carboxyglutamic acid-containing protein	1q22	1	NC_000001.11	156242184	156243317	plus	4	112260
9606	Homo sapiens	54463	0	live	RETREG1	FAM134B, JK-1, JK1	reticulophagy regulator 1	reticulophagy regulator 1|family with sequence similarity 134 member B|protein FAM134B|reticulophagy receptor 1|reticulophagy receptor FAM134B	5p15.1	5	NC_000005.10	16473053	16616997	minus	12	613114
9606	Homo sapiens	174	0	live	AFP	AFPD, FETA, HPAFP	alpha fetoprotein	alpha-fetoprotein|alpha-1-fetoprotein|alpha-fetoglobulin	4q13.3	4	NC_000004.12	73436221	73456174	plus	15	104150
9606	Homo sapiens	1201	0	live	CLN3	BTN1, BTS, JNCL	CLN3 lysosomal/endosomal transmembrane protein, battenin	battenin|CLN3, battenin|batten disease protein|ceroid-lipofuscinosis, neuronal 3	16p12.1	16	NC_000016.10	28466653	28492082	minus	16	607042
9606	Homo sapiens	7474	0	live	WNT5A	hWNT5A	Wnt family member 5A	protein Wnt-5a|WNT-5A protein|epididymis secretory sperm binding protein|wingless-type MMTV integration site family, member 5A	3p14.3	3	NC_000003.12	55465715	55505263	minus	17	164975
9606	Homo sapiens	7345	0	live	UCHL1	HEL-117, HEL-S-53, NDGOA, PARK5, PGP 9.5, PGP9.5, PGP95, SPG79, UCHL-1, Uch-L1	ubiquitin C-terminal hydrolase L1	ubiquitin carboxyl-terminal hydrolase isozyme L1|epididymis luminal protein 117|epididymis secretory protein Li 53|neuron cytoplasmic protein 9.5|ubiquitin carboxyl-terminal esterase L1 (ubiquitin thiolesterase)|ubiquitin thioesterase L1|ubiquitin thiolesterase	4p13	4	NC_000004.12	41256928	41268455	plus	9	191342
9606	Homo sapiens	652	0	live	BMP4	BMP2B, BMP2B1, MCOPS6, OFC11, ZYME	bone morphogenetic protein 4	bone morphogenetic protein 4|bone morphogenetic protein 2B	14q22.2	14	NC_000014.9	53949736	53956891	minus	6	112262
9606	Homo sapiens	10399	0	live	RACK1	GNB2L1, Gnb2-rs1, H12.3, HLC-7, PIG21	receptor for activated C kinase 1	receptor of activated protein C kinase 1|cell proliferation-inducing gene 21 protein|guanine nucleotide binding protein (G protein), beta polypeptide 2-like 1|guanine nucleotide binding protein beta polypeptide 2-like 1|guanine nucleotide-binding protein subunit beta-2-like 1|guanine nucleotide-binding protein subunit beta-like protein 12.3|human lung cancer oncogene 7 protein|lung cancer oncogen…	5q35.3	5	NC_000005.10	181236897	181243906	minus	8	176981
9606	Homo sapiens	3956	0	live	LGALS1	GAL1, GBP	galectin 1	galectin-1|14 kDa laminin-binding protein|14 kDa lectin|HBL|HLBP14|HPL|S-Lac lectin 1|beta-galactoside-binding lectin L-14-I|beta-galactoside-binding protein 14kDa|epididymis secretory sperm binding protein|gal-1|galaptin|lactose-binding lectin 1|lectin, galactoside-binding, soluble, 1|putative MAPK-activating protein PM12	22q13.1	22	NC_000022.11	37675636	37679802	plus	4	150570
9606	Homo sapiens	6441	0	live	SFTPD	COLEC7, PSP-D, SFTP4, SP-D	surfactant protein D	pulmonary surfactant-associated protein D|collectin-7|lung surfactant protein D|pulmonary surfactant apoprotein|surfactant-associated protein, pulmonary 4	10q22.3	10	NC_000010.11	79937740	79982383	minus	9	178635
9606	Homo sapiens	5742	0	live	PTGS1	COX1, COX3, PCOX1, PES-1, PGG/HS, PGHS-1, PGHS1, PHS1, PTGHS	prostaglandin-endoperoxide synthase 1	prostaglandin G/H synthase 1|PGH synthase 1|cyclooxygenase-1|prostaglandin H2 synthase 1|prostaglandin-endoperoxide synthase 1 (prostaglandin G/H synthase and cyclooxygenase)	9q33.2	9	NC_000009.12	122370533	122395703	plus	14	176805
9606	Homo sapiens	7132	0	live	TNFRSF1A	CD120a, FPF, TBP1, TNF-R, TNF-R-I, TNF-R55, TNFAR, TNFR1, TNFR55, TNFR60, p55, p55-R, p60	TNF receptor superfamily member 1A	tumor necrosis factor receptor superfamily member 1A|TNF-R1|TNF-RI|TNFR-I|tumor necrosis factor binding protein 1|tumor necrosis factor receptor type 1|tumor necrosis factor-alpha receptor	12p13.31	12	NC_000012.12	6328771	6342076	minus	11	191190
9606	Homo sapiens	5350	0	live	PLN	CMD1P, CMH18, PLB	phospholamban	cardiac phospholamban	6q22.31	6	NC_000006.12	118548296	118561716	plus	2	172405
9606	Homo sapiens	4976	0	live	OPA1	BERHS, MGM1, MTDPS14, NPG, NTG, largeG	OPA1 mitochondrial dynamin like GTPase	dynamin-like 120 kDa protein, mitochondrial|dynamin-like guanosine triphosphatase|mitochondrial dynamin-like GTPase|optic atrophy 1 (autosomal dominant)|optic atrophy protein 1	3q29	3	NC_000003.12	193593208	193697811	plus	34	605290
9606	Homo sapiens	3290	0	live	HSD11B1	11-DH, 11-beta-HSD1, CORTRD2, HDL, HSD11, HSD11B, HSD11L, SDR26C1	hydroxysteroid 11-beta dehydrogenase 1	11-beta-hydroxysteroid dehydrogenase 1|7-oxosteroid reductase|corticosteroid 11-beta-dehydrogenase isozyme 1|short chain dehydrogenase/reductase family 26C member 1	1q32.2	1	NC_000001.11	209686179	209734929	plus	7	600713
9606	Homo sapiens	22914	0	live	KLRK1	CD314, D12S2489E, KLR, NKG2-D, NKG2D	killer cell lectin like receptor K1	NKG2-D type II integral membrane protein|NK cell receptor D|NKG2-D-activating NK receptor|killer cell lectin-like receptor subfamily K, member 1	12p13.2	12	NC_000012.12	10372353	10390041	minus	8	611817
9606	Homo sapiens	10062	0	live	NR1H3	LXR-a, LXRA, RLD-1	nuclear receptor subfamily 1 group H member 3	oxysterols receptor LXR-alpha	11p11.2	11	NC_000011.10	47248300	47269033	plus	15	602423
9606	Homo sapiens	567	0	live	B2M	IMD43	beta-2-microglobulin	beta-2-microglobulin|beta chain of MHC class I molecules|beta-2-microglobin	15q21.1	15	NC_000015.10	44711517	44718145	plus	4	109700
9606	Homo sapiens	3627	0	live	CXCL10	C7, IFI10, INP10, IP-10, SCYB10, crg-2, gIP-10, mob-1	C-X-C motif chemokine ligand 10	C-X-C motif chemokine 10|10 kDa interferon gamma-induced protein|gamma IP10|interferon-inducible cytokine IP-10|protein 10 from interferon (gamma)-induced cell line|small inducible cytokine subfamily B (Cys-X-Cys), member 10|small-inducible cytokine B10	4q21.1	4	NC_000004.12	76021118	76023497	minus	4	147310
9606	Homo sapiens	29927	0	live	SEC61A1	ADTKD5, HNFJ4, HSEC61, SEC61, SEC61A	SEC61 translocon subunit alpha 1	protein transport protein Sec61 subunit alpha isoform 1|SEC61 translocon alpha 1 subunit|Sec61 alpha 1 subunit|Sec61 alpha-1|protein transport protein SEC61 alpha subunit|protein transport protein Sec61 subunit alpha|sec61 homolog	3q21.3	3	NC_000003.12	128051641	128071683	plus	13	609213
9606	Homo sapiens	55161	0	live	TMEM33	1600019D15Rik, Pom33, SHINC-3, SHINC3	transmembrane protein 33	transmembrane protein 33	4p13	4	NC_000004.12	41935137	41960803	plus	8	618515
9606	Homo sapiens	1548	0	live	CYP2A6	CPA6, CYP2A, CYP2A3, CYPIIA6, P450C2A, P450PB	cytochrome P450 family 2 subfamily A member 6	cytochrome P450 2A6|1,4-cineole 2-exo-monooxygenase|coumarin 7-hydroxylase|cytochrome P450 IIA3|cytochrome P450(I)|cytochrome P450, family 2, subfamily A, polypeptide 6|cytochrome P450, subfamily IIA (phenobarbital-inducible), polypeptide 6|flavoprotein-linked monooxygenase|xenobiotic monooxygenase	19q13.2	19	NC_000019.10	40843541	40850447	minus	9	122720
9606	Homo sapiens	820	0	live	CAMP	CAP-18, CAP18, CRAMP, FALL-39, FALL39, HSD26, LL37	cathelicidin antimicrobial peptide	cathelicidin antimicrobial peptide|18 kDa cationic antimicrobial protein|epididymis secretory sperm binding protein	3p21.31	3	NC_000003.12	48223495	48225485	plus	4	600474
9606	Homo sapiens	1739	0	live	DLG1	DLGH1, SAP-97, SAP97, hdlg	discs large MAGUK scaffold protein 1	disks large homolog 1|dJ1061C18.1.1|discs large homolog 1, scribble cell polarity complex component|presynaptic protein SAP97|synapse-associated protein 97	3q29	3	NC_000003.12	197042560	197299321	minus	33	601014
9606	Homo sapiens	2010	0	live	EMD	EDMD, LEMD5, STA	emerin	emerin|LEM domain containing 5	Xq28	X	NC_000023.11	154379295	154381523	plus	6	300384
9606	Homo sapiens	54209	0	live	TREM2	PLOSL2, TREM-2, Trem2a, Trem2b, Trem2c	triggering receptor expressed on myeloid cells 2	triggering receptor expressed on myeloid cells 2|triggering receptor expressed on monocytes 2|triggering receptor expressed on myeloid cells 2a	6p21.1	6	NC_000006.12	41158508	41163116	minus	5	605086
9606	Homo sapiens	846	0	live	CASR	CAR, EIG8, FHH, FIH, GPRC2A, HHC, HHC1, HYPOC1, NSHPT, PCAR1, hCasR	calcium sensing receptor	extracellular calcium-sensing receptor|parathyroid Ca(2+)-sensing receptor 1|parathyroid cell calcium-sensing receptor 1	3q13.33-q21.1	3	NC_000003.12	122183668	122291629	plus	11	601199
9606	Homo sapiens	3313	0	live	HSPA9	CRP40, CSA, EVPLS, GRP-75, GRP75, HEL-S-124mB, MOT, MOT2, MTHSP75, PBP74, SAAN, SIDBA4, HSPA9	heat shock protein family A (Hsp70) member 9	stress-70 protein, mitochondrial|75 kDa glucose-regulated protein|catecholamine-regulated protein 40|epididymis secretory sperm binding protein Li 124m|heat shock 70kD protein 9B|heat shock 70kDa protein 9 (mortalin)|mortalin, perinuclear|mortalin-2|mortalin2|p66-mortalin|peptide-binding protein 74	5q31.2	5	NC_000005.10	138553756	138575401	minus	17	600548
9606	Homo sapiens	84876	0	live	ORAI1	CRACM1, IMD9, ORAT1, TAM2, TMEM142A	ORAI calcium release-activated calcium modulator 1	calcium release-activated calcium channel protein 1|calcium release-activated calcium modulator 1|protein orai-1|transmembrane protein 142A	12q24.31	12	NC_000012.12	121626550	121642040	plus	2	610277
9606	Homo sapiens	6261	0	live	RYR1	CCO, KDS, MHS, MHS1, PPP1R137, RYDR, RYR, RYR-1, SKRR	ryanodine receptor 1	ryanodine receptor 1|central core disease of muscle|protein phosphatase 1, regulatory subunit 137|ryanodine receptor 1 (skeletal)|sarcoplasmic reticulum calcium release channel|skeletal muscle calcium release channel|skeletal muscle ryanodine receptor|type 1-like ryanodine receptor	19q13.2	19	NC_000019.10	38433691	38587564	plus	106	180901
9606	Homo sapiens	3643	0	live	INSR	CD220, HHF5	insulin receptor	insulin receptor|IR	19p13.2	19	NC_000019.10	7112265	7294414	minus	22	147670
9606	Homo sapiens	1555	0	live	CYP2B6	CPB6, CYP2B, CYP2B7, CYP2B7P, CYPIIB6, EFVM, IIB1, P450	cytochrome P450 family 2 subfamily B member 6	cytochrome P450 2B6|1,4-cineole 2-exo-monooxygenase|cytochrome P450 IIB1|cytochrome P450, family 2, subfamily B, polypeptide 6|cytochrome P450, subfamily IIB (phenobarbital-inducible), polypeptide 6	19q13.2	19	NC_000019.10	40991282	41018398	plus	9	123930
9606	Homo sapiens	4023	0	live	LPL	HDLCQ11, LIPD	lipoprotein lipase	lipoprotein lipase|phospholipase A1	8p21.3	8	NC_000008.11	19939253	19967259	plus	10	609708
9606	Homo sapiens	8989	0	live	TRPA1	ANKTM1, FEPS, FEPS1, p120	transient receptor potential cation channel subfamily A member 1	transient receptor potential cation channel subfamily A member 1|ankyrin-like with transmembrane domains 1|transformation-sensitive protein p120|wasabi receptor	8q21.11	8	NC_000008.11	72021250	72090010	minus	29	604775
9606	Homo sapiens	153	0	live	ADRB1	ADRB1R, B1AR, BETA1AR, FNSS2, RHR	adrenoceptor beta 1	beta-1 adrenergic receptor|adrenergic, beta-1-, receptor|beta-1 adrenoceptor|beta-1 adrenoreceptor	10q25.3	10	NC_000010.11	114043866	114046904	plus	1	109630
9606	Homo sapiens	3600	0	live	IL15	IL-15	interleukin 15	interleukin-15	4q31.21	4	NC_000004.12	141636583	141733987	plus	10	600554
9606	Homo sapiens	5045	0	live	FURIN	FUR, PACE, PCSK3, SPC1	furin, paired basic amino acid cleaving enzyme	furin|FES upstream region|dibasic processing enzyme|furin, membrane associated receptor protein|paired basic amino acid residue-cleaving enzyme|proprotein convertase subtilisin/kexin 3|proprotein convertase subtilisin/kexin type 3|subtilisin-like proprotein convertase 1	15q26.1	15	NC_000015.10	90868588	90883457	plus	20	136950
9606	Homo sapiens	966	0	live	CD59	16.3A5, 1F5, EJ16, EJ30, EL32, G344, HRF-20, HRF20, MAC-IP, MACIF, MEM43, MIC11, MIN1, MIN2, MIN3, MIRL, MSK21, p18-20	CD59 molecule (CD59 blood group)	CD59 glycoprotein|1F5 antigen|20 kDa homologous restriction factor|CD59 antigen p18-20 (antigen identified by monoclonal antibodies 16.3A5, EJ16, EJ30, EL32 and G344)|CD59 blood group antigen|CD59 molecule, complement regulatory protein|Ly-6-like protein|MEM43 antigen|T cell-activating protein|human leukocyte antigen MIC11|lymphocytic antigen CD59/MEM43|membrane attack complex (MAC) inhibition fa…	11p13	11	NC_000011.10	33703010	33736479	minus	8	107271
9606	Homo sapiens	10890	0	live	RAB10		RAB10, member RAS oncogene family	ras-related protein Rab-10|GTP-binding protein RAB10|ras-related GTP-binding protein	2p23.3	2	NC_000002.12	26033285	26137454	plus	7	612672
9606	Homo sapiens	10549	0	live	PRDX4	AOE37-2, AOE372, HEL-S-97n, PRX-4	peroxiredoxin 4	peroxiredoxin-4|antioxidant enzyme AOE372|epididymis secretory sperm binding protein Li 97n|peroxiredoxin IV|prx-IV|thioredoxin peroxidase (antioxidant enzyme)|thioredoxin peroxidase AO372|thioredoxin-dependent peroxide reductase A0372|thioredoxin-dependent peroxiredoxin 4	Xp22.11	X	NC_000023.11	23667493	23686397	plus	7	300927
9606	Homo sapiens	653509	0	live	SFTPA1	COLEC4, ILD1, PSAP, PSP-A, PSPA, SFTP1B, SP-A, SP-A1, SP-A1 beta, SP-A1 delta, SP-A1 epsilon, SP-A1 gamma, SPA, SPA1, SFTPA1	surfactant protein A1	pulmonary surfactant-associated protein A1|35 kDa pulmonary surfactant-associated protein|alveolar proteinosis protein|collectin-4|surfactant protein A1B|surfactant, pulmonary-associated protein A1A|surfactant, pulmonary-associated protein A1B	10q22.3	10	NC_000010.11	79610939	79615455	plus	7	178630
9606	Homo sapiens	1269	0	live	CNR2	CB-2, CB2, CX5	cannabinoid receptor 2	cannabinoid receptor 2|cannabinoid receptor 2 (macrophage)	1p36.11	1	NC_000001.11	23870515	23913362	minus	5	605051
9606	Homo sapiens	4102	0	live	MAGEA3	CT1.3, HIP8, HYPD, MAGE3, MAGEA6	MAGE family member A3	melanoma-associated antigen 3|MAGE-3 antigen|antigen MZ2-D|cancer/testis antigen 1.3|cancer/testis antigen family 1, member 3|melanoma antigen family A, 3|melanoma antigen family A3	Xq28	X	NC_000023.11	152698794	152702347	plus	5	300174
9606	Homo sapiens	5445	0	live	PON2		paraoxonase 2	serum paraoxonase/arylesterase 2|A-esterase 2|PON 2|aromatic esterase 2|arylesterase 2|paraoxonase nirs|serum aryldialkylphosphatase 2	7q21.3	7	NC_000007.14	95404862	95435028	minus	9	602447
9606	Homo sapiens	27161	0	live	AGO2	CASC7, EIF2C2, LESKRES, LINC00980, PPD, Q10	argonaute RISC catalytic component 2	protein argonaute-2|PAZ Piwi domain protein|argonaute 2, RISC catalytic component|cancer susceptibility candidate 7 (non-protein coding)|eukaryotic translation initiation factor 2C, 2|long intergenic non-protein coding RNA 980|protein slicer	8q24.3	8	NC_000008.11	140520156	140642313	minus	23	606229
9606	Homo sapiens	2641	0	live	GCG	GLP-1, GLP1, GLP2, GRPP	glucagon	pro-glucagon|glicentin-related polypeptide|glucagon-like peptide 1|glucagon-like peptide 2|preproglucagon	2q24.2	2	NC_000002.12	162142882	162152247	minus	6	138030
9606	Homo sapiens	4287	0	live	ATXN3	AT3, ATX3, JOS, MJD, MJD1, SCA3	ataxin 3	ataxin-3|Machado-Joseph disease protein 1|josephin|olivopontocerebellar ataxia 3|spinocerebellar ataxia type 3 protein	14q32.12	14	NC_000014.9	92058552	92106582	minus	13	607047
9606	Homo sapiens	27185	0	live	DISC1	C1orf136, SCZD9	DISC1 scaffold protein	disrupted in schizophrenia 1 protein	1q42.2	1	NC_000001.11	231626790	232041272	plus	19	605210
9606	Homo sapiens	408	0	live	ARRB1	ARB1, ARR1	arrestin beta 1	beta-arrestin-1|arrestin 2|non-visual arrestin-2	11q13.4	11	NC_000011.10	75260122	75351661	minus	20	107940
9606	Homo sapiens	3304	0	live	HSPA1B	HSP70-1, HSP70-1B, HSP70-2, HSP70.1, HSP70.2, HSP72, HSPA1, HSX70	heat shock protein family A (Hsp70) member 1B	heat shock 70 kDa protein 1B|HSP70-1/HSP70-2|HSP70.1/HSP70.2|Heat shock 70 kDa protein 1|Heat shock 70 kDa protein 1A|heat shock 70 kDa protein 1/2|heat shock 70 kDa protein 1A/1B|heat shock 70 kDa protein 2|heat shock 70kD protein 1B|heat shock 70kDa protein 1B	6p21.33	6	NC_000006.12	31827738	31830254	plus	1	603012
9606	Homo sapiens	197	0	live	AHSG	A2HS, AHS, APMR1, FETUA, HSGA	alpha 2-HS glycoprotein	alpha-2-HS-glycoprotein|alpha-2-Z-globulin|ba-alpha-2-glycoprotein|fetuin-A	3q27.3	3	NC_000003.12	186613060	186621318	plus	7	138680
9606	Homo sapiens	5605	0	live	MAP2K2	CFC4, MAPKK2, MEK2, MKK2, PRKMK2	mitogen-activated protein kinase kinase 2	dual specificity mitogen-activated protein kinase kinase 2|ERK activator kinase 2|MAP kinase kinase 2|MAPK/ERK kinase 2|mitogen-activated protein kinase kinase 2, p45	19p13.3	19	NC_000019.10	4090321	4124122	minus	12	601263
9606	Homo sapiens	1621	0	live	DBH	DBM, ORTHYP1	dopamine beta-hydroxylase	dopamine beta-hydroxylase|dopamine beta-hydroxylase (dopamine beta-monooxygenase)	9q34.2	9	NC_000009.12	133636363	133659329	plus	12	609312
9606	Homo sapiens	664	0	live	BNIP3	HABON, NIP3	BCL2 interacting protein 3	BCL2/adenovirus E1B 19 kDa protein-interacting protein 3|BCL2/adenovirus E1B 19kDa interacting protein 3|BCL2/adenovirus E1B interacting protein 3|Hypoxia-Activated BNIP3 Overlapping Non-coding RNA|nineteen kD interacting protein-3	10q26.3	10	NC_000010.11	131967684	131981923	minus	6	603293
9606	Homo sapiens	3351	0	live	HTR1B	5-HT-1B, 5-HT-1D-beta, 5-HT1B, 5-HT1DB, HTR1D2, HTR1DB, S12	5-hydroxytryptamine receptor 1B	5-hydroxytryptamine receptor 1B|5-hydroxytryptamine (serotonin) receptor 1B, G protein-coupled|serotonin 1D beta receptor|serotonin receptor 1B	6q14.1	6	NC_000006.12	77460924	77463491	minus	1	182131
9606	Homo sapiens	3484	0	live	IGFBP1	AFBP, IBP1, IGF-BP25, PP12, hIGFBP-1	insulin like growth factor binding protein 1	insulin-like growth factor-binding protein 1|IBP-1|IGF-binding protein 1|IGFBP-1|alpha-pregnancy-associated endometrial globulin|amniotic fluid binding protein|binding protein-25|binding protein-26|binding protein-28|growth hormone independent-binding protein|placental protein 12	7p12.3	7	NC_000007.14	45888488	45893660	plus	4	146730
9606	Homo sapiens	775	0	live	CACNA1C	CACH2, CACN2, CACNL1A1, CCHL1A1, CaV1.2, LQT8, NEDHLSS, TS, TS. LQT8	calcium voltage-gated channel subunit alpha1 C	voltage-dependent L-type calcium channel subunit alpha-1C|DHPR, alpha-1 subunit|calcium channel, cardic dihydropyridine-sensitive, alpha-1 subunit|calcium channel, voltage-dependent, L type, alpha 1C subunit|voltage-dependent L-type Ca2+ channel alpha 1 subunit	12p13.33	12	NC_000012.12	1970780	2697950	plus	57	114205
9606	Homo sapiens	246	0	live	ALOX15	12-LOX, 15-LOX, 15-LOX-1, LOG15	arachidonate 15-lipoxygenase	polyunsaturated fatty acid lipoxygenase ALOX15|12/15-lipoxygenase|15-LOX type 1|15-lipooxygenase-1|15-lipoxygenase type 1|arachidonate 12-lipoxygenase, leukocyte-type|arachidonate omega-6 lipoxygenase|hepoxilin A3 synthase Alox15|linoleate 13S-lipoxygenase	17p13.2	17	NC_000017.11	4630919	4641678	minus	14	152392
9606	Homo sapiens	5861	0	live	RAB1A	RAB1, YPT1	RAB1A, member RAS oncogene family	ras-related protein Rab-1A|GTP binding protein Rab1a|RAB1, member RAS oncogene family|Rab GTPase YPT1 homolog|YPT1-related protein	2p14	2	NC_000002.12	65086854	65130106	minus	6	179508
9606	Homo sapiens	949	0	live	SCARB1	CD36L1, CLA-1, CLA1, HDLQTL6, SR-BI, SRB1	scavenger receptor class B member 1	scavenger receptor class B member 1|CD36 and LIMPII analogous 1|CD36 antigen (collagen type I receptor, thrombospondin receptor)-like 1|scavenger receptor class B type III	12q24.31	12	NC_000012.12	124776856	124863864	minus	15	601040
9606	Homo sapiens	3837	0	live	KPNB1	IMB1, IPO1, IPOB, Impnb, NTF97	karyopherin subunit beta 1	importin subunit beta-1|PTAC97|importin 1|importin 90|importin beta-1 subunit|karyopherin (importin) beta 1|nuclear factor p97|pore targeting complex 97 kDa subunit	17q21.32	17	NC_000017.11	47649919	47685505	plus	23	602738
9606	Homo sapiens	590	0	live	BCHE	BCHED, CHE1, CHE2, E1	butyrylcholinesterase	cholinesterase|acylcholine acylhydrolase|butyrylcholine esterase|choline esterase II|cholinesterase (serum) 2|cholinesterase 1|pseudocholinesterase	3q26.1	3	NC_000003.12	165772904	165837423	minus	5	177400
9606	Homo sapiens	4087	0	live	SMAD2	CHTD8, JV18, JV18-1, LDS6, MADH2, MADR2, hMAD-2, hSMAD2	SMAD family member 2	mothers against decapentaplegic homolog 2|MAD homolog 2|SMAD, mothers against DPP homolog 2|Sma- and Mad-related protein 2|mother against DPP homolog 2	18q21.1	18	NC_000018.10	47808957	47930872	minus	14	601366
9606	Homo sapiens	7471	0	live	WNT1	BMND16, INT1, OI15	Wnt family member 1	proto-oncogene Wnt-1|proto-oncogene Int-1 homolog|wingless-type MMTV integration site family member 1|wingless-type MMTV integration site family, member 1 (oncogene INT1)	12q13.12	12	NC_000012.12	48978322	48982620	plus	4	164820
9606	Homo sapiens	7018	0	live	TF	HEL-S-71p, PRO1557, PRO2086QTL1, TF	transferrin	serotransferrin|beta-1 metal-binding globulin|epididymis secretory sperm binding protein Li 71p|siderophilin	3q22.1	3	NC_000003.12	133661998	133796641	plus	24	190000
9606	Homo sapiens	2052	0	live	EPHX1	EPHX, EPOX, HYL1, MEH	epoxide hydrolase 1	epoxide hydrolase 1|epoxide hydratase|epoxide hydrolase 1 microsomal|epoxide hydrolase 1, microsomal (xenobiotic)	1q42.12	1	NC_000001.11	225810124	225845563	plus	11	132810
9606	Homo sapiens	2264	0	live	FGFR4	CD334, JTK2, TKF	fibroblast growth factor receptor 4	fibroblast growth factor receptor 4|hydroxyaryl-protein kinase|protein-tyrosine kinase|tyrosine kinase related to fibroblast growth factor receptor|tyrosylprotein kinase	5q35.2	5	NC_000005.10	177086915	177098144	plus	18	134935
9606	Homo sapiens	8398	0	live	PLA2G6	CaI-PLA2, GVI, INAD1, IPLA2-VIA, NBIA2, NBIA2A, NBIA2B, PARK14, PLA2, PNPLA9, iPLA2, iPLA2beta	phospholipase A2 group VI	85/88 kDa calcium-independent phospholipase A2|2-lysophosphatidylcholine acylhydrolase|85 kDa calcium-independent phospholipase A2|GVI PLA2|iPLA2-beta|intracellular membrane-associated calcium-independent phospholipase A2 beta|neurodegeneration with brain iron accumulation 2|palmitoyl-CoA hydrolase|patatin-like phospholipase domain-containing protein 9|phospholipase A2, group VI (cytosolic, calci…	22q13.1	22	NC_000022.11	38111495	38181830	minus	18	603604
9606	Homo sapiens	51561	0	live	IL23A	IL-23, IL-23A, IL23P19, P19, SGRF	interleukin 23 subunit alpha	interleukin-23 subunit alpha|IL-23 subunit alpha|IL-23-A|IL-23p19|JKA3 induced upon T-cell activation|interleukin 23 p19 subunit|interleukin 23, alpha subunit p19|interleukin-23 subunit p19|interleukin-six, G-CSF related factor	12q13.3	12	NC_000012.12	56338884	56340410	plus	4	605580
9606	Homo sapiens	4221	0	live	MEN1	MEAI, SCG2	menin 1	menin	11q13.1	11	NC_000011.10	64803516	64811294	minus	13	613733
9606	Homo sapiens	374	0	live	AREG	ARB, CRDGF, SDGF, AREG	amphiregulin	amphiregulin|amphiregulin B|colorectum cell-derived growth factor|schwannoma-derived growth factor	4q13.3	4	NC_000004.12	74445136	74455005	plus	6	104640
9606	Homo sapiens	4763	0	live	NF1	NFNS, VRNF, WSS	neurofibromin 1	neurofibromin|neurofibromatosis 1|neurofibromatosis-related protein NF-1	17q11.2	17	NC_000017.11	31094927	31377677	plus	58	613113
9606	Homo sapiens	23586	0	live	RIGI	DDX58, RIG-I, RIG1, RLR-1, SGMRT2	RNA sensor RIG-I	antiviral innate immune response receptor RIG-I|ATP-dependent RNA helicase DDX58|DEAD (Asp-Glu-Ala-Asp) box polypeptide 58|DEAD box protein 58|DEAD/H (Asp-Glu-Ala-Asp/His) box polypeptide|DExD/H-box helicase 58|RNA helicase RIG-I|probable ATP-dependent RNA helicase DDX58|retinoic acid-inducible gene 1 protein|retinoic acid-inducible gene I protein	9p21.1	9	NC_000009.12	32455302	32526196	minus	18	609631
9606	Homo sapiens	6521	0	live	SLC4A1	AE1, BND3, CD233, CHC, DI, EMPB3, EPB3, FR, RTA1A, SAO, SPH4, SW, WD, WD1, WR	solute carrier family 4 member 1 (Diego blood group)	band 3 anion transport protein|Diego blood group|Froese blood group|Swann blood group|Waldner blood group|Wright blood group|anion exchange protein 1|anion exchanger-1|band 3 anion exchanger|erythrocyte membrane protein band 3|erythroid anion exchange protein|solute carrier family 4 (anion exchanger), member 1 (Diego blood group)|solute carrier family 4, anion exchanger, member 1 (erythrocyte mem…	17q21.31	17	NC_000017.11	44248390	44268135	minus	21	109270
9606	Homo sapiens	5894	0	live	RAF1	CMD1NN, CRAF, NS5, Raf-1, c-Raf	Raf-1 proto-oncogene, serine/threonine kinase	RAF proto-oncogene serine/threonine-protein kinase|C-Raf proto-oncogene, serine/threonine kinase|Oncogene RAF1|proto-oncogene c-RAF|raf proto-oncogene serine/threonine protein kinase|v-raf-1 murine leukemia viral oncogene homolog 1|v-raf-1 murine leukemia viral oncogene-like protein 1	3p25.2	3	NC_000003.12	12583601	12664117	minus	23	164760
9606	Homo sapiens	10087	0	live	CERT1	CERT, CERTL, COL4A3BP, GPBP, MRD34, STARD11	ceramide transporter 1	ceramide transfer protein|StAR-related lipid transfer (START) domain containing 11|collagen type IV alpha 3 binding protein|collagen, type IV, alpha 3 (Goodpasture antigen) binding protein|lipid-transfer protein CERTL	5q13.3	5	NC_000005.10	75368486	75511981	minus	20	604677
9606	Homo sapiens	10550	0	live	ARL6IP5	DERP11, GTRAP3-18, HSPC127, JWA, PRAF3, Yip6b, addicsin, hp22, jmx	ADP ribosylation factor like GTPase 6 interacting protein 5	PRA1 family protein 3|ADP-ribosylation factor GTPase 6 interacting protein 5|ADP-ribosylation factor-like 6 interacting protein 5|ADP-ribosylation factor-like protein 6-interacting protein 5|ADP-ribosylation-like factor 6 interacting protein 5|ARL-6-interacting protein 5|JM5|PRA1 domain family 3|aip-5|cytoskeleton-related vitamin A-responsive protein|dermal papilla derived protein 11|glutamate tr…	3p14.1	3	NC_000003.12	69084937	69106092	plus	3	605709
9606	Homo sapiens	406976	0	live	MIR199A1	MIR-199-s, MIRN199A1, mir-199a-1	microRNA 199a-1	hsa-mir-199a-1|miR-199a-3p	19p13.2	19	NC_000019.10	10817426	10817496	minus	1	610719
9606	Homo sapiens	801	0	live	CALM1	CALML2, CAM2, CAM3, CAMB, CAMC, CAMI, CAMIII, CPVT4, DD132, LQT14, PHKD, PHKD1, caM	calmodulin 1	calmodulin-1|Calmodulin-2|Calmodulin-3|calmodulin 1 (phosphorylase kinase, delta)|phosphorylase kinase subunit delta|phosphorylase kinase subunit delta 1|phosphorylase kinase, delta subunit|prepro-calmodulin 1	14q32.11	14	NC_000014.9	90396502	90408268	plus	8	114180
9606	Homo sapiens	3592	0	live	IL12A	CLMF, IL-12A, NFSK, NKSF1, P35	interleukin 12A	interleukin-12 subunit alpha|CLMF p35|IL-12, subunit p35|IL35 subunit|NF cell stimulatory factor chain 1|NK cell stimulatory factor chain 1|cytotoxic lymphocyte maturation factor 1, p35|cytotoxic lymphocyte maturation factor 35 kDa subunit|interleukin 12, p35|interleukin 12A (natural killer cell stimulatory factor 1, cytotoxic lymphocyte maturation factor 1, p35)|interleukin-12 alpha chain	3q25.33	3	NC_000003.12	159988835	159996019	plus	7	161560
9606	Homo sapiens	2542	0	live	SLC37A4	CDG2W, G6PT, G6PT1, G6PT2, G6PT3, GSD1b, GSD1c, GSD1d, PRO0685, SPX4, TRG-19, TRG19	solute carrier family 37 member 4	glucose-6-phosphate exchanger SLC37A4|glucose-5-phosphate transporter|glucose-6-phosphatase transporter|glucose-6-phosphatase, transport (glucose) protein 3|glucose-6-phosphatase, transport (glucose-6-phosphate) protein 1|glucose-6-phosphatase, transport (phosphate/pyrophosphate) protein 2|glucose-6-phosphate translocase|microsomal glucose-6-phosphate transporter|solute carrier family 37 (glucose…	11q23.3	11	NC_000011.10	119024112	119030877	minus	12	602671
9606	Homo sapiens	3667	0	live	IRS1	HIRS-1	insulin receptor substrate 1	insulin receptor substrate 1	2q36.3	2	NC_000002.12	226731312	226799820	minus	4	147545
9606	Homo sapiens	6678	0	live	SPARC	BM-40, OI17, ON, ONT	secreted protein acidic and cysteine rich	SPARC|basement-membrane protein 40|secreted protein, acidic, cysteine-rich (osteonectin)	5q33.1	5	NC_000005.10	151661096	151686915	minus	10	182120
9606	Homo sapiens	5566	0	live	PRKACA	CAFD1, PKACA, PPNAD4	protein kinase cAMP-activated catalytic subunit alpha	cAMP-dependent protein kinase catalytic subunit alpha|PKA C-alpha|protein kinase A catalytic subunit|protein kinase, cAMP-dependent, alpha catalytic subunit|protein kinase, cAMP-dependent, catalytic, alpha	19p13.12	19	NC_000019.10	14091688	14117762	minus	12	601639
9606	Homo sapiens	5740	0	live	PTGIS	CYP8, CYP8A1, PGIS, PTGI	prostaglandin I2 synthase	prostacyclin synthase|cytochrome P450, family 8, subfamily A, polypeptide 1|hydroperoxy icosatetraenoate dehydratase|prostaglandin I2 (prostacyclin) synthase	20q13.13	20	NC_000020.11	49503874	49568137	minus	11	601699
9606	Homo sapiens	1139	0	live	CHRNA7	CHRNA7-2, NACHRA7	cholinergic receptor nicotinic alpha 7 subunit	neuronal acetylcholine receptor subunit alpha-7|a7 nicotinic acetylcholine receptor|alpha 7 neuronal nicotinic acetylcholine receptor|alpha-7 nicotinic cholinergic receptor subunit|cholinergic receptor, nicotinic alpha 7|cholinergic receptor, nicotinic, alpha 7 (neuronal)|cholinergic receptor, nicotinic, alpha polypeptide 7|neuronal acetylcholine receptor protein, alpha-7 chain	15q13.3	15	NC_000015.10	32030483	32173018	plus	13	118511
9606	Homo sapiens	117	0	live	ADCYAP1R1	PAC1, PAC1R, PACAPR, PACAPRI	ADCYAP receptor type I	pituitary adenylate cyclase-activating polypeptide type I receptor|PACAP receptor 1|PACAP type I receptor|PACAP-R1|adenylate cyclase activating polypeptide 1 (pituitary) receptor type I|pituitary adenylate cyclase activating polypeptide 1 receptor type I Hiphop|pituitary adenylate cyclase-activating polypeptide type 1 receptor	7p14.3	7	NC_000007.14	31052308	31111474	plus	18	102981
9606	Homo sapiens	10855	0	live	HPSE	HPA, HPA1, HPR11, HSE1, HPSE	heparanase	heparanase|endo-glucoronidase|heparanase-1	4q21.23	4	NC_000004.12	83292461	83335153	minus	13	604724
9606	Homo sapiens	57190	0	live	SELENON	CFTD, MDRS1, RSMD1, RSS, SELN, SEPN1	selenoprotein N	selenoprotein N|selenoprotein N, 1	1p36.11	1	NC_000001.11	25800193	25818221	plus	13	606210
9606	Homo sapiens	138065	0	live	RNF183		ring finger protein 183	E3 ubiquitin-protein ligase RNF183|probable E3 ubiquitin-protein ligase RNF183	9q32	9	NC_000009.12	113297093	113303376	minus	8
9606	Homo sapiens	10857	0	live	PGRMC1	Dap1, HPR6.6, IZA, MPR	progesterone receptor membrane component 1	membrane-associated progesterone receptor component 1|progesterone binding protein	Xq24	X	NC_000023.11	119236285	119244466	plus	3	300435
9606	Homo sapiens	1727	0	live	CYB5R3	B5R, DIA1	cytochrome b5 reductase 3	NADH-cytochrome b5 reductase 3|NADH-cytochrome b5 reductase 3 membrane-bound form|NADH-cytochrome b5 reductase 3 soluble form|diaphorase-1|mutant NADH-cytochrome b5 reductase	22q13.2	22	NC_000022.11	42617840	42649392	minus	12	613213
9606	Homo sapiens	1281	0	live	COL3A1	EDS4A, EDSVASC, PMGEDSV	collagen type III alpha 1 chain	collagen alpha-1(III) chain|Ehlers-Danlos syndrome type IV, autosomal dominant|alpha-1 type III collagen|alpha1 (III) collagen|collagen, fetal|collagen, type III, alpha 1	2q32.2	2	NC_000002.12	188974373	189012746	plus	51	120180
9606	Homo sapiens	55704	0	live	CCDC88A	APE, GIRDIN, GIV, GRDN, HkRP1, KIAA1212, PEHO, PEHOL	coiled-coil domain containing 88A	girdin|AKT-phosphorylation enhancer|Hook-related protein 1|g alpha-interacting vesicle-associated protein|girders of actin filaments	2p16.1	2	NC_000002.12	55287842	55419856	minus	34	609736
9606	Homo sapiens	8452	0	live	CUL3	CUL-3, NEDAUS, PHA2E	cullin 3	cullin-3	2q36.2	2	NC_000002.12	224470150	224585363	minus	20	603136
9606	Homo sapiens	8639	0	live	AOC3	HPAO, SSAO, VAP-1, VAP1	amine oxidase copper containing 3	membrane primary amine oxidase|amine oxidase, copper containing 3 (vascular adhesion protein 1)|copper amine oxidase|placenta copper monamine oxidase|semicarbazide-sensitive amine oxidase	17q21.31	17	NC_000017.11	42851199	42858124	plus	7	603735
9606	Homo sapiens	23175	0	live	LPIN1	PAP1	lipin 1	phosphatidate phosphatase LPIN1	2p25.1	2	NC_000002.12	11677544	11827409	plus	29	605518
9606	Homo sapiens	8737	0	live	RIPK1	AIEFL, IMD57, RIP, RIP-1, RIP1	receptor interacting serine/threonine kinase 1	receptor-interacting serine/threonine-protein kinase 1|cell death protein RIP|receptor (TNFRSF)-interacting serine-threonine kinase 1|receptor-interacting protein 1|receptor-interacting protein kinase 1|serine/threonine-protein kinase RIP	6p25.2	6	NC_000006.12	3063967	3115187	plus	18	603453
9606	Homo sapiens	2159	0	live	F10	FX, FXA	coagulation factor X	coagulation factor X|Stuart-Prower factor|factor X|factor Xa|prothrombinase	13q34	13	NC_000013.11	113122799	113149529	plus	8	613872
9606	Homo sapiens	23376	0	live	UFL1	KIAA0776, Maxer, NLBP, RCAD	UFM1 specific ligase 1	E3 UFM1-protein ligase 1|E3 UFM1-protein transferase 1|LZAP-binding protein|Regulator of CDK5RAP3 and DDRGK1|multiple alpha-helix protein located at ER|novel LZAP-binding protein|regulator of C53/LZAP and DDRGK1	6q16.1	6	NC_000006.12	96521806	96555276	plus	19	613372
9606	Homo sapiens	60674	0	live	GAS5	NCRNA00030, SNHG2	growth arrest specific 5	growth arrest specific 5 (non-protein coding)|growth arrest specific transcript 5|small nucleolar RNA host gene (non-protein coding) 2	1q25.1	1	NC_000001.11	173863899	173868882	minus	13	608280
9606	Homo sapiens	1612	0	live	DAPK1	DAPK, ROCO3	death associated protein kinase 1	death-associated protein kinase 1|DAP kinase 1	9q21.33	9	NC_000009.12	87497228	87708634	plus	30	600831
9606	Homo sapiens	2078	0	live	ERG	erg-3, p55	ETS transcription factor ERG	transcriptional regulator ERG|ERG, ETS transcription factor|FUS/ERG fusion protein|TMPRSS2/ERG fusion|ets-related|transcriptional regulator ERG (transforming protein ERG)|v-ets avian erythroblastosis virus E26 oncogene homolog|v-ets avian erythroblastosis virus E26 oncogene related|v-ets erythroblastosis virus E26 oncogene homolog|v-ets erythroblastosis virus E26 oncogene like	21q22.2	21	NC_000021.9	38367261	38661783	minus	17	165080
9606	Homo sapiens	26471	0	live	NUPR1	COM1, P8	nuclear protein 1, transcriptional regulator	nuclear protein 1|candidate of metastasis 1|nuclear protein, transcriptional regulator, 1|nuclear transcriptional regulator protein 1|protein p8	16p11.2	16	NC_000016.10	28532708	28538974	minus	3	614812
9606	Homo sapiens	3164	0	live	NR4A1	GFRP1, HMR, N10, NAK-1, NGFIB, NP10, NUR77, TR3	nuclear receptor subfamily 4 group A member 1	nuclear receptor subfamily 4 group A member 1|ST-59|TR3 orphan receptor|early response protein NAK1|growth factor-inducible nuclear protein N10|hormone receptor|nuclear hormone receptor NUR/77|orphan nuclear receptor HMR|orphan nuclear receptor TR3|steroid receptor TR3|testicular receptor 3	12q13.13	12	NC_000012.12	52022832	52059503	plus	15	139139
9606	Homo sapiens	6198	0	live	RPS6KB1	PS6K, S6K, S6K-beta-1, S6K1, STK14A, p70 S6KA, p70(S6K)-alpha, p70-S6K, p70-alpha	ribosomal protein S6 kinase B1	ribosomal protein S6 kinase beta-1|ribosomal protein S6 kinase I|ribosomal protein S6 kinase, 70kDa, polypeptide 1|serine/threonine kinase 14 alpha|serine/threonine-protein kinase 14A	17q23.1	17	NC_000017.11	59893121	59950574	plus	19	608938
9606	Homo sapiens	10456	0	live	HAX1	HCLSBP1, HS1BP1, SCN3	HCLS1 associated protein X-1	HCLS1-associated protein X-1|HAX-1|HCLS1 (and PKD2) associated protein|HS1 binding protein|HS1-associating protein X-1|HS1-binding protein 1|HSP1BP-1	1q21.3	1	NC_000001.11	154272629	154275875	plus	7	605998
9606	Homo sapiens	6418	0	live	SET	2PP2A, I2PP2A, IGAAD, IPP2A2, MRD58, PHAPII, TAF-I, TAF-IBETA	SET nuclear proto-oncogene	protein SET|HLA-DR-associated protein II|SET nuclear oncogene|SET translocation (myeloid leukemia-associated)|Template-Activating Factor-I, chromatin remodelling factor|chromatin remodelling factor|inhibitor of granzyme A-activated DNase|inhibitor-2 of protein phosphatase-2A|phosphatase 2A inhibitor I2PP2A|protein phosphatase type 2A inhibitor	9q34.11	9	NC_000009.12	128683424	128696396	plus	12	600960
9606	Homo sapiens	57521	0	live	RPTOR	KOG1, Mip1	regulatory associated protein of MTOR complex 1	regulatory-associated protein of mTOR|p150 target of rapamycin (TOR)-scaffold protein containing WD-repeats|raptor	17q25.3	17	NC_000017.11	80544838	80966368	plus	34	607130
9606	Homo sapiens	7095	0	live	SEC62	Dtrp1, HTP1, TLOC1, TP-1	SEC62 homolog, preprotein translocation factor	translocation protein SEC62|SEC62 preprotein translocation factor|hTP-1|membrane protein SEC62, S.cerevisiae, homolog of|translocation protein 1	3q26.2	3	NC_000003.12	169966807	169998373	plus	9	602173
9606	Homo sapiens	6505	0	live	SLC1A1	DCBXA, EAAC1, EAAT3, SCZD18, hEAAC1	solute carrier family 1 member 1	excitatory amino acid transporter 3|excitatory amino acid carrier 1|neuronal and epithelial glutamate transporter|sodium-dependent glutamate/aspartate transporter 3|solute carrier family 1 (neuronal/epithelial high affinity glutamate transporter, system Xag), member 1	9p24.2	9	NC_000009.12	4490468	4587469	plus	15	133550
9606	Homo sapiens	3178	0	live	HNRNPA1	ALS19, ALS20, HNRPA1, HNRPA1L3, IBMPFD3, UP 1, hnRNP A1, hnRNP-A1	heterogeneous nuclear ribonucleoprotein A1	heterogeneous nuclear ribonucleoprotein A1|epididymis secretory sperm binding protein|helix-destabilizing protein|heterogeneous nuclear ribonucleoprotein A1B protein|heterogeneous nuclear ribonucleoprotein B2 protein|heterogeneous nuclear ribonucleoprotein core protein A1|hnRNP core protein A1-like 3|nuclear ribonucleoprotein particle A1 protein|putative heterogeneous nuclear ribonucleoprotein A1…	12q13.13	12	NC_000012.12	54280726	54287087	plus	12	164017
9606	Homo sapiens	407018	0	live	MIR27A	MIR27, MIRN27A, mir-27a	microRNA 27a	hsa-mir-27a	19p13.12	19	NC_000019.10	13836440	13836517	minus	1	612153
9606	Homo sapiens	3358	0	live	HTR2C	5-HT1C, 5-HT2C, 5-HTR2C, 5HTR2C, HTR1C	5-hydroxytryptamine receptor 2C	5-hydroxytryptamine receptor 2C|5-hydroxytryptamine (serotonin) receptor 2C, G protein-coupled|5-hydroxytryptamine receptor 1C|serotonin 5-HT-1C receptor|serotonin 5-HT-2C receptor	Xq23	X	NC_000023.11	114584086	114910061	plus	7	312861
9606	Homo sapiens	445	0	live	ASS1	ASS, CTLN1	argininosuccinate synthase 1	argininosuccinate synthase|argininosuccinate synthetase 1|citrulline-aspartate ligase|epididymis secretory sperm binding protein	9q34.11	9	NC_000009.12	130444707	130501274	plus	16	603470
9606	Homo sapiens	3276	0	live	PRMT1	ANM1, HCP1, HRMT1L2, IR1B4	protein arginine methyltransferase 1	protein arginine N-methyltransferase 1|HMT1 (hnRNP methyltransferase, S. cerevisiae)-like 2|heterogeneous nuclear ribonucleoprotein methyltransferase 1-like 2|highly conserved protein 1|histone-arginine N-methyltransferase PRMT1|interferon receptor 1-bound protein 4	19q13.33	19	NC_000019.10	49676153	49688447	plus	13	602950
9606	Homo sapiens	6197	0	live	RPS6KA3	CLS, HU-3, ISPK-1, MAPKAPK1B, MRX19, RSK, RSK2, S6K-alpha3, XLID19, p90-RSK2, pp90RSK2	ribosomal protein S6 kinase A3	ribosomal protein S6 kinase alpha-3|MAP kinase-activated protein kinase 1b|MAPK-activated protein kinase 1b|MAPKAP kinase 1b|MAPKAPK-1b|RSK-2|S6K-alpha-3|epididymis secretory sperm binding protein|insulin-stimulated protein kinase 1|p90-RSK 3|ribosomal S6 kinase 2|ribosomal protein S6 kinase, 90kDa, polypeptide 3	Xp22.12	X	NC_000023.11	20149911	20267097	minus	26	300075
9606	Homo sapiens	7942	0	live	TFEB	ALPHATFEB, BHLHE35, TCFEB	transcription factor EB	transcription factor EB|T-cell transcription factor EB|class E basic helix-loop-helix protein 35	6p21.1	6	NC_000006.12	41683978	41736223	minus	15	600744
9606	Homo sapiens	8720	0	live	MBTPS1	PCSK8, S1P, SEDKF, SKI-1	membrane bound transcription factor peptidase, site 1	membrane-bound transcription factor site-1 protease|endopeptidase S1P|proprotein convertase subtilisin/kexin type 8|site-1 protease|subtilisin/kexin isozyme-1	16q23.3-q24.1	16	NC_000016.10	84053763	84116942	minus	24	603355
9606	Homo sapiens	3060	0	live	HCRT	NRCLP1, OX, PPOX	hypocretin neuropeptide precursor	hypocretin neuropeptide precursor|hypocretin (orexin) neuropeptide|orexin|prepro-orexin|preprohypocretin	17q21.2	17	NC_000017.11	42184060	42185452	minus	2	602358
9606	Homo sapiens	462	0	live	SERPINC1	AT3, AT3D, ATIII, ATIII-R2, ATIII-T1, ATIII-T2, THPH7	serpin family C member 1	antithrombin-III|serine (or cysteine) proteinase inhibitor, clade C (antithrombin), member 1|serpin peptidase inhibitor clade C member 1|serpin peptidase inhibitor, clade C (antithrombin), member 1	1q25.1	1	NC_000001.11	173903800	173917327	minus	9	107300
9606	Homo sapiens	26580	0	live	BSCL2	GNG3LG, HMN5, HMN5C, PELD, SPG17	BSCL2 lipid droplet biogenesis associated, seipin	seipin|BSCL2, seipin lipid droplet biogenesis associated|Berardinelli-Seip congenital lipodystrophy 2 (seipin)|Bernardinelli-Seip congenital lipodystrophy type 2 protein	11q12.3	11	NC_000011.10	62690262	62709537	minus	13	606158
9606	Homo sapiens	1020	0	live	CDK5	LIS7, PSSALRE	cyclin dependent kinase 5	cyclin-dependent kinase 5|TPKII catalytic subunit|cell division protein kinase 5|cyclin-dependent-like kinase 5|epididymis secretory sperm binding protein|protein kinase CDK5 splicing|serine/threonine-protein kinase PSSALRE|tau protein kinase II catalytic subunit	7q36.1	7	NC_000007.14	151053815	151057897	minus	12	123831
9606	Homo sapiens	1356	0	live	CP	AB073614-2, CP	ceruloplasmin	ceruloplasmin|ceruloplasmin (ferroxidase)	3q24-q25.1	3	NC_000003.12	149162414	149221829	minus	21	117700
9606	Homo sapiens	6716	0	live	SRD5A2		steroid 5 alpha-reductase 2	3-oxo-5-alpha-steroid 4-dehydrogenase 2|5 alpha-SR2|S5AR 2|SR type 2|steroid-5-alpha-reductase, alpha polypeptide 2 (3-oxo-5 alpha-steroid delta 4-dehydrogenase alpha 2)|type II 5-alpha reductase	2p23.1	2	NC_000002.12	31522480	31663009	minus	9	607306
9606	Homo sapiens	4253	0	live	MIA2	CTAGE5, MEA6, MGEA, MGEA11, MGEA6, TALI	MIA SH3 domain ER export factor 2	melanoma inhibitory activity protein 2|CTAGE family member 5, ER export factor|CTAGE family, member 5|MIA protein 2|TANGO1-like|cutaneous T-cell lymphoma-associated antigen 5|melanoma inhibitory activity 2|meningioma expressed antigen 6 (coiled-coil proline-rich)|meningioma-expressed antigen 6/11|protein cTAGE-5	14q21.1	14	NC_000014.9	39233915	39388522	plus	38	602132
9606	Homo sapiens	4160	0	live	MC4R	BMIQ20	melanocortin 4 receptor	melanocortin receptor 4|MC4-R|mutant melanocortin-4 receptor	18q21.32	18	NC_000018.10	60371062	60372775	minus	1	155541
9606	Homo sapiens	79400	0	live	NOX5		NADPH oxidase 5	NADPH oxidase 5|NADPH oxidase, EF-hand calcium binding domain 5	15q23	15	NC_000015.10	68930525	69062762	plus	18	606572
9606	Homo sapiens	8837	0	live	CFLAR	CASH, CASP8AP1, CLARP, Casper, FLAME, FLAME-1, FLAME1, FLIP, I-FLICE, MRIT, c-FLIP, c-FLIPL, c-FLIPR, c-FLIPS, cFLIP	CASP8 and FADD like apoptosis regulator	CASP8 and FADD-like apoptosis regulator|FADD-like antiapoptotic molecule 1|MACH-related inducer of toxicity|caspase homolog|caspase-eight-related protein|caspase-like apoptosis regulatory protein|caspase-related inducer of apoptosis|cellular FLICE-like inhibitory protein|inhibitor of FLICE|testis secretory sperm-binding protein Li 233m|usurpin beta	2q33.1	2	NC_000002.12	201116164	201176687	plus	18	603599
9606	Homo sapiens	85480	0	live	TSLP		thymic stromal lymphopoietin	thymic stromal lymphopoietin	5q22.1	5	NC_000005.10	111070062	111078026	plus	7	607003
9606	Homo sapiens	2213	0	live	FCGR2B	CD32, CD32B, FCG2, FCGR2, FCGR2C, FcGRIIB, FcRII-c, FcgammaRIIb, IGFR2	Fc gamma receptor IIb	low affinity immunoglobulin gamma Fc region receptor II-b|CDw32|Fc fragment of IgG receptor IIb|Fc fragment of IgG, low affinity II, receptor for (CD32)|Fc fragment of IgG, low affinity IIb, receptor (CD32)|Fc fragment of IgG, low affinity IIb, receptor for (CD32)|Fc gamma RIIb|Fc-gamma RII-c|Fc-gamma-RIIc|IgG Fc receptor II-c|Low affinity immunoglobulin gamma Fc region receptor II-c|fc-gamma RII…	1q23.3	1	NC_000001.11	161647243	161678654	plus	11	604590
9606	Homo sapiens	2719	0	live	GPC3	DGSX, GTR2-2, MXR7, OCI-5, SDYS, SGB, SGBS, SGBS1	glypican 3	glypican-3|glypican proteoglycan 3|heparan sulphate proteoglycan|intestinal protein OCI-5|secreted glypican-3	Xq26.2	X	NC_000023.11	133535745	133985594	minus	11	300037
9606	Homo sapiens	57620	0	live	STIM2		stromal interaction molecule 2	stromal interaction molecule 2	4p15.2	4	NC_000004.12	26860841	27025381	plus	14	610841
9606	Homo sapiens	84699	0	live	CREB3L3	CREB-H, CREBH, HYST1481, HYTG2	cAMP responsive element binding protein 3 like 3	cyclic AMP-responsive element-binding protein 3-like protein 3|CREB/ATF family transcription factor|cAMP-responsive element-binding protein, hepatic-specific	19p13.3	19	NC_000019.10	4153631	4173054	plus	10	611998
9606	Homo sapiens	3674	0	live	ITGA2B	BDPLT16, BDPLT2, CD41, CD41B, GP2B, GPIIb, GT, GT1, GTA, HPA3, PPP1R93	integrin subunit alpha 2b	integrin alpha-IIb|GPalpha IIb|alphaIIb protein|integrin, alpha 2b (platelet glycoprotein IIb of IIb/IIIa complex, antigen CD41)|platelet fibrinogen receptor, alpha subunit|platelet glycoprotein IIb of IIb/IIIa complex|platelet membrane glycoprotein IIb|platelet-specific antigen BAK|protein phosphatase 1, regulatory subunit 93	17q21.31	17	NC_000017.11	44372181	44389649	minus	30	607759
9606	Homo sapiens	4017	0	live	LOXL2	LOR, LOR2, WS9-14	lysyl oxidase like 2	lysyl oxidase homolog 2|lysyl oxidase related 2|lysyl oxidase-like 2 delta e13|lysyl oxidase-like 2 protein|lysyl oxidase-like protein 2|lysyl oxidase-related protein 2|lysyl oxidase-related protein WS9-14	8p21.3	8	NC_000008.11	23296897	23404120	minus	14	606663
9606	Homo sapiens	89780	0	live	WNT3A		Wnt family member 3A	protein Wnt-3a|wingless-type MMTV integration site family, member 3A	1q42.13	1	NC_000001.11	228006998	228061271	plus	4	606359
9606	Homo sapiens	1558	0	live	CYP2C8	CPC8DM, CYPIIC8, MP-12/MP-20, CYP2C8	cytochrome P450 family 2 subfamily C member 8	cytochrome P450 2C8|P450 form 1|cytochrome P450 IIC2|cytochrome P450 MP-12|cytochrome P450 MP-20|cytochrome P450 form 1|cytochrome P450, family 2, subfamily C, polypeptide 8|cytochrome P450, subfamily IIC (mephenytoin 4-hydroxylase), polypeptide 8|flavoprotein-linked monooxygenase|microsomal monooxygenase|s-mephenytoin 4-hydroxylase|xenobiotic monooxygenase	10q23.33	10	NC_000010.11	95036772	95069497	minus	10	601129
9606	Homo sapiens	54578	0	live	UGT1A6	GNT1, HLUGP, HLUGP1, UDPGT, UDPGT 1-6, UGT-1A, UGT-1C, UGT-1E, UGT-1F, UGT1, UGT1-01, UGT1-03, UGT1-05, UGT1-06, UGT1.1, UGT1.3, UGT1.5, UGT1.6, UGT1A, UGT1A1, UGT1A3, UGT1A5S, UGT1C, UGT1E, UGT1F, hUG-BR1, UGT1A6	UDP glucuronosyltransferase family 1 member A6	UDP-glucuronosyltransferase 1-6|Bilirubin-specific UDPGT isozyme 1|UDP glucuronosyltransferase 1 family, polypeptide A6|UDP glycosyltransferase 1 family, polypeptide A6|UDP-glucuronosyltransferase 1 family polypeptide A6s|UDP-glucuronosyltransferase 1-1|UDP-glucuronosyltransferase 1-3|UDP-glucuronosyltransferase 1-5|UDP-glucuronosyltransferase 1-A|UDP-glucuronosyltransferase 1-C|UDP-glucuronosylt…	2q37.1	2	NC_000002.12	233691702	233773300	plus	6	606431
9606	Homo sapiens	4599	0	live	MX1	IFI-78K, IFI78, MX, MxA, lncMX1-215	MX dynamin like GTPase 1	interferon-induced GTP-binding protein Mx1|interferon-induced protein p78|interferon-inducible protein p78|interferon-regulated resistance GTP-binding protein MxA|myxoma resistance protein 1|myxovirus (influenza virus) resistance 1, interferon-inducible protein p78	21q22.3	21	NC_000021.9	41420558	41459214	plus	20	147150
9606	Homo sapiens	135	0	live	ADORA2A	A2aR, ADORA2, RDC8	adenosine A2a receptor	adenosine receptor A2a|adenosine receptor subtype A2a	22q11.23	22	NC_000022.11	24423597	24442357	plus	6	102776
9606	Homo sapiens	3491	0	live	CCN1	CYR61, GIG1, IGFBP10	cellular communication network factor 1	CCN family member 1|IBP-10|IGF-binding protein 10|IGFBP-10|cysteine rich angiogenic inducer 61|cysteine-rich heparin-binding protein 61|cysteine-rich, anigogenic inducer, 61|insulin-like growth factor-binding protein 10|protein CYR61	1p22.3	1	NC_000001.11	85580761	85583950	plus	5	602369
9606	Homo sapiens	6252	0	live	RTN1	NSP	reticulon 1	reticulon-1|neuroendocrine-specific protein	14q23.1	14	NC_000014.9	59595976	59870776	minus	14	600865
9606	Homo sapiens	3767	0	live	KCNJ11	BIR, HHF2, IKATP, KIR6.2, MODY13, PHHI, PNDM2, TNDM3	potassium inwardly rectifying channel subfamily J member 11	ATP-sensitive inward rectifier potassium channel 11|beta-cell inward rectifier subunit|inward rectifier K(+) channel Kir6.2|inwardly rectifing potassium channel subfamily J member 11|inwardly rectifying potassium channel KIR6.2|inwardly-rectifying potassium channel subfamily J member 11|potassium channel inwardly rectifing subfamily J member 11|potassium channel, inwardly rectifying subfamily J m…	11p15.1	11	NC_000011.10	17385248	17389346	minus	4	600937
9606	Homo sapiens	2746	0	live	GLUD1	GDH, GDH1, GLUD, hGDH1	glutamate dehydrogenase 1	glutamate dehydrogenase 1, mitochondrial|epididymis secretory sperm binding protein|epididymis tissue sperm binding protein Li 18mP|glutamate dehydrogenase (NAD(P)+)	10q23.2	10	NC_000010.11	87050202	87094843	minus	18	138130
9606	Homo sapiens	317	0	live	APAF1	APAF-1, CED4	apoptotic peptidase activating factor 1	apoptotic protease-activating factor 1	12q23.1	12	NC_000012.12	98645290	98735433	plus	29	602233
9606	Homo sapiens	50506	0	live	DUOX2	LNOX2, NOXEF2, P138-TOX, TDH6, THOX2	dual oxidase 2	dual oxidase 2|NADH/NADPH thyroid oxidase p138-tox|NADPH oxidase/peroxidase DUOX2|NADPH thyroid oxidase 2|dual oxidase-like domains 2|flavoprotein NADPH oxidase|large NOX 2|long NOX 2|nicotinamide adenine dinucleotide phosphate oxidase|p138 thyroid oxidase|thyroid oxidase 2	15q21.1	15	NC_000015.10	45092650	45114172	minus	34	606759
9606	Homo sapiens	3838	0	live	KPNA2	IPOA1, PTAC58, QIP2, RCH1, SRP1-alpha, SRP1alpha	karyopherin subunit alpha 2	importin subunit alpha-1|RAG cohort protein 1|importin subunit alpha-2|importin-alpha-P1|karyopherin alpha 2 (RAG cohort 1, importin alpha 1)|nuclear pore-targeting complex 58kD component|pendulin	17q24.2	17	NC_000017.11	68035735	68046854	plus	12	600685
9606	Homo sapiens	55384	0	live	MEG3	FP504, GTL2, LINC00023, NCRNA00023, PRO0518, PRO2160, onco-lncRNA-83, prebp1	maternally expressed 3	Very putative protein from MEG3 locus|gene trap locus 2|long intergenic non-protein coding RNA 23|maternally expressed 3 (non-protein coding)	14q32.2	14	NC_000014.9	100826108	100861026	plus	13	605636
9606	Homo sapiens	407006	0	live	MIR221	MIRN221, miRNA221, mir-221	microRNA 221	hsa-mir-221	Xp11.3	X	NC_000023.11	45746157	45746266	minus	1	300568
9606	Homo sapiens	8289	0	live	ARID1A	B120, BAF250, BAF250a, BM029, C1orf4, CSS2, ELD, MRD14, OSA1, P270, SMARCF1, hELD, hOSA1	AT-rich interaction domain 1A	AT-rich interactive domain-containing protein 1A|ARID domain-containing protein 1A|AT rich interactive domain 1A (SWI-like)|BRG1-associated factor 250a|OSA1 nuclear protein|SWI-like protein|SWI/SNF complex protein p270|SWI/SNF-related, matrix-associated, actin-dependent regulator of chromatin subfamily F member 1|brain protein 120|chromatin remodeling factor p250|osa homolog 1	1p36.11	1	NC_000001.11	26696015	26782104	plus	20	603024
9606	Homo sapiens	5627	0	live	PROS1	PROS, PS21, PS22, PS23, PS24, PS25, PSA, THPH5, THPH6	protein S	vitamin K-dependent protein S|protein S (alpha)|protein Sa|vitamin K-dependent plasma protein S	3q11.1	3	NC_000003.12	93873051	93973896	minus	16	176880
9606	Homo sapiens	3778	0	live	KCNMA1	BKTM, CADEDS, IEG16, KCa1.1, LIWAS, MaxiK, PNKD3, SAKCA, SLO, SLO-ALPHA, SLO1, bA205K10.1, hSlo, mSLO1	potassium calcium-activated channel subfamily M alpha 1	Calcium-activated potassium channel subunit alpha-1|calcium-activated potassium channel subunit alpha-1|BK channel alpha subunit|BKCA alpha subunit|big potassium channel alpha subunit|calcium-activated potassium channel, subfamily M subunit alpha-1|k(VCA)alpha|maxi-K channel HSLO|potassium channel, calcium activated large conductance subfamily M alpha, member 1|potassium large conductance calcium…	10q22.3	10	NC_000010.11	76869602	77637808	minus	45	600150
9606	Homo sapiens	8877	0	live	SPHK1	SPHK	sphingosine kinase 1	sphingosine kinase 1|SK 1|SPK 1|acetyltransferase SPHK1	17q25.1	17	NC_000017.11	76383204	76387855	plus	7	603730
9606	Homo sapiens	5730	0	live	PTGDS	L-PGDS, LPGDS, PDS, PGD2, PGDS, PGDS2	prostaglandin D2 synthase	prostaglandin-H2 D-isomerase|PGD2 synthase|beta-trace protein|cerebrin-28|glutathione-independent PGD synthase|glutathione-independent PGD synthetase|lipocalin-type prostaglandin D synthase|prostaglandin D synthase|prostaglandin D2 synthase 21kDa (brain)|testis tissue sperm-binding protein Li 63n	9q34.3	9	NC_000009.12	136977504	136981742	plus	7	176803
9606	Homo sapiens	2065	0	live	ERBB3	ErbB-3, FERLK, HER3, LCCS2, MDA-BF-1, VSCN1, c-erbB-3, c-erbB3, erbB3-S, p180-ErbB3, p45-sErbB3, p85-sErbB3	erb-b2 receptor tyrosine kinase 3	receptor tyrosine-protein kinase erbB-3|human epidermal growth factor receptor 3|proto-oncogene-like protein c-ErbB-3|tyrosine kinase-type cell surface receptor HER3|v-erb-b2 avian erythroblastic leukemia viral oncogene homolog 3	12q13.2	12	NC_000012.12	56080108	56103505	plus	30	190151
9606	Homo sapiens	7060	0	live	THBS4	TSP-4, TSP4	thrombospondin 4	thrombospondin-4	5q14.1	5	NC_000005.10	79991332	80083287	plus	29	600715
9606	Homo sapiens	3932	0	live	LCK	IMD22, LSK, YT16, p56lck, pp58lck	LCK proto-oncogene, Src family tyrosine kinase	tyrosine-protein kinase Lck|T-lymphocyte specific protein tyrosine kinase p56lck|leukocyte C-terminal Src kinase|lymphocyte cell-specific protein-tyrosine kinase|p56(LSTRA) protein-tyrosine kinase|proto-oncogene tyrosine-protein kinase LCK|t cell-specific protein-tyrosine kinase	1p35.2	1	NC_000001.11	32251265	32286165	plus	13	153390
9606	Homo sapiens	7444	0	live	VRK2		VRK serine/threonine kinase 2	serine/threonine-protein kinase VRK2|vaccinia related kinase 2|vaccinia virus B1R-related kinase 2	2p16.1	2	NC_000002.12	57907592	58159920	plus	21	602169
9606	Homo sapiens	2316	0	live	FLNA	ABP-280, ABPX, CSBS, CVD1, FGS2, FLN, FLN-A, FLN1, FMD, MNS, NHBP, OPD, OPD1, OPD2, XLVD, XMVD	filamin A	filamin-A|actin binding protein 280|alpha-filamin|endothelial actin-binding protein|epididymis secretory sperm binding protein|filamin A, alpha|filamin-1|non-muscle filamin	Xq28	X	NC_000023.11	154348531	154374634	minus	48	300017
9606	Homo sapiens	6440	0	live	SFTPC	BRICD6, PSP-C, SFTP2, SMDP2, SP-C, SP5	surfactant protein C	pulmonary surfactant-associated protein C|BRICHOS domain containing 6|pulmonary surfactant apoprotein-2 SP-C|pulmonary surfactant-associated proteolipid SPL(Val)	8p21.3	8	NC_000008.11	22157383	22164479	plus	9	178620
9606	Homo sapiens	51290	0	live	ERGIC2	CDA14, Erv41, PTX1, cd002	ERGIC and golgi 2	endoplasmic reticulum-Golgi intermediate compartment protein 2|CD14 protein	12p11.22	12	NC_000012.12	29337352	29381172	minus	14	612236
9606	Homo sapiens	842	0	live	CASP9	APAF-3, APAF3, ICE-LAP6, MCH6, PPP1R56	caspase 9	caspase-9|ICE-like apoptotic protease 6|apoptotic protease MCH-6|apoptotic protease activating factor 3|caspase 9, apoptosis-related cysteine peptidase|protein phosphatase 1, regulatory subunit 56	1p36.21	1	NC_000001.11	15491401	15524912	minus	11	602234
9606	Homo sapiens	5447	0	live	POR	CPR, CYPOR, P450R	cytochrome p450 oxidoreductase	NADPH--cytochrome P450 reductase|NADPH--hemoprotein reductase|NADPH-dependent cytochrome P450 reductase|P450 (cytochrome) oxidoreductase	7q11.23	7	NC_000007.14	75915155	75986855	plus	19	124015
9606	Homo sapiens	554	0	live	AVPR2	ADHR, DI1, DIR, DIR3, NDI, NDI1, V2R	arginine vasopressin receptor 2	vasopressin V2 receptor|AVPR V2|antidiuretic hormone receptor|renal-type arginine vasopressin receptor	Xq28	X	NC_000023.11	153902625	153907166	plus	5	300538
9606	Homo sapiens	1282	0	live	COL4A1	BSVD, BSVD1s, PADMAL, RATOR, COL4A1	collagen type IV alpha 1 chain	collagen alpha-1(IV) chain|COL4A1 NC1 domain|arresten|collagen IV, alpha-1 polypeptide|collagen of basement membrane, alpha-1 chain	13q34	13	NC_000013.11	110148963	110307157	minus	53	120130
9606	Homo sapiens	283	0	live	ANG	ALS9, HEL168, RAA1, RNASE4, RNASE5	angiogenin	angiogenin|RNase 5|angiogenin, ribonuclease, RNase A family, 5|epididymis luminal protein 168|ribonuclease 5|ribonuclease A A1|ribonuclease A family member 5	14q11.2	14	NC_000014.9	20684177	20694186	plus	4	105850
9606	Homo sapiens	3990	0	live	LIPC	HDLCQ12, HL, HTGL, LIPH	lipase C, hepatic type	hepatic triacylglycerol lipase|Triacylglycerol lipase|hepatic lipase|lipase member C|lipase, hepatic|lysophospholipase|phospholipase A1	15q21.3	15	NC_000015.10	58410554	58569844	plus	15	151670
9606	Homo sapiens	26608	0	live	TBL2	WBSCR13, WS-betaTRP	transducin beta like 2	transducin beta-like protein 2|WS beta-transducin repeats protein|Williams-Beuren syndrome chromosome region 13|epididymis secretory sperm binding protein|transducin -like 2	7q11.23	7	NC_000007.14	73567537	73578579	minus	11	605842
9606	Homo sapiens	5296	0	live	PIK3R2	MPPH, MPPH1, P85B, p85, p85-BETA	phosphoinositide-3-kinase regulatory subunit 2	phosphatidylinositol 3-kinase regulatory subunit beta|PI3-kinase subunit p85-beta|PI3K regulatory subunit beta|phosphatidylinositol 3-kinase 85 kDa regulatory subunit beta|phosphatidylinositol 3-kinase, regulatory subunit, polypeptide 2 (p85 beta)|phosphoinositide-3-kinase regulatory subunit beta|phosphoinositide-3-kinase, regulatory subunit 2 (beta)|ptdIns-3-kinase regulatory subunit p85-beta	19p13.11	19	NC_000019.10	18153163	18170532	plus	16	603157
9606	Homo sapiens	1508	0	live	CTSB	APPS, CPSB, RECEUP	cathepsin B	cathepsin B|APP secretase|amyloid precursor protein secretase|cathepsin B1|cysteine protease|epididymis secretory sperm binding protein	8p23.1	8	NC_000008.11	11842524	11868087	minus	14	116810
9606	Homo sapiens	362	0	live	AQP5	AQP-5, PPKB	aquaporin 5	aquaporin-5	12q13.12	12	NC_000012.12	49961872	49965682	plus	5	600442
9606	Homo sapiens	684	0	live	BST2	CD317, HM1.24, TETHERIN	bone marrow stromal cell antigen 2	bone marrow stromal antigen 2|BST-2|HM1.24 antigen|NPC-A-7|antiviral factor tetherin	19p13.11	19	NC_000019.10	17402939	17405630	minus	5	600534
9606	Homo sapiens	57104	0	live	PNPLA2	1110001C14Rik, ATGL, FP17548, PEDF-R, TTS-2.2, TTS2, iPLA2zeta	patatin like phospholipase domain containing 2	patatin-like phospholipase domain-containing protein 2|IPLA2-zeta|TTS2.2|adipose triglyceride lipase|calcium-independent phospholipase A2|calcium-independent phospholipase A2-zeta|desnutrin|mutant patatin-like phospholipase domain containing 2|pigment epithelium-derived factor|pigment epithelium-derived factor receptor|transport-secretion protein 2.2|triglyceride hydrolase	11p15.5	11	NC_000011.10	818914	825573	plus	10	609059
9606	Homo sapiens	10342	0	live	TFG	HMSNP, SPG57, TF6, TRKT3	trafficking from ER to golgi regulator	protein TFG|TRK-fused|TRK-fused gene protein|TRKT3 oncogene	3q12.2	3	NC_000003.12	100709290	100748967	plus	10	602498
9606	Homo sapiens	2670	0	live	GFAP	ALXDRD	glial fibrillary acidic protein	glial fibrillary acidic protein	17q21.31	17	NC_000017.11	44903159	44915500	minus	10	137780
9606	Homo sapiens	5172	0	live	SLC26A4	DFNB4, EVA, PDS, TDH2B	solute carrier family 26 member 4	pendrin|sodium-independent chloride/iodide transporter|solute carrier family 26 (anion exchanger), member 4	7q22.3	7	NC_000007.14	107660828	107717809	plus	21	605646
9606	Homo sapiens	1812	0	live	DRD1	DADRA, DRD1	dopamine receptor D1	D(1A) dopamine receptor|dopamine D1 receptor	5q35.2	5	NC_000005.10	175440036	175444182	minus	2	126449
9606	Homo sapiens	9474	0	live	ATG5	APG5, APG5-LIKE, APG5L, ASP, SCAR25, hAPG5	autophagy related 5	autophagy protein 5|APG5 autophagy 5-like|ATG5 autophagy related 5 homolog|apoptosis-specific protein	6q21	6	NC_000006.12	106184476	106325760	minus	11	604261
9606	Homo sapiens	613	0	live	BCR	ALL1, CML, D22S11, D22S662, PHL, BCR	BCR activator of RhoGEF and GTPase	breakpoint cluster region protein|BCR, RhoGEF and GTPase activating protein|BCR/FGFR1 chimera protein|FGFR1/BCR chimera protein|breakpoint cluster region|renal carcinoma antigen NY-REN-26	22q11.23	22	NC_000022.11	23180509	23318037	plus	23	151410
9606	Homo sapiens	6288	0	live	SAA1	PIG4, SAA, SAA2, TP53I4	serum amyloid A1	serum amyloid A-1 protein|serum amyloid A protein|tumor protein p53 inducible protein 4	11p15.1	11	NC_000011.10	18266264	18269967	plus	4	104750
9606	Homo sapiens	1901	0	live	S1PR1	CD363, CHEDG1, D1S3362, ECGF1, EDG-1, EDG1, S1P1	sphingosine-1-phosphate receptor 1	sphingosine 1-phosphate receptor 1|S1P receptor 1|S1P receptor Edg-1|endothelial differentiation G-protein coupled receptor 1|endothelial differentiation, sphingolipid G-protein-coupled receptor, 1|sphingosine 1-phosphate receptor EDG1|sphingosine 1-phosphate receptor Edg-1	1p21.2	1	NC_000001.11	101236899	101242313	plus	5	601974
9606	Homo sapiens	6188	0	live	RPS3	S3	ribosomal protein S3	40S ribosomal protein S3|IMR-90 ribosomal protein S3|small ribosomal subunit protein uS3	11q13.4	11	NC_000011.10	75399518	75422302	plus	8	600454
9606	Homo sapiens	329	0	live	BIRC2	API1, HIAP2, Hiap-2, MIHB, RNF48, c-IAP1, cIAP1	baculoviral IAP repeat containing 2	baculoviral IAP repeat-containing protein 2|IAP homolog B|IAP-2|NFR2-TRAF signalling complex protein|RING finger protein 48|RING-type E3 ubiquitin transferase BIRC2|TNFR2-TRAF-signaling complex protein 2|apoptosis inhibitor 1|cellular inhibitor of apoptosis 1|inhibitor of apoptosis protein 2	11q22.2	11	NC_000011.10	102347214	102378670	plus	9	601712
9606	Homo sapiens	8945	0	live	BTRC	BETA-TRCP, FBW1A, FBXW1, FBXW1A, FWD1, bTrCP, bTrCP1, betaTrCP	beta-transducin repeat containing E3 ubiquitin protein ligase	F-box/WD repeat-containing protein 1A|E3RSIkappaB|F-box and WD repeats protein beta-TrCP|F-box and WD-repeat protein 1B|beta-TrCP1|epididymis tissue protein Li 2a|pIkappaBalpha-E3 receptor subunit	10q24.32	10	NC_000010.11	101354048	101557313	plus	22	603482
9606	Homo sapiens	6010	0	live	RHO	CSNBAD1, OPN2, RP4	rhodopsin	rhodopsin|opsin 2, rod pigment|opsin-2	3q22.1	3	NC_000003.12	129528639	129535344	plus	5	180380
9606	Homo sapiens	23209	0	live	MLC1	LVM, MLC, VL	modulator of VRAC current 1	membrane protein MLC1|megalencephalic leukoencephalopathy with subcortical cysts 1	22q13.33	22	NC_000022.11	50059391	50085875	minus	15	605908
9606	Homo sapiens	710	0	live	SERPING1	C1IN, C1INH, C1NH, HAE1, HAE2	serpin family G member 1	plasma protease C1 inhibitor|C1 esterase inhibitor|C1-inhibiting factor|C1-inhibitor|complement component 1 inhibitor|epididymis secretory sperm binding protein|serine/cysteine proteinase inhibitor clade G member 1|serpin G1|serpin peptidase inhibitor clade G member 1|serpin peptidase inhibitor, clade G (C1 inhibitor), member 1	11q12.1	11	NC_000011.10	57597685	57614848	plus	8	606860
9606	Homo sapiens	81542	0	live	TMX1	PDIA11, TMX, TXNDC, TXNDC1	thioredoxin related transmembrane protein 1	thioredoxin-related transmembrane protein 1|protein disulfide isomerase family A, member 11|thioredoxin domain containing 1|thioredoxin domain-containing protein 1|transmembrane Trx-related protein	14q22.1	14	NC_000014.9	51240247	51257655	plus	8	610527
9606	Homo sapiens	2671	0	live	GFER	ALR, ERV1, HERV1, HPO, HPO1, HPO2, HSS, MMCHD, MPMCD	growth factor, augmenter of liver regeneration	FAD-linked sulfhydryl oxidase ALR|ERV1 homolog|erv1-like growth factor|hepatic regenerative stimulation substance|hepatopoietin protein	16p13.3	16	NC_000016.10	1984193	1987749	plus	3	600924
9606	Homo sapiens	662	0	live	BNIP1	NIP1, SEC20, TRG-8	BCL2 interacting protein 1	vesicle transport protein SEC20|BCL2/adenovirus E1B 19 kDa protein-interacting protein 1|BCL2/adenovirus E1B 19kDa interacting protein 1|transformation-related gene 8 protein	5q35.1	5	NC_000005.10	173144531	173164387	plus	9	603291
9606	Homo sapiens	389	0	live	RHOC	ARH9, ARHC, H9, RHOH9	ras homolog family member C	rho-related GTP-binding protein RhoC|RAS-related homolog 9|epididymis secretory sperm binding protein|oncogene RHO H9|ras homolog gene family, member C|rho cDNA clone 9|rhoC GTPase|small GTP binding protein RhoC	1p13.2	1	NC_000001.11	112701131	112707408	minus	7	165380
9606	Homo sapiens	3037	0	live	HAS2		hyaluronan synthase 2	hyaluronan synthase 2|HA synthase 2|hyaluronate synthase 2|hyaluronic acid synthase 2	8q24.13	8	NC_000008.11	121612116	121641440	minus	4	601636
9606	Homo sapiens	79054	0	live	TRPM8	LTRPC6, LTrpC-6, TRPP8, trp-p8	transient receptor potential cation channel subfamily M member 8	transient receptor potential cation channel subfamily M member 8|TRPM8 cationic channel|transient receptor potential p8|transient receptor potential subfamily M member 8	2q37.1	2	NC_000002.12	233917373	234019522	plus	34	606678
9606	Homo sapiens	9759	0	live	HDAC4	AHO3, BDMR, HA6116, HD4, HDAC-4, HDAC-A, HDACA, NEDCHF, NEDCHID	histone deacetylase 4	histone deacetylase 4|histone deacetylase A	2q37.3	2	NC_000002.12	239048168	239401649	minus	34	605314
9606	Homo sapiens	51311	0	live	TLR8	CD288, IMD98, hTLR8	toll like receptor 8	toll-like receptor 8	Xp22.2	X	NC_000023.11	12906620	12923169	plus	3	300366
9606	Homo sapiens	3439	0	live	IFNA1	IFL, IFN, IFN-ALPHA, IFN-alphaD3, IFNA@, leIF D, IFNA1	interferon alpha 1	interferon alpha-1/13|IFN-alpha-1/13|interferon alpha 1b|interferon alpha-D|interferon-alpha1	9p21.3	9	NC_000009.12	21440439	21441316	plus	1	147660
9606	Homo sapiens	51569	0	live	UFM1	BM-002, C13orf20, HLD14	ubiquitin fold modifier 1	ubiquitin-fold modifier 1	13q13.3	13	NC_000013.11	38349851	38363619	plus	8	610553
9606	Homo sapiens	4286	0	live	MITF	CMM8, COMMAD, MI-A, WS2, WS2A, bHLHe32, MITF	melanocyte inducing transcription factor	microphthalmia-associated transcription factor|class E basic helix-loop-helix protein 32|melanogenesis associated transcription factor|microphtalmia-associated transcription factor	3p13	3	NC_000003.12	69739464	69968332	plus	17	156845
9606	Homo sapiens	6125	0	live	RPL5	L5, MSTP030, PPP1R135, uL18	ribosomal protein L5	60S ribosomal protein L5|large ribosomal subunit protein uL18|protein phosphatase 1, regulatory subunit 135	1p22.1	1	NC_000001.11	92831986	92841924	plus	8	603634
9606	Homo sapiens	215	0	live	ABCD1	ABC42, ALD, ALDP, AMN	ATP binding cassette subfamily D member 1	ATP-binding cassette sub-family D member 1|ATP-binding cassette, sub-family D (ALD), member 1|adrenoleukodystrophy protein	Xq28	X	NC_000023.11	153724856	153744755	plus	11	300371
9606	Homo sapiens	666	0	live	BOK	BCL2L9L, BOK	BCL2 family apoptosis regulator BOK	bcl-2-related ovarian killer protein|BCL2 related ovarian killer|BOK, BCL2 family apoptosis regulator|bcl-2-like protein 9|bcl2-L-9|hBOK	2q37.3	2	NC_000002.12	241551393	241574131	plus	7	605404
9606	Homo sapiens	6737	0	live	TRIM21	RNF81, RO52, Ro/SSA, SSA, SSA1	tripartite motif containing 21	E3 ubiquitin-protein ligase TRIM21|52 kDa Ro protein|52 kDa ribonucleoprotein autoantigen Ro/SS-A|RING finger protein 81|RING-type E3 ubiquitin transferase TRIM21|Ro/SSA 52kDa|SS-A|Sicca syndrome antigen A|Sjogren syndrome antigen A1 (52kDa, ribonucleoprotein autoantigen SS-A/Ro)|ro(SS-A)|sjoegren syndrome type A antigen|tripartite motif-containing protein 21	11p15.4	11	NC_000011.10	4384897	4393702	minus	7	109092
9606	Homo sapiens	2907	0	live	GRINA	HNRGW, LFG1, NMDARA1, TMBIM3	glutamate ionotropic receptor NMDA type subunit associated protein 1	protein lifeguard 1|NMDA receptor glutamate-binding subunit|glutamate [NMDA] receptor-associated protein 1|glutamate receptor, NMDA subtype, glutamate-binding subunit|glutamate receptor, ionotropic, N-methyl D-aspartate-associated protein 1 (glutamate binding)|lifeguard 1|putative MAPK-activating protein PM02|transmembrane BAX inhibitor motif containing 3|transmembrane BAX inhibitor motif-contain…	8q24.3	8	NC_000008.11	143990056	143993415	plus	7	138251
9606	Homo sapiens	7534	0	live	YWHAZ	14-3-3-zeta, HEL-S-3, HEL-S-93, HEL4, KCIP-1, POPCHAS, YWHAD	tyrosine 3-monooxygenase/tryptophan 5-monooxygenase activation protein zeta	14-3-3 protein zeta/delta|14-3-3 delta|14-3-3 protein/cytosolic phospholipase A2|14-3-3 zeta|epididymis luminal protein 4|epididymis secretory protein Li 3|epididymis secretory protein Li 93|phospholipase A2|protein kinase C inhibitor protein-1|tyrosine 3-monooxygenase/tryptophan 5-monooxygenase activation protein, delta polypeptide|tyrosine 3-monooxygenase/tryptophan 5-monooxygenase activation p…	8q22.3	8	NC_000008.11	100916523	100953382	minus	10	601288
9606	Homo sapiens	4311	0	live	MME	CALLA, CD10, CMT2T, NEP, SCA43, SFE	membrane metalloendopeptidase	neprilysin|atriopeptidase|common acute lymphocytic leukemia antigen|membrane metallo-endopeptidase (neutral endopeptidase, enkephalinase, CALLA, CD10)|neprilysin-390|neprilysin-411|neutral endopeptidase 24.11|skin fibroblast elastase	3q25.2	3	NC_000003.12	155024202	155183729	plus	28	120520
9606	Homo sapiens	10483	0	live	SEC23B	CDA-II, CDAII, CDAN2, CWS7, HEMPAS, hSec23B	SEC23 homolog B, COPII coat complex component	protein transport protein Sec23B|SEC23 homolog B, coat complex II component|SEC23-like protein B|SEC23-related protein B|transport protein SEC23B	20p11.23	20	NC_000020.11	18507548	18561415	plus	21	610512
9606	Homo sapiens	4853	0	live	NOTCH2	AGS2, HJCYS, hN2	notch receptor 2	neurogenic locus notch homolog protein 2|Notch homolog 2|notch 2	1p12	1	NC_000001.11	119911553	120069662	minus	34	600275
9606	Homo sapiens	350	0	live	APOH	B2G1, B2GP1, BG	apolipoprotein H	beta-2-glycoprotein 1|APC inhibitor|B2GPI|activated protein C-binding protein|anticardiolipin cofactor|apo-H|apolipoprotein H (beta-2-glycoprotein I)|beta(2)GPI|epididymis secretory sperm binding protein	17q24.2	17	NC_000017.11	66212033	66229415	minus	8	138700
9606	Homo sapiens	5741	0	live	PTH	FIH11, PTH	parathyroid hormone	parathyroid hormone|parathormone|parathyrin|parathyroid hormone 1|prepro-PTH|preproparathyroid hormone	11p15.3	11	NC_000011.10	13492054	13496181	minus	4	168450
9606	Homo sapiens	301	0	live	ANXA1	ANX1, LPC1	annexin A1	annexin A1|annexin I (lipocortin I)|annexin-1|calpactin II|calpactin-2|chromobindin-9|epididymis secretory sperm binding protein|phospholipase A2 inhibitory protein	9q21.13	9	NC_000009.12	73151865	73170393	plus	13	151690
9606	Homo sapiens	7225	0	live	TRPC6	FSGS2, TRP6	transient receptor potential cation channel subfamily C member 6	short transient receptor potential channel 6|TRP-6|focal segmental glomerulosclerosis 2|transient receptor protein 6	11q22.1	11	NC_000011.10	101451564	101584007	minus	15	603652
9606	Homo sapiens	10524	0	live	KAT5	ESA1, HTATIP, HTATIP1, NEDFASB, PLIP, TIP, TIP60, ZC2HC5, cPLA2	lysine acetyltransferase 5	histone acetyltransferase KAT5|60 kDa Tat-interactive protein|HIV-1 Tat interactive protein, 60kDa|K(lysine) acetyltransferase 5|K-acetyltransferase 5|Tat interacting protein, 60kDa|cPLA(2)-interacting protein|cPLA2 interacting protein|histone acetyltransferase HTATIP|protein 2-hydroxyisobutyryltransferase KAT5|protein acetyltransferase KAT5|protein crotonyltransferase KAT5	11q13.1	11	NC_000011.10	65712018	65719604	plus	13	601409
9606	Homo sapiens	10644	0	live	IGF2BP2	IMP-2, IMP2, VICKZ2	insulin like growth factor 2 mRNA binding protein 2	insulin-like growth factor 2 mRNA-binding protein 2|IGF-II mRNA-binding protein 2|IGF2 mRNA-binding protein 2|VICKZ family member 2	3q27.2	3	NC_000003.12	185643130	185825042	minus	24	608289
9606	Homo sapiens	2166	0	live	FAAH	FAAH-1, PSAB	fatty acid amide hydrolase	fatty-acid amide hydrolase 1|anandamide amidohydrolase 1|fatty acid ester hydrolase|oleamide hydrolase 1	1p33	1	NC_000001.11	46394317	46413845	plus	15	602935
9606	Homo sapiens	10558	0	live	SPTLC1	HSAN1, HSN1, LBC1, LCB1, SPT1, SPTI	serine palmitoyltransferase long chain base subunit 1	serine palmitoyltransferase 1|long chain base biosynthesis protein 1|serine C-palmitoyltransferase|serine-palmitoyl-CoA transferase 1	9q22.31	9	NC_000009.12	92031147	92115413	minus	22	605712
9606	Homo sapiens	79727	0	live	LIN28A	CSDD1, LIN-28, LIN28, ZCCHC1, lin-28A	lin-28 homolog A	protein lin-28 homolog A|RNA-binding protein LIN-28|zinc finger CCHC domain-containing protein 1|zinc finger, CCHC domain containing 1	1p36.11	1	NC_000001.11	26410817	26429728	plus	4	611043
9606	Homo sapiens	1509	0	live	CTSD	CLN10, CPSD, HEL-S-130P	cathepsin D	cathepsin D|ceroid-lipofuscinosis, neuronal 10|epididymis secretory sperm binding protein Li 130P|lysosomal aspartyl peptidase|lysosomal aspartyl protease	11p15.5	11	NC_000011.10	1752755	1763927	minus	9	116840
9606	Homo sapiens	9568	0	live	GABBR2	DEE59, EIEE59, GABABR2, GPR51, GPRC3B, HG20, HRIHFB2099, NDPLHS	gamma-aminobutyric acid type B receptor subunit 2	gamma-aminobutyric acid type B receptor subunit 2|G-protein coupled receptor 51|GABA-B receptor 2|GABA-B receptor, R2 subunit|GABA-B-R2|GABA-BR2|gamma-aminobutyric acid (GABA) B receptor, 2|gamma-aminobutyric acid B receptor 2|gb2	9q22.33	9	NC_000009.12	98288109	98708935	minus	22	607340
9606	Homo sapiens	4322	0	live	MMP13	CLG3, MANDP1, MDST, MMP-13	matrix metallopeptidase 13	collagenase 3|matrix metalloproteinase 13 (collagenase 3)	11q22.2	11	NC_000011.10	102942995	102955732	minus	10	600108
9606	Homo sapiens	859	0	live	CAV3	LGMD1C, LQT9, MPDT, RMD2, VIP-21, VIP21	caveolin 3	caveolin-3|M-caveolin|cavolin 3	3p25.3	3	NC_000003.12	8733802	8746758	plus	2	601253
9606	Homo sapiens	1634	0	live	DCN	CSCD, DSPG2, PG40, PGII, PGS2, SLRR1B	decorin	decorin|bone proteoglycan II|dermatan sulphate proteoglycans II|proteoglycan core protein|small leucine-rich protein 1B	12q21.33	12	NC_000012.12	91140484	91182817	minus	9	125255
9606	Homo sapiens	337	0	live	APOA4		apolipoprotein A4	apolipoprotein A-IV|apo-AIV|apoA-IV	11q23.3	11	NC_000011.10	116820700	116823304	minus	3	107690
9606	Homo sapiens	29110	0	live	TBK1	FTDALS4, IIAE8, NAK, T2K	TANK binding kinase 1	serine/threonine-protein kinase TBK1|NF-kB-activating kinase|NF-kappa-B-activating kinase	12q14.2	12	NC_000012.12	64452120	64502114	plus	22	604834
9606	Homo sapiens	5245	0	live	PHB1	HEL-215, HEL-S-54e, PHB	prohibitin 1	prohibitin 1|epididymis luminal protein 215|epididymis secretory sperm binding protein Li 54e|prohibitin	17q21.33	17	NC_000017.11	49404052	49414882	minus	8	176705
9606	Homo sapiens	7376	0	live	NR1H2	LXR-b, LXRB, NER, NER-I, RIP15, UNR	nuclear receptor subfamily 1 group H member 2	oxysterols receptor LXR-beta|LX receptor beta|liver X nuclear receptor beta|nuclear orphan receptor LXR-beta|nuclear receptor NER|steroid hormone-nuclear receptor NER|ubiquitously-expressed nuclear receptor	19q13.33	19	NC_000019.10	50376457	50383388	plus	10	600380
9606	Homo sapiens	3716	0	live	JAK1	AIIDEA, JAK1B, JTK3, JAK1	Janus kinase 1	tyrosine-protein kinase JAK1	1p31.3	1	NC_000001.11	64833229	65067746	minus	30	147795
9606	Homo sapiens	653361	0	live	NCF1	CGD1A, NOXO2, SH3PXD1A, p47phox, NCF1	neutrophil cytosolic factor 1	neutrophil cytosol factor 1|47 kDa autosomal chronic granulomatous disease protein|47 kDa neutrophil oxidase factor|NADPH oxidase organizer 2|NCF-1|NCF-47K|SH3 and PX domain-containing protein 1A|neutrophil NADPH oxidase factor 1|neutrophil cytosolic factor 1, (chronic granulomatous disease, autosomal 1)|nox organizer 2|nox-organizing protein 2|p47-phox	7q11.23	7	NC_000007.14	74774011	74789315	plus	11	608512
9606	Homo sapiens	409	0	live	ARRB2	ARB2, ARR2, BARR2	arrestin beta 2	beta-arrestin-2|arrestin 3|non-visual arrestin-3	17p13.2	17	NC_000017.11	4710632	4721497	plus	17	107941
9606	Homo sapiens	6729	0	live	SRP54	SCN8	signal recognition particle 54	signal recognition particle 54 kDa protein|signal recognition particle 54kD|signal recognition particle 54kDa	14q13.2	14	NC_000014.9	34982992	35029567	plus	17	604857
9606	Homo sapiens	406942	0	live	MIR150	MIRN150, miRNA150, mir-150	microRNA 150	hsa-mir-150	19q13.33	19	NC_000019.10	49500785	49500868	minus	1	611114
9606	Homo sapiens	5335	0	live	PLCG1	NCKAP3, PLC-II, PLC1, PLC148, PLCgamma1	phospholipase C gamma 1	1-phosphatidylinositol 4,5-bisphosphate phosphodiesterase gamma-1|1-phosphatidyl-D-myo-inositol-4,5-bisphosphate|PLC-148|PLC-gamma-1|inositoltrisphosphohydrolase|monophosphatidylinositol phosphodiesterase|phosphatidylinositol phospholipase C|phosphoinositidase C|phosphoinositide phospholipase C|phosphoinositide phospholipase C-gamma-1|phospholipase C, gamma 1 (formerly subtype 148)|phospholipase …	20q12	20	NC_000020.11	41137543	41177626	plus	32	172420
9606	Homo sapiens	8797	0	live	TNFRSF10A	APO2, CD261, DR4, TRAILR-1, TRAILR1	TNF receptor superfamily member 10a	tumor necrosis factor receptor superfamily member 10A|TNF-related apoptosis-inducing ligand receptor 1|TRAIL receptor 1|TRAIL-R1|cytotoxic TRAIL receptor|death receptor 4|tumor necrosis factor receptor superfamily, member 10a	8p21.3	8	NC_000008.11	23190452	23225102	minus	10	603611
9606	Homo sapiens	7922	0	live	SLC39A7	AGM9, D6S115E, D6S2244E, H2-KE4, HKE4, KE4, RING5, ZIP7	solute carrier family 39 member 7	zinc transporter SLC39A7|HLA class II region expressed gene KE4|Ke4 gene, mouse, human homolog of|histidine-rich membrane protein Ke4|really interesting new gene 5 protein|solute carrier family 39 (zinc transporter), member 7|zinc transporter 7|zrt-, Irt-like protein 7	6p21.32	6	NC_000006.12	33200867	33204437	plus	8	601416
9606	Homo sapiens	282679	0	live	AQP11	AQPX1	aquaporin 11	aquaporin-11|AQP-11	11q14.1	11	NC_000011.10	77589953	77610356	plus	3	609914
9606	Homo sapiens	5966	0	live	REL	C-Rel, HIVEN86A, IMD92	REL proto-oncogene, NF-kB subunit	proto-oncogene c-Rel|oncogene REL, avian reticuloendotheliosis|v-rel avian reticuloendotheliosis viral oncogene homolog	2p16.1	2	NC_000002.12	60881574	60931612	plus	12	164910
9606	Homo sapiens	11009	0	live	IL24	C49A, FISP, IL10B, MDA7, MOB5, ST16	interleukin 24	interleukin-24|IL-4-induced secreted protein|melanocyte-associated Mda-7|melanoma differentiation-associated gene 7 protein|suppression of tumorigenicity 16 (melanoma differentiation)	1q32.1	1	NC_000001.11	206897443	206904139	plus	6	604136
9606	Homo sapiens	347	0	live	APOD		apolipoprotein D	apolipoprotein D|apo-D	3q29	3	NC_000003.12	195568705	195583940	minus	5	107740
9606	Homo sapiens	3291	0	live	HSD11B2	AME, AME1, HSD11K, HSD2, SDR9C3	hydroxysteroid 11-beta dehydrogenase 2	11-beta-hydroxysteroid dehydrogenase type 2|-HSD11 type II|11-DH2|11-HSD type II|11-beta-HSD type II|11-beta-HSD2|11-beta-hydroxysteroid dehydrogenase type II|NAD-dependent 11-beta-hydroxysteroid dehydrogenase|corticosteroid 11-beta-dehydrogenase isozyme 2|short chain dehydrogenase/reductase family 9C member 3	16q22.1	16	NC_000016.10	67429801	67437553	plus	7	614232
9606	Homo sapiens	1984	0	live	EIF5A	EIF-5A1, FABAS, eIF-4D, eIF5AI, EIF5A	eukaryotic translation initiation factor 5A	eukaryotic translation initiation factor 5A-1|eukaryotic initiation factor 5A|rev-binding factor	17p13.1	17	NC_000017.11	7306999	7312463	plus	10	600187
9606	Homo sapiens	383	0	live	ARG1		arginase 1	arginase-1|arginase, liver|liver-type arginase|type I arginase	6q23.2	6	NC_000006.12	131573226	131584329	plus	8	608313
9606	Homo sapiens	368	0	live	ABCC6	ABC34, ARA, EST349056, GACI2, MLP1, MOAT-E, MOATE, MRP6, PXE, PXE1, URG7	ATP binding cassette subfamily C member 6	ATP-binding cassette sub-family C member 6|URG7 protein|ATP-binding cassette, sub-family C (CFTR/MRP), member 6|anthracycline resistance-associated protein|multi-specific organic anion transporter E|multidrug resistance-associated protein 6	16p13.11	16	NC_000016.10	16149565	16223494	minus	34	603234
9606	Homo sapiens	4036	0	live	LRP2	DBS, GP330, LRP-2	LDL receptor related protein 2	low-density lipoprotein receptor-related protein 2|Heymann nephritis antigen homolog|calcium sensor protein|glycoprotein 330|megalin	2q31.1	2	NC_000002.12	169127109	169362534	minus	81	600073
9606	Homo sapiens	4254	0	live	KITLG	DCUA, DFNA69, FPH2, FPHH, KL-1, Kitl, MGF, SCF, SF, SHEP7, SLF, WS2F	KIT ligand	kit ligand|c-Kit ligand|familial progressive hyperpigmentation 2|mast cell growth factor|steel factor|stem cell factor	12q21.32	12	NC_000012.12	88492793	88580471	minus	10	184745
9606	Homo sapiens	3992	0	live	FADS1	D5D, FADS6, FADSD5, LLCDL1, TU12	fatty acid desaturase 1	acyl-CoA (8-3)-desaturase|delta(5) desaturase|delta-5 fatty acid desaturase|linoleoyl-CoA desaturase (delta-6-desaturase)-like 1	11q12.2	11	NC_000011.10	61799627	61817003	minus	13	606148
9606	Homo sapiens	5924	0	live	RASGRF2	GRF2, RAS-GRF2	Ras protein specific guanine nucleotide releasing factor 2	ras-specific guanine nucleotide-releasing factor 2|ras guanine nucleotide exchange factor 2	5q14.1	5	NC_000005.10	80960363	81230162	plus	33	606614
9606	Homo sapiens	8767	0	live	RIPK2	CARD3, CARDIAK, CCK, GIG30, RICK, RIP2	receptor interacting serine/threonine kinase 2	receptor-interacting serine/threonine-protein kinase 2|CARD-carrying kinase|CARD-containing IL-1 beta ICE-kinase|CARD-containing interleukin-1 beta-converting enzyme (ICE)-associated kinase|RIP-2|growth-inhibiting gene 30|receptor-interacting protein (RIP)-like interacting caspase-like apoptosis regulatory protein (CLARP) kinase|receptor-interacting protein 2|tyrosine-protein kinase RIPK2	8q21.3	8	NC_000008.11	89757816	89791064	plus	12	603455
9606	Homo sapiens	51128	0	live	SAR1B	ANDD, CMRD, GTBPB, SARA2	secretion associated Ras related GTPase 1B	GTP-binding protein SAR1b|2310075M17Rik|GTP-binding protein B|GTP-binding protein Sara|SAR1 homolog B|SAR1a gene homolog 2	5q31.1	5	NC_000005.10	134601149	134632828	minus	9	607690
9606	Homo sapiens	123	0	live	PLIN2	ADFP, ADRP	perilipin 2	perilipin-2|adipophilin|adipose differentiation-related protein	9p22.1	9	NC_000009.12	19108388	19127492	minus	9	103195
9606	Homo sapiens	1388	0	live	ATF6B	CREB-RP, CREBL1, G13	activating transcription factor 6 beta	cyclic AMP-dependent transcription factor ATF-6 beta|Creb-related protein|cAMP response element-binding protein-related protein|cAMP-dependent transcription factor ATF-6 beta|cAMP-responsive element-binding protein-like 1|protein G13	6p21.32	6	NC_000006.12	32115264	32128246	minus	18	600984
9606	Homo sapiens	8772	0	live	FADD	GIG3, IMD90, MORT1	Fas associated via death domain	FAS-associated death domain protein|Fas (TNFRSF6)-associated via death domain|Fas-associating death domain-containing protein|Fas-associating protein with death domain|growth-inhibiting gene 3 protein|mediator of receptor-induced toxicity	11q13.3	11	NC_000011.10	70203296	70207390	plus	2	602457
9606	Homo sapiens	7038	0	live	TG	AITD3N, TG	thyroglobulin	thyroglobulin	8q24.22	8	NC_000008.11	132866958	133134899	plus	52	188450
9606	Homo sapiens	7314	0	live	UBB	HEL-S-50	ubiquitin B	polyubiquitin-B|epididymis secretory protein Li 50|polyubiquitin B	17p11.2	17	NC_000017.11	16380779	16382745	plus	5	191339
9606	Homo sapiens	51280	0	live	GOLM1	C9orf155, GOLPH2, GP73, HEL46, PSEC0257, bA379P1.3	golgi membrane protein 1	Golgi membrane protein 1|epididymis luminal protein 46|golgi membrane protein GP73|golgi phosphoprotein 2|golgi protein, 73-kD	9q21.33	9	NC_000009.12	86026146	86100149	minus	11	606804
9606	Homo sapiens	8824	0	live	CES2	CE-2A1, PCE-2, iCE, CES2	carboxylesterase 2	cocaine esterase|carboxylesterase 2 (intestine, liver)|intestinal carboxylesterase; liver carboxylesterase-2|methylumbelliferyl-acetate deacetylase 2	16q22.1	16	NC_000016.10	66934471	66945096	plus	12	605278
9606	Homo sapiens	6741	0	live	SSB	LARP3, La, La/SSB	small RNA binding exonuclease protection factor La	lupus La protein|La ribonucleoprotein domain family, member 3|SS-B|SS-B/La protein|Sjogren syndrome antigen B|autoantigen La|la autoantigen|lupus La antigen|sjoegren syndrome type B antigen	2q31.1	2	NC_000002.12	169798871	169812064	plus	13	109090
9606	Homo sapiens	56339	0	live	METTL3	IME4, M6A, MT-A70, Spo8, hMETTL3	methyltransferase 3, N6-adenosine-methyltransferase complex catalytic subunit	N6-adenosine-methyltransferase catalytic subunit|N6-adenosine-methyltransferase 70 kDa subunit|adoMet-binding subunit of the human mRNA (N6-adenosine)-methyltransferase|mRNA (2'-O-methyladenosine-N(6)-)-methyltransferase|mRNA m(6)A methyltransferase|methyltransferase like 3|methyltransferase-like protein 3	14q11.2	14	NC_000014.9	21498138	21511340	minus	11	612472
9606	Homo sapiens	84919	0	live	PPP1R15B	CREP, MSSGM2	protein phosphatase 1 regulatory subunit 15B	protein phosphatase 1 regulatory subunit 15B|protein phosphatase 1, regulatory (inhibitor) subunit 15B	1q32.1	1	NC_000001.11	204395826	204411817	minus	4	613257
9606	Homo sapiens	23770	0	live	FKBP8	FKBP38, FKBPr38	FKBP prolyl isomerase 8	peptidyl-prolyl cis-trans isomerase FKBP8|38 kDa FK506-binding protein|38 kDa FKBP|FK506 binding protein 8, 38kDa|FK506-binding protein 8|FKBP-38|FKBP-8|PPIase FKBP8|hFKBP38|rotamase	19p13.11	19	NC_000019.10	18531763	18543573	minus	9	604840
9606	Homo sapiens	659	0	live	BMPR2	BMPR-II, BMPR3, BMR2, BRK-3, POVD1, PPH1, T-ALK	bone morphogenetic protein receptor type 2	bone morphogenetic protein receptor type-2|BMP type II receptor|BMP type-2 receptor|bone morphogenetic protein receptor type II|bone morphogenetic protein receptor, type II (serine/threonine kinase)|type II activin receptor-like kinase|type II receptor for bone morphogenetic protein-4	2q33.1-q33.2	2	NC_000002.12	202376327	202567749	plus	13	600799
9606	Homo sapiens	259	0	live	AMBP	A1M, EDC1, HCP, HI30, IATIL, ITI, ITIL, ITILC, UTI	alpha-1-microglobulin/bikunin precursor	protein AMBP|bikunin|complex-forming glycoprotein heterogeneous in charge|growth-inhibiting protein 19|inter-alpha-trypsin inhibitor light chain|protein HC|trypstatin|uristatin|uronic-acid-rich protein	9q32	9	NC_000009.12	114060127	114078300	minus	10	176870
9606	Homo sapiens	3783	0	live	KCNN4	DHS2, IK, IK1, IKCA1, KCA4, KCa3.1, SK4, hIKCa1, hKCa4, hSK4	potassium calcium-activated channel subfamily N member 4	intermediate conductance calcium-activated potassium channel protein 4|SKCa 4|SKCa4|intermediate-conductance Ca2+-activated K+ channel, KCa3.1|potassium channel, calcium activated intermediate/small conductance subfamily N alpha, member 4|potassium intermediate/small conductance calcium-activated channel, subfamily N, member 4|putative Gardos channel|putative erythrocyte intermediate conductance …	19q13.31	19	NC_000019.10	43766533	43780973	minus	10	602754
9606	Homo sapiens	407007	0	live	MIR222	MIRN222, miRNA222, mir-222	microRNA 222	hsa-mir-222	Xp11.3	X	NC_000023.11	45747015	45747124	minus	1	300569
9606	Homo sapiens	100506742	0	live	CASP12	CASP-12P1, CASP12	caspase 12 (gene/pseudogene)	inactive caspase-12|caspase 12 pseudogene 1	11q22.3	11	NC_000011.10	104885718	104898460	minus	9	608633
9606	Homo sapiens	406988	0	live	MIR205	MIRN205, mir-205	microRNA 205	hsa-mir-205	1q32.2	1	NC_000001.11	209432133	209432242	plus	1	613147
9606	Homo sapiens	7356	0	live	SCGB1A1	CC10, CC16, CCPBP, CCSP, UGB, UP-1, UP1	secretoglobin family 1A member 1	uteroglobin|Uteroglobin (club-cell specific 10-kD protein)|blastokinin|club cell 10 kDa secretory protein|club cell phospholipid-binding protein|club cell protein 16|club cells 10 kDa secretory protein|club secretory protein 16|secretoglobin, family 1A, member 1 (uteroglobin)|urinary protein 1|urine protein 1	11q12.3	11	NC_000011.10	62419033	62423195	plus	3	192020
9606	Homo sapiens	151	0	live	ADRA2B	ADRA2L1, ADRA2RL1, ADRARL1, ALPHA2BAR, FAME2, alpha-2BAR	adrenoceptor alpha 2B	alpha-2B adrenergic receptor|ADRA2B adrenergic, alpha-2B-, receptor|G-protein coupled receptor|alpha-2 adrenergic receptor subtype C2|alpha-2-adrenergic receptor-like 1|alpha-2B adrenoreceptor	2q11.2	2	NC_000002.12	96112876	96116571	minus	1	104260
9606	Homo sapiens	1131	0	live	CHRM3	EGBRS, HM3, PBS	cholinergic receptor muscarinic 3	muscarinic acetylcholine receptor M3|acetylcholine receptor, muscarinic 3|m3 muscarinic receptor	1q43	1	NC_000001.11	239386568	239915450	plus	18	118494
9606	Homo sapiens	1236	0	live	CCR7	BLR2, CC-CKR-7, CCR-7, CD197, CDw197, CMKBR7, EBI1	C-C motif chemokine receptor 7	C-C chemokine receptor type 7|Bukitt's lymphoma receptor 2|CC chemokine receptor 7|EBV-induced G protein-coupled receptor 1|Epstein-Barr virus induced gene 1|Epstein-Barr virus-induced G-protein coupled receptor 1|MIP-3 beta receptor|chemokine (C-C motif) receptor 7|lymphocyte-specific G protein-coupled peptide receptor	17q21.2	17	NC_000017.11	40553769	40565472	minus	5	600242
9606	Homo sapiens	11345	0	live	GABARAPL2	ATG8, ATG8C, GATE-16, GATE16, GEF-2, GEF2	GABA type A receptor associated protein like 2	gamma-aminobutyric acid receptor-associated protein-like 2|GABA(A) receptor-associated protein-like 2|MAP1 light chain 3 related protein|ganglioside expression factor 2|general protein transport factor p16|golgi-associated ATPase enhancer of 16 kDa	16q23.1	16	NC_000016.10	75566379	75577881	plus	4	607452
9606	Homo sapiens	4082	0	live	MARCKS	80K-L, MACS, PKCSL, PRKCSL	myristoylated alanine rich protein kinase C substrate	myristoylated alanine-rich C-kinase substrate|myristoylated alanine-rich protein kinase C substrate (MARCKS, 80K-L)|phosphomyristin|protein kinase C substrate, 80 kDa protein, light chain	6q21	6	NC_000006.12	113857345	113863475	plus	2	177061
9606	Homo sapiens	2328	0	live	FMO3	FMOII, TMAU, dJ127D3.1	flavin containing dimethylaniline monoxygenase 3	dimethylaniline monooxygenase [N-oxide-forming] 3|FMO form 2|dimethylaniline oxidase 3|flavin containing monooxygenase 3|hepatic flavin-containing monooxygenase-3|trimethylamine monooxygenase	1q24.3	1	NC_000001.11	171090905	171117819	plus	10	136132
9606	Homo sapiens	6194	0	live	RPS6	S6	ribosomal protein S6	40S ribosomal protein S6|phosphoprotein NP33|small ribosomal subunit protein eS6	9p22.1	9	NC_000009.12	19375715	19380236	minus	6	180460
9606	Homo sapiens	23400	0	live	ATP13A2	CLN12, HSA9947, KRPPD, PARK9, SPG78	ATPase cation transporting 13A2	polyamine-transporting ATPase 13A2|ATPase 13A2|ATPase type 13A2|cation-transporting ATPase 13A2|probable cation-transporting ATPase 13A2	1p36.13	1	NC_000001.11	16985958	17011928	minus	29	610513
9606	Homo sapiens	6480	0	live	ST6GAL1	CDw75, SIAT1, ST6GalI, ST6N	ST6 beta-galactoside alpha-2,6-sialyltransferase 1	beta-galactoside alpha-2,6-sialyltransferase 1|B-cell antigen CD75|CMP-N-acetylneuraminate beta-galactosamide alpha-2,6-sialyltransferase|CMP-N-acetylneuraminate-beta-galactosamide-alpha-2,6-sialyltransferase 1|ST6 N-acetylgalactosaminide alpha-2,6-sialyltransferase 1|ST6 beta-galactosamide alpha-2,6-sialyltranferase 1|alpha 2,6-ST 1|sialyltransferase 1 (beta-galactoside alpha-2,6-sialyltransfera…	3q27.3	3	NC_000003.12	186930526	187078553	plus	9	109675
9606	Homo sapiens	8549	0	live	LGR5	FEX, GPR49, GPR67, GRP49, HG38	leucine rich repeat containing G protein-coupled receptor 5	leucine-rich repeat-containing G-protein coupled receptor 5|G-protein coupled receptor 49|G-protein coupled receptor 67|G-protein coupled receptor HG38|orphan G protein-coupled receptor HG38	12q21.1	12	NC_000012.12	71439129	71586310	plus	20	606667
9606	Homo sapiens	27032	0	live	ATP2C1	ATP2C1A, BCPM, HHD, PMR1, SPCA1, hSPCA1	ATPase secretory pathway Ca2+ transporting 1	calcium-transporting ATPase type 2C member 1|ATP-dependent Ca(2+) pump PMR1|ATPase 2C1|ATPase, Ca(2+)-sequestering|ATPase, Ca++ transporting, type 2C, member 1|Ca(2+)/Mn(2+)-ATPase 2C1|HUSSY-28|secretory pathway Ca(2+)-transporting ATPase type 1|secretory pathway Ca2+/Mn2+ ATPase 1	3q22.1	3	NC_000003.12	130850595	131016712	plus	31	604384
9606	Homo sapiens	6272	0	live	SORT1	Gp95, LDLCQ6, NT3, NTR3	sortilin 1	sortilin|100 kDa NT receptor|glycoprotein 95|neurotensin receptor 3	1p21.3-p13.1	1	NC_000001.11	109309575	109397918	minus	21	602458
9606	Homo sapiens	55851	0	live	PSENEN	ACNINV2, MDS033, MSTP064, PEN-2, PEN2	presenilin enhancer, gamma-secretase subunit	gamma-secretase subunit PEN-2|hematopoietic stem/progenitor cells protein MDS033|presenilin enhancer 2 homolog	19q13.12	19	NC_000019.10	35745651	35747519	plus	4	607632
9606	Homo sapiens	1072	0	live	CFL1	CFL, HEL-S-15, cofilin	cofilin 1	cofilin-1|18 kDa phosphoprotein|cofilin 1 (non-muscle)|epididymis secretory protein Li 15|p18	11q13.1	11	NC_000011.10	65854673	65858180	minus	4	601442
9606	Homo sapiens	10206	0	live	TRIM13	CAR, DLEU5, LEU5, RFP2, RNF77	tripartite motif containing 13	E3 ubiquitin-protein ligase TRIM13|B-cell chronic lymphocytic leukemia tumor suppressor Leu5|CLL-associated RING finger|RING finger protein 77|RING-type E3 ubiquitin transferase TRIM13|leukemia-associated protein 5|putative tumor suppressor RFP2|ret finger protein 2|tripartite motif protein 13|tripartite motif-containing protein 13	13q14.2	13	NC_000013.11	49997042	50018467	plus	4	605661
9606	Homo sapiens	2180	0	live	ACSL1	ACS1, FACL1, FACL2, LACS, LACS1, LACS2	acyl-CoA synthetase long chain family member 1	long-chain-fatty-acid--CoA ligase 1|LACS 1|LACS 2|acyl-CoA synthetase 1|arachidonate--CoA ligase|fatty-acid-Coenzyme A ligase, long-chain 1|fatty-acid-Coenzyme A ligase, long-chain 2|lignoceroyl-CoA synthase|long-chain acyl-CoA synthetase 1|long-chain acyl-CoA synthetase 2|long-chain fatty acid-CoA ligase 2|long-chain fatty-acid-coenzyme A ligase 1|palmitoyl-CoA ligase 1|palmitoyl-CoA ligase 2|pa…	4q35.1	4	NC_000004.12	184755595	184826594	minus	31	152425
9606	Homo sapiens	3163	0	live	HMOX2	HO-2	heme oxygenase 2	heme oxygenase 2|heme oxygenase (decycling) 2	16p13.3	16	NC_000016.10	4474736	4510347	plus	13	141251
9606	Homo sapiens	2181	0	live	ACSL3	ACS3, FACL3, LACS 3, LACS3, PRO2194	acyl-CoA synthetase long chain family member 3	fatty acid CoA ligase Acsl3|arachidonate--CoA ligase|fatty-acid-Coenzyme A ligase, long-chain 3|lignoceroyl-CoA synthase|long-chain acyl-CoA synthetase 3|long-chain-fatty-acid--CoA ligase 3|medium-chain acyl-CoA ligase Acsl3	2q36.1	2	NC_000002.12	222861036	222944639	plus	17	602371
9606	Homo sapiens	55054	0	live	ATG16L1	APG16L, ATG16A, ATG16L, IBD10, WDR30	autophagy related 16 like 1	autophagy-related protein 16-1|APG16L beta|ATG16 autophagy related 16-like 1|WD repeat domain 30	2q37.1	2	NC_000002.12	233251673	233295669	plus	19	610767
9606	Homo sapiens	406907	0	live	MIR124-1	MIR124A, MIR124A1, MIRN124-1, MIRN124A1, mir-124-1	microRNA 124-1	hsa-mir-124-1|hsa-mir-124a-1|microRNA 124a-1	8p23.1	8	NC_000008.11	9903388	9903472	minus	1	609327
9606	Homo sapiens	26058	0	live	GIGYF2	GYF2, PARK11, PERQ2, PERQ3, TNRC15	GRB10 interacting GYF protein 2	GRB10-interacting GYF protein 2|PERQ amino acid rich, with GYF domain 3|PERQ amino acid-rich with GYF domain-containing protein 2|Parkinson disease (autosomal recessive, early onset) 11|trinucleotide repeat-containing gene 15 protein	2q37.1	2	NC_000002.12	232697331	232860605	plus	35	612003
9606	Homo sapiens	29914	0	live	UBIAD1	SCCD, TERE1	UbiA prenyltransferase domain containing 1	ubiA prenyltransferase domain-containing protein 1|transitional epithelia response protein|transitional epithelial response protein 1	1p36.22	1	NC_000001.11	11273198	11299574	plus	4	611632
9606	Homo sapiens	2023	0	live	ENO1	ENO1L1, HEL-S-17, MPB1, NNE, PPH	enolase 1	alpha-enolase|c-myc promoter-binding protein-1|2-phospho-D-glycerate hydro-lyase|MYC promoter-binding protein 1|alpha enolase like 1|enolase 1, (alpha)|enolase-alpha|epididymis secretory protein Li 17|non-neural enolase|phosphopyruvate hydratase|plasminogen-binding protein|tau-crystallin	1p36.23	1	NC_000001.11	8861000	8878686	minus	13	172430
9606	Homo sapiens	1910	0	live	EDNRB	ABCDS, ET-B, ET-BR, ETB, ETB1, ETBR, ETRB, HSCR, HSCR2, WS4A	endothelin receptor type B	endothelin receptor type B|Hirschsprung disease 2|endothelin receptor non-selective type|endothelin receptor subtype B1	13q22.3	13	NC_000013.11	77895481	77975527	minus	9	131244
9606	Homo sapiens	3709	0	live	ITPR2	ANHD, CFAP48, INSP3R2, IP3R2	inositol 1,4,5-trisphosphate receptor type 2	inositol 1,4,5-trisphosphate receptor type 2|IP3 receptor|IP3R 2|cilia and flagella associated protein 48|type 2 InsP3 receptor	12p11.23	12	NC_000012.12	26335352	26833194	minus	62	600144
9606	Homo sapiens	336	0	live	APOA2	Apo-AII, ApoA-II, apoAII	apolipoprotein A2	apolipoprotein A-II	1q23.3	1	NC_000001.11	161222292	161223628	minus	4	107670
9606	Homo sapiens	623	0	live	BDKRB1	B1BKR, B1R, BKB1R, BKR1, BRADYB1	bradykinin receptor B1	B1 bradykinin receptor|BK-1 receptor|bradykinin B1 receptor|bradykinin receptor 1	14q32.2	14	NC_000014.9	96256210	96264763	plus	3	600337
9606	Homo sapiens	406893	0	live	MIR101-1	MIRN101-1, mir-101-1	microRNA 101-1	hsa-mir-101-1	1p31.3	1	NC_000001.11	65058434	65058508	minus	1	612511
9606	Homo sapiens	208	0	live	AKT2	HIHGHH, PKBB, PKBBETA, PRKBB, RAC-BETA	AKT serine/threonine kinase 2	RAC-beta serine/threonine-protein kinase|PKB beta|RAC-PK-beta|murine thymoma viral (v-akt) homolog-2|protein kinase Akt-2|protein kinase B beta|putative v-akt murine thymoma viral oncoprotein 2|rac protein kinase beta|v-akt murine thymoma viral oncogene homolog 2	19q13.2	19	NC_000019.10	40230317	40285345	minus	23	164731
9606	Homo sapiens	2882	0	live	GPX7	CL683, GPX6, GPx-7, GSHPx-7, NPGPx	glutathione peroxidase 7	glutathione peroxidase 7|glutathione peroxidase 6|non-selenocysteine containing phospholipid hydroperoxide glutathione peroxidase	1p32.3	1	NC_000001.11	52602371	52609051	plus	4	615784
9606	Homo sapiens	6121	0	live	RPE65	BCO3, LCA2, RP20, mRPE65, p63, rd12, sRPE65	retinoid isomerohydrolase RPE65	retinoid isomerohydrolase|BCO family, member 3|RBP-binding membrane protein|RPE65, retinoid isomerohydrolase|all-trans-retinyl-palmitate hydrolase|lutein isomerase|meso-zeaxanthin isomerase|retinal pigment epithelium specific protein 65|retinal pigment epithelium-specific 65 kDa protein|retinal pigment epithelium-specific protein 65kDa|retinitis pigmentosa 20 (autosomal recessive)|retinol isomera…	1p31.3	1	NC_000001.11	68428822	68449954	minus	14	180069
9606	Homo sapiens	6732	0	live	SRPK1	SFRSK1	SRSF protein kinase 1	SRSF protein kinase 1|SFRS protein kinase 1|SR-protein-specific kinase 1|serine/arginine-rich splicing factor kinase 1|serine/threonine-protein kinase SRPK1	6p21.31	6	NC_000006.12	35832966	35921098	minus	16	601939
9606	Homo sapiens	54870	0	live	QRICH1	AB-DIP, VERBRAS	glutamine rich 1	transcriptional regulator QRICH1|glutamine-rich protein 1	3p21.31	3	NC_000003.12	49029707	49094373	minus	13	617387
9606	Homo sapiens	2550	0	live	GABBR1	GABABR1-3, GB1, GPRC3A, GABBR1	gamma-aminobutyric acid type B receptor subunit 1	gamma-aminobutyric acid type B receptor subunit 1|GABA-B receptor, R1 subunit|gamma-aminobutyric acid (GABA) B receptor, 1|seven transmembrane helix receptor	6p22.1	6	NC_000006.12	29602238	29633183	minus	24	603540
9606	Homo sapiens	3909	0	live	LAMA3	BM600, E170, JEB2A, JEB2B, JEB2C, LAMNA, LOCS	laminin subunit alpha 3	laminin subunit alpha-3|BM600 150kD subunit|LAM3, alpha-3 subunit|epiligrin 170 kda subunit|epiligrin alpha 3 subunit|kalinin 165kD subunit|kalinin subunit alpha|laminin 5, alpha-3 subunit|laminin A3|laminin, alpha 3 (nicein (150kD), kalinin (165kD), BM600 (150kD), epilegrin)|laminin-5 alpha 3 chain|laminin-5 subunit alpha|laminin-6 subunit alpha|laminin-7 subunit alpha|nicein 150kD subunit|nicei…	18q11.2	18	NC_000018.10	23689453	23955066	plus	79	600805
9606	Homo sapiens	9619	0	live	ABCG1	ABC8, WHITE1	ATP binding cassette subfamily G member 1	ATP-binding cassette sub-family G member 1|ABC transporter 8|ATP-binding cassette transporter 8|ATP-binding cassette transporter member 1 of subfamily G|ATP-binding cassette, sub-family G (WHITE), member 1|homolog of Drosophila white|white protein homolog (ATP-binding cassette transporter 8)	21q22.3	21	NC_000021.9	42199689	42297244	plus	23	603076
9606	Homo sapiens	54708	0	live	MARCHF5	MARCH-V, MARCH5, MITOL, RNF153	membrane associated ring-CH-type finger 5	E3 ubiquitin-protein ligase MARCHF5|E3 ubiquitin-protein ligase MARCH5|RING-type E3 ubiquitin transferase MARCH5|RING-type E3 ubiquitin transferase MARCHF5|membrane associated ring finger 5|membrane-associated RING finger protein 5|membrane-associated RING-CH protein V|membrane-associated ring finger (C3HC4) 5|mitochondrial ubiquitin ligase|ring finger protein 153	10q23.32-q23.33	10	NC_000010.11	92291167	92353964	plus	7	610637
9606	Homo sapiens	8826	0	live	IQGAP1	HUMORFA01, SAR1, p195	IQ motif containing GTPase activating protein 1	ras GTPase-activating-like protein IQGAP1|RasGAP-like with IQ motifs	15q26.1	15	NC_000015.10	90388242	90502239	plus	39	603379
9606	Homo sapiens	153090	0	live	DAB2IP	AF9Q34, AIP-1, AIP1, DIP1/2	DAB2 interacting protein	disabled homolog 2-interacting protein|ASK-interacting protein 1|ASK1-interacting protein 1|DAB2 interaction protein|DOC-2/DAB2 interactive protein|nGAP-like protein	9q33.2	9	NC_000009.12	121567074	121785530	plus	18	609205
9606	Homo sapiens	9235	0	live	IL32	IL-32alpha, IL-32beta, IL-32delta, IL-32gamma, NK4, TAIF, TAIFa, TAIFb, TAIFc, TAIFd	interleukin 32	interleukin-32|interleukin-32 eta|interleukin-32 small|interleukin-32 theta|natural killer cell transcript 4|natural killer cells protein 4|tumor necrosis factor alpha-inducing factor	16p13.3	16	NC_000016.10	3065403	3069530	plus	6	606001
9606	Homo sapiens	831	0	live	CAST	BS-17, PLACK	calpastatin	calpastatin|calpain inhibitor|sperm BS-17 component	5q15	5	NC_000005.10	96662037	96774683	plus	36	114090
9606	Homo sapiens	5062	0	live	PAK2	KNO2, PAK65, PAKgamma	p21 (RAC1) activated kinase 2	serine/threonine-protein kinase PAK 2|PAK-2|S6/H4 kinase|gamma-PAK|p21 (CDKN1A)-activated kinase 2|p21 protein (Cdc42/Rac)-activated kinase 2|p21-activated kinase 2|p58	3q29	3	NC_000003.12	196739857	196832647	plus	17	605022
9606	Homo sapiens	4855	0	live	NOTCH4	INT3	notch receptor 4	neurogenic locus notch homolog protein 4|Notch homolog 4|notch 4	6p21.32	6	NC_000006.12	32194843	32224067	minus	31	164951
9606	Homo sapiens	3745	0	live	KCNB1	DEE26, DRK1, Kv2.1	potassium voltage-gated channel subfamily B member 1	potassium voltage-gated channel subfamily B member 1|delayed rectifier potassium channel 1|potassium voltage-gated channel, Shab-related subfamily, member 1|voltage-gated potassium channel subunit Kv2.1	20q13.13	20	NC_000020.11	49363877	49483362	minus	3	600397
9606	Homo sapiens	6777	0	live	STAT5B	GHISID2, STAT5	signal transducer and activator of transcription 5B	signal transducer and activator of transcription 5B|transcription factor STAT5B	17q21.2	17	NC_000017.11	42199177	42288370	minus	22	604260
9606	Homo sapiens	288	0	live	ANK3	ANKYRIN-G, MRT37	ankyrin 3	ankyrin-3|ankyrin 3, node of Ranvier (ankyrin G)	10q21.2	10	NC_000010.11	60026298	60733528	minus	50	600465
9606	Homo sapiens	79971	0	live	WLS	C1orf139, EVI, GPR177, MRP, ZKS, mig-14	Wnt ligand secretion mediator	protein wntless homolog|G protein-coupled receptor 177|integral membrane protein GPR177|protein evenness interrupted homolog|putative NF-kappa-B-activating protein 373|putative NFkB activating protein 373|wntless Wnt ligand secretion mediator	1p31.3	1	NC_000001.11	68098459	68232546	minus	13	611514
9606	Homo sapiens	890	0	live	CCNA2	CCN1, CCNA	cyclin A2	cyclin-A2|cyclin-A	4q27	4	NC_000004.12	121816444	121823883	minus	8	123835
9606	Homo sapiens	11231	0	live	SEC63	DNAJC23, ERdj2, PCLD2, PRO2507L, SEC63	SEC63 homolog, protein translocation regulator	translocation protein SEC63 homolog|SEC63 protein translocation regulator|SEC63-like protein	6q21	6	NC_000006.12	107867756	107958208	minus	22	608648
9606	Homo sapiens	3827	0	live	KNG1	BDK, BK, HAE6, HK, HMWK, KNG	kininogen 1	kininogen-1|alpha-2-thiol proteinase inhibitor|bradykinin|fitzgerald factor|high molecular weight kininogen|williams-Fitzgerald-Flaujeac factor	3q27.3	3	NC_000003.12	186717359	186744410	plus	10	612358
9606	Homo sapiens	7837	0	live	PXDN	ASGD7, COPOA, D2S448, D2S448E, MG50, PRG2, PXN, VPO, hsPxd01	peroxidasin	peroxidasin homolog|melanoma-associated antigen MG50|p53-responsive gene 2 protein|peroxidasin 1|vascular peroxidase 1	2p25.3	2	NC_000002.12	1631887	1744901	minus	25	605158
9606	Homo sapiens	1393	0	live	CRHBP	CRF-BP, CRFBP	corticotropin releasing hormone binding protein	corticotropin-releasing factor-binding protein|CRF-binding protein|CRH-BP	5q13.3	5	NC_000005.10	76953045	76981159	plus	9	122559
9606	Homo sapiens	6228	0	live	RPS23	BTDD, MABAS, MCINS, PAMAS, S23, uS12	ribosomal protein S23	40S ribosomal protein S23|homolog of yeast ribosomal protein S28|small ribosomal subunit protein uS12	5q14.2	5	NC_000005.10	82273320	82278354	minus	4	603683
9606	Homo sapiens	823	0	live	CAPN1	CANP, CANP1, CANPL1, SPG76, muCANP, muCL	calpain 1	calpain-1 catalytic subunit|CANP 1|calcium-activated neutral proteinase 1|calpain 1, (mu/I) large subunit|calpain mu-type|calpain, large polypeptide L1|calpain-1 large subunit|cell proliferation-inducing gene 30 protein|cell proliferation-inducing protein 30|micromolar-calpain	11q13.1	11	NC_000011.10	65181373	65212006	plus	25	114220
9606	Homo sapiens	4772	0	live	NFATC1	NF-ATC, NF-ATc1.2, NFAT2, NFATc	nuclear factor of activated T cells 1	nuclear factor of activated T-cells, cytoplasmic 1|NFAT transcription complex cytosolic component|nuclear factor of activated T-cells 'c'|nuclear factor of activated T-cells, cytoplasmic, calcineurin-dependent 1	18q23	18	NC_000018.10	79395930	79529323	plus	11	600489
9606	Homo sapiens	378884	0	live	NHLRC1	EPM2A, EPM2B, MALIN, bA204B7.2	NHL repeat containing E3 ubiquitin protein ligase 1	E3 ubiquitin-protein ligase NHLRC1|NHL repeat containing 1|NHL repeat-containing protein 1|RING-type E3 ubiquitin transferase NHLRC1	6p22.3	6	NC_000006.12	18120440	18122677	minus	1	608072
9606	Homo sapiens	9536	0	live	PTGES	MGST-IV, MGST1-L1, MGST1L1, MPGES, PGES, PIG12, PP102, PP1294, TP53I12, mPGES-1	prostaglandin E synthase	prostaglandin E synthase|MGST1-like 1|glutathione S-transferase 1-like 1|glutathione peroxidase PTGES|glutathione transferase PTGES|microsomal glutathione S-transferase 1-like 1|microsomal prostaglandin E synthase-1|p53-induced apoptosis protein 12|p53-induced gene 12 protein|tumor protein p53 inducible protein 12	9q34.11	9	NC_000009.12	129738349	129753042	minus	3	605172
9606	Homo sapiens	1460	0	live	CSNK2B	CK2B, CK2N, CSK2B, Ckb1, Ckb2, G5A, POBINDS	casein kinase 2 beta	casein kinase II subunit beta|CK II beta|CSNK2B-LY6G5B-1072|CSNK2B-LY6G5B-1103|CSNK2B-LY6G5B-532|CSNK2B-LY6G5B-560|CSNK2B-LY6G5B-562|Casein kinase II beta subunit|alternative name: G5a, phosvitin|casein kinase 2, beta polypeptide|phosvitin|protein G5a	6p21.33	6	NC_000006.12	31666080	31670067	plus	7	115441
9606	Homo sapiens	56848	0	live	SPHK2	SK 2, SK-2, SPK 2, SPK-2	sphingosine kinase 2	sphingosine kinase 2	19q13.33	19	NC_000019.10	48619506	48630405	plus	9	607092
9606	Homo sapiens	10131	0	live	TRAP1	HSP 75, HSP75, HSP90L, TRAP-1	TNF receptor associated protein 1	heat shock protein 75 kDa, mitochondrial|TNFR-associated protein 1|testicular tissue protein Li 209|tumor necrosis factor type 1 receptor-associated protein	16p13.3	16	NC_000016.10	3658037	3717524	minus	19	606219
9606	Homo sapiens	10211	0	live	FLOT1		flotillin 1	flotillin-1|integral membrane component of caveolae	6p21.33	6	NC_000006.12	30727709	30742687	minus	14	606998
9606	Homo sapiens	22846	0	live	VASH1	KIAA1036, TTCP 1	vasohibin 1	tubulinyl-Tyr carboxypeptidase 1|tubulin carboxypeptidase 1|tyrosine carboxypeptidase 1	14q24.3	14	NC_000014.9	76761468	76783015	plus	10	609011
9606	Homo sapiens	26003	0	live	GORASP2	GOLPH6, GRASP55, GRS2, p59	golgi reassembly stacking protein 2	Golgi reassembly-stacking protein 2|golgi phosphoprotein 6|golgi reassembly stacking protein 2, 55kDa	2q31.1	2	NC_000002.12	170928477	170967130	plus	11	608693
9606	Homo sapiens	2548	0	live	GAA	LYAG	alpha glucosidase	lysosomal alpha-glucosidase|acid maltase|aglucosidase alfa|glucosidase alpha, acid	17q25.3	17	NC_000017.11	80101581	80119881	plus	21	606800
9606	Homo sapiens	5338	0	live	PLD2	PLD1C	phospholipase D2	phospholipase D2|choline phosphatase 2|phosphatidylcholine-hydrolyzing phospholipase D2	17p13.2	17	NC_000017.11	4807152	4823430	plus	25	602384
9606	Homo sapiens	5564	0	live	PRKAB1	AMPK, HAMPKb	protein kinase AMP-activated non-catalytic subunit beta 1	5'-AMP-activated protein kinase subunit beta-1|5'-AMP-activated protein kinase beta-1 subunit|AMP-activated protein kinase beta subunit|AMPK beta -1 chain|AMPK beta 1|AMPK subunit beta-1|AMPKb|protein kinase, AMP-activated, beta 1 non-catalytic subunit|protein kinase, AMP-activated, noncatalytic, beta-1	12q24.23	12	NC_000012.12	119667952	119681619	plus	8	602740
9606	Homo sapiens	8660	0	live	IRS2	IRS-2	insulin receptor substrate 2	insulin receptor substrate 2	13q34	13	NC_000013.11	109752695	109786583	minus	2	600797
9606	Homo sapiens	7905	0	live	REEP5	C5orf18, D5S346, DP1, POB16, TB2, YOP1, Yip2e	receptor accessory protein 5	receptor expression-enhancing protein 5|deleted in polyposis 1|polyposis coli region hypothetical protein DP1|polyposis locus protein 1	5q22.2	5	NC_000005.10	112876385	112922227	minus	5	125265
9606	Homo sapiens	6098	0	live	ROS1	MCF3, ROS, c-ros-1	ROS proto-oncogene 1, receptor tyrosine kinase	proto-oncogene tyrosine-protein kinase ROS|ROS proto-oncogene 1 , receptor tyrosine kinase|c-ros oncogene 1 , receptor tyrosine kinase|proto-oncogene c-Ros-1|transmembrane tyrosine-specific protein kinase|v-ros avian UR2 sarcoma virus oncogene homolog 1	6q22.1	6	NC_000006.12	117287353	117425942	minus	46	165020
9606	Homo sapiens	7416	0	live	VDAC1	PORIN, VDAC-1	voltage dependent anion channel 1	voltage-dependent anion-selective channel protein 1|outer mitochondrial membrane protein porin 1|plasmalemmal porin|porin 31HL|porin 31HM|sperm binding protein 1a	5q31.1	5	NC_000005.10	133971871	134114540	minus	19	604492
9606	Homo sapiens	30009	0	live	TBX21	IMD88, T-PET, T-bet, TBET, TBLYM	T-box transcription factor 21	T-box transcription factor TBX21|T-box 21|T-box expressed in T cells|T-box protein 21|T-cell-specific T-box transcription factor T-bet|transcription factor TBLYM	17q21.32	17	NC_000017.11	47733236	47746122	plus	6	604895
9606	Homo sapiens	10452	0	live	TOMM40	C19orf1, D19S1177E, PER-EC1, PEREC1, TOM40	translocase of outer mitochondrial membrane 40	mitochondrial import receptor subunit TOM40 homolog|mitochondrial outer membrane protein|p38.5|protein Haymaker|translocase of outer membrane 40 kDa subunit homolog|translocase of outer mitochondrial membrane 40 homolog	19q13.32	19	NC_000019.10	44891254	44903689	plus	10	608061
9606	Homo sapiens	6235	0	live	RPS29	DBA13, S29, uS14	ribosomal protein S29	40S ribosomal protein S29|small ribosomal subunit protein uS14	14q21.3	14	NC_000014.9	49570988	49598710	minus	5	603633
9606	Homo sapiens	79876	0	live	UBA5	DEE44, EIEE44, SCAR24, THIFP1, UBE1DC1	ubiquitin like modifier activating enzyme 5	ubiquitin-like modifier-activating enzyme 5|UBA5, ubiquitin-activating enzyme E1 homolog|UFM1-activating enzyme|ubiquitin-activating enzyme 5|ubiquitin-activating enzyme E1 domain-containing protein 1|ubiquitin-activating enzyme E1-domain containing 1	3q22.1	3	NC_000003.12	132654430	132679794	plus	13	610552
9606	Homo sapiens	7879	0	live	RAB7A	CMT2B, PRO2706, RAB7	RAB7A, member RAS oncogene family	ras-related protein Rab-7a|RAB7, member RAS oncogene family|Ras-associated protein RAB7	3q21.3	3	NC_000003.12	128726183	128814798	plus	6	602298
9606	Homo sapiens	55000	0	live	TUG1	LINC00080, NCRNA00080, TI-227H	taurine up-regulated 1	taurine up-regulated 1|taurine upregulated gene 1	22q12.2	22	NC_000022.11	30969265	30979395	plus	4	614971
9606	Homo sapiens	253827	0	live	MSRB3	DFNB74	methionine sulfoxide reductase B3	methionine-R-sulfoxide reductase B3|methionine-R-sulfoxide reductase B3, mitochondrial	12q14.3	12	NC_000012.12	65278683	65466907	plus	10	613719
9606	Homo sapiens	4923	0	live	NTSR1	NTR	neurotensin receptor 1	neurotensin receptor type 1|NT-R-1|NTR1|NTRH|high-affinity levocabastine-insensitive neurotensin receptor|neurotensin receptor 1 (high affinity)	20q13.33	20	NC_000020.11	62708836	62762771	plus	4	162651
9606	Homo sapiens	9024	0	live	BRSK2	C11orf7, PEN11B, SAD-A, SAD1, SADA, STK29	BR serine/threonine kinase 2	serine/threonine-protein kinase BRSK2|BR serine/threonine-protein kinase 2|brain-selective kinase 2|brain-specific serine/threonine-protein kinase 2|protein kinase SAD1B|serine/threonine-protein kinase 29|serine/threonine-protein kinase SAD-A|testicular tissue protein Li 30	11p15.5	11	NC_000011.10	1389934	1462689	plus	25	609236
9606	Homo sapiens	5337	0	live	PLD1	CVDD, CVDP1	phospholipase D1	phospholipase D1|choline phosphatase 1|phosphatidylcholine-hydrolyzing phospholipase D1|phospholipase D1, phosphatidylcholine-specific	3q26.31	3	NC_000003.12	171600404	171810483	minus	35	602382
9606	Homo sapiens	427	0	live	ASAH1	AC, ACDase, ASAH, PHP, PHP32, SMAPME	N-acylsphingosine amidohydrolase 1	acid ceramidase|N-acylethanolamine hydrolase ASAH1|N-acylsphingosine amidohydrolase (acid ceramidase) 1|acid CDase|acylsphingosine deacylase|putative 32 kDa heart protein	8p22	8	NC_000008.11	18055992	18084961	minus	17	613468
9606	Homo sapiens	10652	0	live	YKT6		YKT6 v-SNARE homolog	synaptobrevin homolog YKT6|R-SNARE|SNARE protein Ykt6|YKT6 v-SNARE protein|YKT6, S. cerevisiae, homolog of	7p13	7	NC_000007.14	44200978	44214294	plus	8	606209
9606	Homo sapiens	53905	0	live	DUOX1	LNOX1, NOXEF1, THOX1	dual oxidase 1	dual oxidase 1|NADPH thyroid oxidase 1|flavoprotein NADPH oxidase|large NOX 1|long NOX 1|nicotinamide adenine dinucleotide phosphate oxidase|thyroid oxidase 1	15q21.1	15	NC_000015.10	45129994	45165574	plus	34	606758
9606	Homo sapiens	406950	0	live	MIR16-1	MIRN16-1, miRNA16-1, mir-16-1	microRNA 16-1	hsa-mir-16-1	13q14.2	13	NC_000013.11	50048973	50049061	minus	1	609704
9606	Homo sapiens	4504	0	live	MT3	GIF, GIFB, GRIF, ZnMT3	metallothionein 3	metallothionein-3|growth inhibitory factor|metallothionein 3 (growth inhibitory factor (neurotrophic))|metallothionein-III	16q13	16	NC_000016.10	56589528	56591085	plus	3	139255
9606	Homo sapiens	5074	0	live	PAWR	PAR4, Par-4	pro-apoptotic WT1 regulator	PRKC apoptosis WT1 regulator protein|PRKC, apoptosis, WT1, regulator|WT1-interacting protein|prostate apoptosis response protein 4|prostate apoptosis response protein PAR-4|prostate apoptosis response-4|transcriptional repressor PAR4	12q21.2	12	NC_000012.12	79584879	79690964	minus	13	601936
9606	Homo sapiens	140809	0	live	SRXN1	C20orf139, Npn3, SRX, SRX1	sulfiredoxin 1	sulfiredoxin-1	20p13	20	NC_000020.11	646615	653200	minus	2	617583
9606	Homo sapiens	574411	0	live	MIR451A	MIR451, MIRN451, hsa-mir-451, hsa-mir-451a, mir-451a	microRNA 451a	microRNA 451	17q11.2	17	NC_000017.11	28861369	28861440	minus	1	612071
9606	Homo sapiens	218	0	live	ALDH3A1	ALDH3, ALDHIII	aldehyde dehydrogenase 3 family member A1	aldehyde dehydrogenase, dimeric NADP-preferring|aldehyde dehydrogenase isozyme 3|aldehyde dehydrogenase type III|stomach aldehyde dehydrogenase	17p11.2	17	NC_000017.11	19737984	19748298	minus	12	100660
9606	Homo sapiens	406983	0	live	MIR200A	MIRN200A, mir-200a	microRNA 200a	hsa-mir-200a	1p36.33	1	NC_000001.11	1167863	1167952	plus	1	612090
9606	Homo sapiens	3301	0	live	DNAJA1	DJ-2, DjA1, HDJ2, HSDJ, HSJ-2, HSJ2, HSPF4, NEDD7, hDJ-2	DnaJ heat shock protein family (Hsp40) member A1	dnaJ homolog subfamily A member 1|DnaJ (Hsp40) homolog, subfamily A, member 1|dnaJ protein homolog 2|heat shock 40 kDa protein 4|heat shock protein J2|heat shock protein, DNAJ-like 2|human DnaJ protein 2|neural precursor cell expressed, developmentally down-regulated 7	9p21.1	9	NC_000009.12	33025273	33039907	plus	9	602837
9606	Homo sapiens	11096	0	live	ADAMTS5	ADAM-TS 11, ADAM-TS 5, ADAM-TS5, ADAMTS-11, ADAMTS-5, ADAMTS11, ADMP-2	ADAM metallopeptidase with thrombospondin type 1 motif 5	A disintegrin and metalloproteinase with thrombospondin motifs 5|a disintegrin and metalloproteinase with thrombospondin motifs 11|a disintegrin-like and metalloprotease (reprolysin type) with thrombospondin type 1 motif, 5 (aggrecanase-2)|aggrecanase-2	21q21.3	21	NC_000021.9	26917922	26967088	minus	8	605007
9606	Homo sapiens	1734	0	live	DIO2	5DII, D2, DIOII, SELENOY, SelY, TXDI2	iodothyronine deiodinase 2	type II iodothyronine deiodinase|deiodinase, iodothyronine type II|deiodinase-2|deiodonase-2|selenoprotein Y|thyroxine deiodinase, type II|type 2 DI|type 2 iodothyronine deiodinase|type-II 5'-deiodinase|type-II 5'deiodinase	14q31.1	14	NC_000014.9	80197526	80231057	minus	7	601413
9606	Homo sapiens	322	0	live	APBB1	FE65, MGC:9072, RIR	amyloid beta precursor protein binding family B member 1	amyloid beta precursor protein binding family B member 1|adaptor protein FE65a2|amyloid beta (A4) precursor protein-binding, family B, member 1 (Fe65)|stat-like protein	11p15.4	11	NC_000011.10	6395124	6419453	minus	19	602709
9606	Homo sapiens	6546	0	live	SLC8A1	NCX1	solute carrier family 8 member A1	sodium/calcium exchanger 1|Na(+)/Ca(2+)-exchange protein 1|Na+/Ca++ exchanger|Na+/Ca2+ exchanger|solute carrier family 8 (sodium/calcium exchanger), member 1|solute carrier family 8 member 1	2p22.1	2	NC_000002.12	40097270	40512435	minus	16	182305
9606	Homo sapiens	55503	0	live	TRPV6	ABP/ZF, CAT1, CATL, ECAC2, HRPTTN, HSA277909, LP6728, ZFAB	transient receptor potential cation channel subfamily V member 6	transient receptor potential cation channel subfamily V member 6|Alu-binding protein with zinc finger domain|calcium transport protein 1|calcium transporter-like protein|epithelial apical membrane calcium transporter/channel CaT1|epithelial calcium channel 2	7q34	7	NC_000007.14	142871208	142885745	minus	15	606680
9606	Homo sapiens	5954	0	live	RCN1	HEL-S-84, PIG20, RCAL, RCN	reticulocalbin 1	reticulocalbin-1|epididymis secretory protein Li 84|proliferation-inducing gene 20|reticulocalbin 1, EF-hand calcium binding domain	11p13	11	NC_000011.10	32091074	32105722	plus	6	602735
9606	Homo sapiens	382	0	live	ARF6		ADP ribosylation factor 6	ADP-ribosylation factor 6	14q21.3	14	NC_000014.9	49893082	49897054	plus	2	600464
9606	Homo sapiens	54361	0	live	WNT4	SERKAL, WNT-4	Wnt family member 4	protein Wnt-4|wingless-type MMTV integration site family, member 4	1p36.12	1	NC_000001.11	22117313	22143097	minus	7	603490
9606	Homo sapiens	3482	0	live	IGF2R	CD222, CI-M6PR, CIMPR, M6P-R, M6P/IGF2R, MPR 300, MPR1, MPR300, MPRI	insulin like growth factor 2 receptor	cation-independent mannose-6-phosphate receptor|300 kDa mannose 6-phosphate receptor|CI Man-6-P receptor|IGF-II receptor|M6P/IGF2 receptor|insulin-like growth factor II receptor	6q25.3	6	NC_000006.12	159969082	160111504	plus	48	147280
9606	Homo sapiens	23327	0	live	NEDD4L	NEDD4-2, NEDD4.2, PVNH7, RSP5, hNEDD4-2	NEDD4 like E3 ubiquitin protein ligase	E3 ubiquitin-protein ligase NEDD4-like|HECT-type E3 ubiquitin transferase NED4L|neural precursor cell expressed, developmentally down-regulated 4-like, E3 ubiquitin protein ligase|ubiquitin-protein ligase Rsp5	18q21.31	18	NC_000018.10	58044226	58401540	plus	43	606384
9606	Homo sapiens	5122	0	live	PCSK1	BMIQ12, NEC1, PC1, PC1/3, PC3, SPC3	proprotein convertase subtilisin/kexin type 1	neuroendocrine convertase 1|prohormone convertase 1|prohormone convertase 3|proprotein convertase 1/3	5q15	5	NC_000005.10	96390333	96433248	minus	15	162150
9606	Homo sapiens	9261	0	live	MAPKAPK2	MAPKAP-K2, MK-2, MK2	MAPK activated protein kinase 2	MAP kinase-activated protein kinase 2|MAPKAP kinase 2|mitogen-activated protein kinase-activated protein kinase 2	1q32.1	1	NC_000001.11	206684905	206734281	plus	11	602006
9606	Homo sapiens	7317	0	live	UBA1	A1S9, A1S9T, A1ST, AMCX1, CFAP124, GXP1, POC20, SMAX2A, UBE1, UBE1X, VEXAS, UBA1	ubiquitin like modifier activating enzyme 1	ubiquitin-like modifier-activating enzyme 1|A1S9T and BN75 temperature sensitivity complementing|POC20 centriolar protein homolog|UBA1, ubiquitin-activating enzyme E1 homolog A|testicular secretory protein Li 63	Xp11.3	X	NC_000023.11	47190847	47215128	plus	32	314370
9606	Homo sapiens	3280	0	live	HES1	HES-1, HHL, HRY, bHLHb39	hes family bHLH transcription factor 1	transcription factor HES-1|class B basic helix-loop-helix protein 39|hairy homolog|hairy-like protein	3q29	3	NC_000003.12	194136148	194138732	plus	4	139605
9606	Homo sapiens	10017	0	live	BCL2L10	BCL-B, Boo, Diva, bcl2-L-10	BCL2 like 10	bcl-2-like protein 10|BCL2-like 10 (apoptosis facilitator)|anti-apoptotic protein Boo|anti-apoptotic protein NrH|apoptosis regulator Bcl-B|death inducer binding to vBcl-2 and Apaf-1	15q21.2	15	NC_000015.10	52109263	52112775	minus	2	606910
9606	Homo sapiens	5910	0	live	RAP1GDS1	GDS1, SmgGDS	Rap1 GTPase-GDP dissociation stimulator 1	rap1 GTPase-GDP dissociation stimulator 1|RAP1, GTP-GDP dissociation stimulator 1|SMG GDS protein|SMG P21 stimulatory GDP/GTP exchange protein|exchange factor smgGDS	4q23	4	NC_000004.12	98261384	98443858	plus	17	179502
9606	Homo sapiens	1859	0	live	DYRK1A	DYRK, DYRK1, HP86, MNB, MNBH, MRD7	dual specificity tyrosine phosphorylation regulated kinase 1A	dual specificity tyrosine-phosphorylation-regulated kinase 1A|MNB/DYRK protein kinase|dual specificity YAK1-related kinase|dual specificity tyrosine-(Y)-phosphorylation regulated kinase 1A|mnb protein kinase homolog hp86|protein kinase minibrain homolog|serine/threonine kinase MNB|serine/threonine-specific protein kinase	21q22.13	21	NC_000021.9	37365573	37526358	plus	21	600855
9606	Homo sapiens	10484	0	live	SEC23A	CLSD, hSec23A	SEC23 homolog A, COPII coat complex component	protein transport protein Sec23A|SEC23-related protein A|Sec23 homolog A, coat complex II component	14q21.1	14	NC_000014.9	39031919	39103235	minus	22	610511
9606	Homo sapiens	48	0	live	ACO1	ACONS, HEL60, IREB1, IREBP, IREBP1, IRP1	aconitase 1	cytoplasmic aconitate hydratase|aconitase 1, soluble|aconitate hydratase, cytoplasmic|citrate hydro-lyase|cytoplasmic aconitase|cytosplasmic aconitase|epididymis luminal protein 60|epididymis secretory sperm binding protein|ferritin repressor protein|iron regulatory protein 1|iron-responsive element-binding protein 1|soluble aconitase	9p21.1	9	NC_000009.12	32384643	32454769	plus	23	100880
9606	Homo sapiens	239	0	live	ALOX12	12-LOX, 12S-LOX, LOG12	arachidonate 12-lipoxygenase, 12S type	polyunsaturated fatty acid lipoxygenase ALOX12|12S-lipoxygenase|Arachidonate 12-lipoxygenase, 12S-type|arachidonate (12S)-lipoxygenase|arachidonate (15S)-lipoxygenase|arachidonate 15-lipoxygenase,15S-type|linoleate 13S-lipoxygenase|lipoxin synthase 12-LO|platelet 12-LOX|platelet-type 12-lipoxygenase|platelet-type lipoxygenase 12	17p13.1	17	NC_000017.11	6996049	7010754	plus	14	152391
9606	Homo sapiens	84236	0	live	RHBDD1	RHBDL4, RRP4	rhomboid domain containing 1	rhomboid-related protein 4|rhomboid domain-containing protein 1|rhomboid-like protein 4	2q36.3	2	NC_000002.12	226800159	226999210	plus	15	617515
9606	Homo sapiens	55908	0	live	ANGPTL8	C19orf80, PRO1185, PVPA599, RIFL, TD26	angiopoietin like 8	angiopoietin-like protein 8|hepatocellular carcinoma-associated gene TD26|hepatocellular carcinoma-associated protein TD26|lipasin|refeeding-induced fat and liver protein	19p13.2	19	NC_000019.10	11239619	11241943	plus	4	616223
9606	Homo sapiens	1655	0	live	DDX5	G17P1, HLR1, HUMP68, p68	DEAD-box helicase 5	probable ATP-dependent RNA helicase DDX5|ATP-dependent RNA helicase DDX5|DEAD (Asp-Glu-Ala-Asp) box helicase 5|DEAD (Asp-Glu-Ala-Asp) box polypeptide 5|DEAD box protein 5|DEAD box-5|DEAD/H (Asp-Glu-Ala-Asp/His) box polypeptide 5 (RNA helicase, 68kD)|RNA helicase p68	17q23.3	17	NC_000017.11	64498254	64506866	minus	16	180630
9606	Homo sapiens	729238	0	live	SFTPA2	COLEC5, ILD2, PSAP, PSP-A, PSPA, SFTP1B, SP-2A, SP-A, SPA2, SPAII, SFTPA2	surfactant protein A2	pulmonary surfactant-associated protein A2|35 kDa pulmonary surfactant-associated protein|alveolar proteinosis protein|collectin 5|surfactant, pulmonary-associated protein A2A	10q22.3	10	NC_000010.11	79555852	79560407	minus	7	178642
9606	Homo sapiens	6009	0	live	RHEB	RHEB2	Ras homolog, mTORC1 binding	GTP-binding protein Rheb|Ras homolog enriched in brain 2	7q36.1	7	NC_000007.14	151466012	151519895	minus	11	601293
9606	Homo sapiens	4644	0	live	MYO5A	GS1, MYH12, MYO5, MYR12	myosin VA	unconventional myosin-Va|dilute myosin heavy chain, non-muscle|myosin V|myosin VA (heavy chain 12, myoxin)|myosin, heavy polypeptide kinase|myosin-12|myosin-Va|myoxin	15q21.2	15	NC_000015.10	52307283	52529050	minus	45	160777
9606	Homo sapiens	3811	0	live	KIR3DL1	CD158E1, KIR, KIR2DL5B/S1, NKAT-3, NKAT3, NKB1, NKB1B, KIR3DL1	killer cell immunoglobulin like receptor, three Ig domains and long cytoplasmic tail 1	killer cell immunoglobulin-like receptor 3DL1|CD158 antigen-like family member E|HLA-BW4-specific inhibitory NK cell receptor|KIR antigen 3DL1|KIR2DL5B*00601|KIR2DL5B*00805|KIR2DL5B*011|KIR3DL1*00101|KIR3DL1*00401|KIR3DL1*00501|KIR3DL1*00701|KIR3DL1*063|KIR3DL2*00101|KIR3DL2*00103|KIR3DL2*00202|killer cell immunoglobulin-like receptor, three domains, long cytoplasmic tail, 1|natural killer-associ…	19q13.42	19	NC_000019.10	54816438	54830778	plus	9	604946
9606	Homo sapiens	253782	0	live	CERS6	CERS5, LASS6	ceramide synthase 6	ceramide synthase 6|LAG1 homolog, ceramide synthase 6|longevity assurance homolog 6|sphingoid base N-palmitoyltransferase CERS6	2q24.3	2	NC_000002.12	168456272	168775134	plus	13	615336
9606	Homo sapiens	83636	0	live	C19orf12	MPAN, NBIA3, NBIA4, SPG43	chromosome 19 open reading frame 12	protein C19orf12|membrane protein-associated neurodegeneration|neurodegeneration with brain iron accumulation 3	19q12	19	NC_000019.10	29698886	29715789	minus	7	614297
9606	Homo sapiens	407026	0	live	MIR29C	MIRN29C, miRNA29C, mir-29c	microRNA 29c	hsa-mir-29c	1q32.2	1	NC_000001.11	207801852	207801939	minus	1	610784
9606	Homo sapiens	359	0	live	AQP2	AQP-CD, NDI2, WCH-CD	aquaporin 2	aquaporin-2|ADH water channel|AQP-2|aquaporin 2 (collecting duct)|aquaporin-CD|collecting duct water channel protein|water channel protein for renal collecting duct|water-channel aquaporin 2	12q13.12	12	NC_000012.12	49950737	49958878	plus	4	107777
9606	Homo sapiens	5046	0	live	PCSK6	PACE4, SPC4	proprotein convertase subtilisin/kexin type 6	proprotein convertase subtilisin/kexin type 6|paired basic amino acid cleaving enzyme 4|paired basic amino acid cleaving system 4|subtilisin-like proprotein convertase 4|subtilisin/kexin-like protease PACE4	15q26.3	15	NC_000015.10	101303933	101489707	minus	24	167405
9606	Homo sapiens	9965	0	live	FGF19		fibroblast growth factor 19	fibroblast growth factor 19|FGF-19	11q13.3	11	NC_000011.10	69698238	69704022	minus	3	603891
9606	Homo sapiens	407015	0	live	MIR26A1	MIR26A, MIRN26A1, mir-26a-1	microRNA 26a-1	hsa-mir-26a-1	3p22.2	3	NC_000003.12	37969404	37969480	plus	1	612151
9606	Homo sapiens	7311	0	live	UBA52	CEP52, HUBCEP52, L40, RPL40	ubiquitin A-52 residue ribosomal protein fusion product 1	ubiquitin-60S ribosomal protein L40|ubiquitin carboxyl extension protein 52|ubiquitin-52 amino acid fusion protein|ubiquitin-CEP52	19p13.11	19	NC_000019.10	18563766	18577550	plus	7	191321
9606	Homo sapiens	5446	0	live	PON3		paraoxonase 3	serum paraoxonase/lactonase 3|arylesterase 3|paraoxanase-3	7q21.3	7	NC_000007.14	95359872	95396375	minus	9	602720
9606	Homo sapiens	10869	0	live	USP19	ZMYND9	ubiquitin specific peptidase 19	ubiquitin carboxyl-terminal hydrolase 19|deubiquitinating enzyme 19|ubiquitin specific protease 19|ubiquitin thioesterase 19|ubiquitin thiolesterase 19|ubiquitin-specific-processing protease 19|zinc finger MYND domain-containing protein 9	3p21.31	3	NC_000003.12	49108050	49120823	minus	28	614471
9606	Homo sapiens	4257	0	live	MGST1	GST12, MGST, MGST-I, PMAN	microsomal glutathione S-transferase 1	microsomal glutathione S-transferase 1|glutathione S-transferase 12|microsomal GST-1|microsomal GST-I|peritoneal metastasis associated long noncoding RNA	12p12.3	12	NC_000012.12	16347115	16593331	plus	13	138330
9606	Homo sapiens	81631	0	live	MAP1LC3B	ATG8F, LC3B, MAP1A/1BLC3-a, MAP1LC3B	microtubule associated protein 1 light chain 3 beta	microtubule-associated proteins 1A/1B light chain 3B|MAP1 light chain 3-like protein 2|MAP1A/MAP1B LC3 B|MAP1A/MAP1B light chain 3 B|autophagy-related ubiquitin-like modifier LC3 B	16q24.2	16	NC_000016.10	87392336	87404774	plus	4	609604
9606	Homo sapiens	407037	0	live	MIR320A	MIRN320, MIRN320A, hsa-mir-320a, mir-320a	microRNA 320a	hsa-mir-320|microRNA 320	8p21.3	8	NC_000008.11	22244966	22245037	minus	1	614112
9606	Homo sapiens	126129	0	live	CPT1C	CATL1, CPT1-B, CPT1P, CPTI-B, CPTIC, SPG73	carnitine palmitoyltransferase 1C	carnitine O-palmitoyltransferase 1, brain isoform|carnitine palmitoyltransferase I related C	19q13.33	19	NC_000019.10	49690662	49713731	plus	24	608846
9606	Homo sapiens	5923	0	live	RASGRF1	CDC25, CDC25L, GNRP, GRF1, GRF55, H-GRF55, PP13187, ras-GRF1	Ras protein specific guanine nucleotide releasing factor 1	ras-specific guanine nucleotide-releasing factor 1|CDC25 like|Ras-specific guanine nucleotide-releasing factor, CDC25 homolog|Ras-specific nucleotide exchange factor CDC25|guanine nucleotide exchange factor|guanine nucleotide-releasing factor 1|guanine nucleotide-releasing factor, 55 kD|guanine nucleotide-releasing protein	15q25.1	15	NC_000015.10	78959906	79090780	minus	31	606600
9606	Homo sapiens	1081	0	live	CGA	CG-ALPHA, FSHA, GPA1, GPHA1, GPHa, HCG, LHA, TSHA	glycoprotein hormones, alpha polypeptide	glycoprotein hormones alpha chain|FSH-alpha|LSH-alpha|TSH-alpha|anterior pituitary glycoprotein hormones common subunit alpha|choriogonadotropin alpha chain|chorionic gonadotrophin subunit alpha|chorionic gonadotropin, alpha polypeptide|follicle-stimulating hormone alpha chain|follicle-stimulating hormone alpha subunit|follitropin alpha chain|luteinizing hormone alpha chain|lutropin alpha chain|t…	6q14.3	6	NC_000006.12	87085498	87095106	minus	5	118850
9606	Homo sapiens	80279	0	live	CDK5RAP3	C53, HSF-27, IC53, LZAP, MST016, OK/SW-cl.114, PP1553	CDK5 regulatory subunit associated protein 3	CDK5 regulatory subunit-associated protein 3|CDK5 regulatory subunit associated protein IC53-2|LXXLL/leucine-zipper-containing ARF-binding protein|LXXLL/leucine-zipper-containing ARFbinding protein|ischemic heart CDK5 activator-binding protein C53	17q21.32	17	NC_000017.11	47967904	47981781	plus	16	608202
9606	Homo sapiens	378	0	live	ARF4	ARF2	ADP ribosylation factor 4	ADP-ribosylation factor 4|ADP-ribosylation factor 2	3p14.3	3	NC_000003.12	57571363	57597344	minus	6	601177
9606	Homo sapiens	406884	0	live	MIRLET7B	LET7B, MIRNLET7B, hsa-let-7b, let-7b	microRNA let-7b		22q13.31	22	NC_000022.11	46113686	46113768	plus	1	611249
9606	Homo sapiens	57650	0	live	CIP2A	KIAA1524, NOCIVA, p90	cellular inhibitor of PP2A	protein CIP2A|cancerous inhibitor of PP2A|cancerous inhibitor of protein phosphatase 2A|cell proliferation regulating inhibitor of protein phosphatase 2A|p90 autoantigen	3q13.13	3	NC_000003.12	108549864	108589438	minus	21	610643
9606	Homo sapiens	3170	0	live	FOXA2	HNF-3-beta, HNF3B, TCF3B	forkhead box A2	hepatocyte nuclear factor 3-beta|forkhead box protein A2|hepatic nuclear factor-3-beta|transcription factor 3B	20p11.21	20	NC_000020.11	22580998	22585490	minus	4	600288
9606	Homo sapiens	11124	0	live	FAF1	CGI-03, HFAF1s, UBXD12, UBXN3A, hFAF1	Fas associated factor 1	FAS-associated factor 1|Fas (TNFRSF6) associated factor 1|TNFRSF6-associated factor 1|UBX domain protein 3A|UBX domain-containing protein 12|UBX domain-containing protein 3A	1p32.3	1	NC_000001.11	50437028	50960267	minus	23	604460
9606	Homo sapiens	3487	0	live	IGFBP4	BP-4, HT29-IGFBP, IBP4, IGFBP-4	insulin like growth factor binding protein 4	insulin-like growth factor-binding protein 4|IBP-4|IGF-binding protein 4	17q21.2	17	NC_000017.11	40443450	40457725	plus	4	146733
9606	Homo sapiens	8000	0	live	PSCA	PRO232, lncPSCA	prostate stem cell antigen	prostate stem cell antigen	8q24.3	8	NC_000008.11	142670297	142682725	plus	4	602470
9606	Homo sapiens	5179	0	live	PENK	PE-A, PENK	proenkephalin	proenkephalin-A|enkephalin A|peptide F|preproenkephalin	8q12.1	8	NC_000008.11	56440957	56446641	minus	4	131330
9606	Homo sapiens	6717	0	live	SRI	CP-22, CP22, SCN, V19	sorcin	sorcin|22 kDa protein|H_RG167B05.1|calcium binding protein amplified in mutlidrug-resistant cells	7q21.12	7	NC_000007.14	88205115	88226976	minus	9	182520
9606	Homo sapiens	1300	0	live	COL10A1		collagen type X alpha 1 chain	collagen alpha-1(X) chain|Schmid metaphyseal chondrodysplasia|collagen X, alpha-1 polypeptide|collagen, type X, alpha 1	6q22.1	6	NC_000006.12	116118909	116217129	minus	6	120110
9606	Homo sapiens	7178	0	live	TPT1	HRF, TCTP, p02, p23	tumor protein, translationally-controlled 1	translationally-controlled tumor protein|fortilin|histamine-releasing factor	13q14.13	13	NC_000013.11	45333471	45341183	minus	6	600763
9606	Homo sapiens	23471	0	live	TRAM1	PNAS8, TRAM, TRAMP	translocation associated membrane protein 1	translocating chain-associated membrane protein 1|translocating chain-associating membrane protein|translocation-associating membrane protein 1	8q13.3	8	NC_000008.11	70573218	70608416	minus	13	605190
9606	Homo sapiens	818	0	live	CAMK2G	CAMK, CAMK-II, CAMKG, MRD59	calcium/calmodulin dependent protein kinase II gamma	calcium/calmodulin-dependent protein kinase type II subunit gamma|caMK-II subunit gamma|calcium/calmodulin-dependent protein kinase (CaM kinase) II gamma	10q22.2	10	NC_000010.11	73812501	73874555	minus	25	602123
9606	Homo sapiens	2773	0	live	GNAI3	87U6, ARCND1, HG1A	G protein subunit alpha i3	guanine nucleotide-binding protein G(i) subunit alpha-3|g(i) alpha-3|guanine nucleotide binding protein (G protein), alpha inhibiting activity polypeptide 3|guanine nucleotide-binding protein G(i) subunit alpha|guanine nucleotide-binding protein G(k) subunit alpha|heterotrimeric guanine nucleotide-binding protein 1A	1p13.3	1	NC_000001.11	109548615	109600195	plus	9	139370
9606	Homo sapiens	10733	0	live	PLK4	MCCRP2, SAK, STK18	polo like kinase 4	serine/threonine-protein kinase PLK4|Snk akin kinase|serine/threonine-protein kinase 18|serine/threonine-protein kinase Sak	4q28.1	4	NC_000004.12	127880893	127899224	plus	18	605031
9606	Homo sapiens	1937	0	live	EEF1G	EF1G, GIG35	eukaryotic translation elongation factor 1 gamma	elongation factor 1-gamma|EF-1-gamma|PRO1608|eEF-1B gamma|pancreatic tumor-related protein|translation elongation factor eEF-1 gamma chain	11q12.3	11	NC_000011.10	62559596	62573891	minus	10	130593
9606	Homo sapiens	6770	0	live	STAR	STARD1	steroidogenic acute regulatory protein	steroidogenic acute regulatory protein, mitochondrial|START domain containing 1|START domain-containing protein 1|StAR related lipid transfer (START) domain containing 1|cholesterol trafficker|mitochondrial steroid acute regulatory protein|steroid acute regulatory protein|steroidogenic acute regulator|testis secretory sperm-binding protein Li 241mP	8p11.23	8	NC_000008.11	38142700	38150952	minus	7	600617
9606	Homo sapiens	2752	0	live	GLUL	GLNS, GS, PIG43, PIG59	glutamate-ammonia ligase	glutamine synthetase|cell proliferation-inducing protein 59|glutamate decarboxylase|glutamine synthase|palmitoyltransferase GLUL|proliferation-inducing protein 43	1q25.3	1	NC_000001.11	182378098	182391790	minus	9	138290
9606	Homo sapiens	3183	0	live	HNRNPC	C1, C2, HNRNP, HNRPC, SNRPC	heterogeneous nuclear ribonucleoprotein C	heterogeneous nuclear ribonucleoproteins C1/C2|heterogeneous nuclear ribonucleoprotein C (C1/C2)|hnRNP C1/C2|nuclear ribonucleoprotein particle C1 protein|nuclear ribonucleoprotein particle C2 protein	14q11.2	14	NC_000014.9	21209147	21269442	minus	11	164020
9606	Homo sapiens	1284	0	live	COL4A2	BSVD2, ICH, POREN2	collagen type IV alpha 2 chain	collagen alpha-2(IV) chain|canstatin	13q34	13	NC_000013.11	110307284	110513209	plus	48	120090
9606	Homo sapiens	10162	0	live	LPCAT3	C3F, LPCAT, LPLAT 5, LPLAT12, LPSAT, MBOAT5, OACT5, nessy	lysophosphatidylcholine acyltransferase 3	lysophospholipid acyltransferase 5|1-acylglycerophosphocholine O-acyltransferase|1-acylglycerophosphoethanolamine O-acyltransferase|1-acylglycerophosphoserine O-acyltransferase|O-acyltransferase (membrane bound) domain containing 5|O-acyltransferase domain-containing protein 5|lyso-PC acyltransferase 3|lyso-PS acyltransferase|lysophosphatidylserine acyltransferase|lysophospholipid acyltransferase…	12p13.31	12	NC_000012.12	6976185	7018476	minus	13	611950
9606	Homo sapiens	92949	0	live	ADAMTSL1	ADAMTSL-1, ADAMTSR1, C9orf94, PUNCTIN	ADAMTS like 1	ADAMTS-like protein 1|ADAM-TS related protein 1|punctin-1	9p22.2-p22.1	9	NC_000009.12	17906633	18910950	plus	39	609198
9606	Homo sapiens	2861	0	live	GPR37	EDNRBL, PAELR, hET(B)R-LP	G protein-coupled receptor 37	prosaposin receptor GPR37|ETBR-LP-1|G protein-coupled receptor 37 (endothelin receptor type B-like)|Parkin-associated endothelin receptor-like receptor|endothelin B receptor-like protein 1|probable G-protein coupled receptor 37	7q31.33	7	NC_000007.14	124743885	124765792	minus	2	602583
9606	Homo sapiens	7991	0	live	TUSC3	D8S1992, M33, MRT22, MRT7, MagT2, N33, OST3A, SLC58A2	tumor suppressor candidate 3	tumor suppressor candidate 3|dolichyl-diphosphooligosaccharide--protein glycosyltransferase subunit TUSC3|magnesium uptake/transporter TUSC3|oligosaccharyl transferase subunit TUSC3|oligosaccharyltransferase 3 homolog A|putative prostate cancer tumor suppressor	8p22	8	NC_000008.11	15540087	15766649	plus	13	601385
9606	Homo sapiens	7555	0	live	CNBP	CNBP1, DM2, PROMM, RNF163, ZCCHC22, ZNF9	CCHC-type zinc finger nucleic acid binding protein	CCHC-type zinc finger nucleic acid binding protein|cellular nucleic acid-binding protein|erythroid differentiation-related|sterol regulatory element-binding protein|zinc finger protein 273|zinc finger protein 9 (a cellular retroviral nucleic acid binding protein)	3q21.3	3	NC_000003.12	129167827	129183896	minus	5	116955
9606	Homo sapiens	6623	0	live	SNCG	BCSG1, SR	synuclein gamma	gamma-synuclein|-synuclein|E pound-synuclein|breast cancer-specific gene 1 protein|persyn|synoretin|synuclein, gamma (breast cancer-specific protein 1)	10q23.2	10	NC_000010.11	86955759	86963258	plus	7	602998
9606	Homo sapiens	2217	0	live	FCGRT	FCRN, FcgammaRn, alpha-chain	Fc gamma receptor and transporter	IgG receptor FcRn large subunit p51|Fc fragment of IgG receptor and transporter|Fc fragment of IgG, receptor, transporter, alpha|FcRn alpha chain|IgG Fc fragment receptor transporter alpha chain|heavy chain of the major histocompatibility complex class I-like Fc receptor|immunoglobulin receptor, intestinal, heavy chain|major histocompatibility complex class I-like Fc receptor|neonatal Fc receptor…	19q13.33	19	NC_000019.10	49512661	49526428	plus	9	601437
9606	Homo sapiens	154807	0	live	VKORC1L1		vitamin K epoxide reductase complex subunit 1 like 1	vitamin K epoxide reductase complex subunit 1-like protein 1|VKORC1-like protein 1	7q11.21	7	NC_000007.14	65865772	65959558	plus	6	608838
9606	Homo sapiens	1453	0	live	CSNK1D	ASPS, CKI-delta, CKId, CKIdelta, FASPS2, HCKID	casein kinase 1 delta	casein kinase I isoform delta|casein kinase I|tau-protein kinase CSNK1D	17q25.3	17	NC_000017.11	82239019	82273750	minus	14	600864
9606	Homo sapiens	57531	0	live	HACE1	SPPRS	HECT domain and ankyrin repeat containing E3 ubiquitin protein ligase 1	E3 ubiquitin-protein ligase HACE1|HECT-type E3 ubiquitin transferase HACE1	6q16.3	6	NC_000006.12	104728094	104859919	minus	27	610876
9606	Homo sapiens	950	0	live	SCARB2	AMRF, CD36L2, EPM4, HLGP85, LGP85, LIMP-2, LIMPII, SR-BII	scavenger receptor class B member 2	lysosome membrane protein 2|85 kDa lysosomal membrane sialoglycoprotein|85 kDa lysosomal sialoglycoprotein scavenger receptor class B, member 2|CD36 antigen (collagen type I receptor, thrombospondin receptor)-like 2 (lysosomal integral membrane protein II)|CD36 antigen-like 2|LIMP II|lysosome membrane protein II	4q21.1	4	NC_000004.12	76158737	76234532	minus	14	602257
9606	Homo sapiens	6342	0	live	SCP2	NLTP, NSL-TP, SCOX, SCP-2, SCP-CHI, SCP-X, SCPX	sterol carrier protein 2	sterol carrier protein 2|SCP-2/3-oxoacyl-CoA thiolase|SCP-2/thiolase|acetyl-CoA C-myristoyltransferase|epididymis secretory sperm binding protein|non-specific lipid-transfer protein|propanoyl-CoA C-acyltransferase|sterol carrier protein X|straight-chain acyl-CoA oxidase	1p32.3	1	NC_000001.11	52927276	53051698	plus	19	184755
9606	Homo sapiens	29904	0	live	EEF2K	CaMKIII, HSU93850, eEF-2K	eukaryotic elongation factor 2 kinase	eukaryotic elongation factor 2 kinase|alternative protein EEF2K|calcium/calmodulin-dependent eukaryotic elongation factor-2 kinase|calmodulin-dependent protein kinase III|eEF-2 kinase|elongation factor-2 kinase|eukaroytic elongation factor 2 kinase	16p12.2	16	NC_000016.10	22206278	22288738	plus	18	606968
9606	Homo sapiens	27067	0	live	STAU2	39K2, 39K3	staufen double-stranded RNA binding protein 2	double-stranded RNA-binding protein Staufen homolog 2|staufen homolog 2|staufen, RNA binding protein, homolog 2	8q21.11	8	NC_000008.11	73420369	73747480	minus	17	605920
9606	Homo sapiens	10269	0	live	ZMPSTE24	FACE-1, FACE1, HGPS, PRO1, RSDM1, STE24, Ste24p	zinc metallopeptidase STE24	CAAX prenyl protease 1 homolog|farnesylated proteins-converting enzyme 1|prenyl protein-specific endoprotease 1|zinc metallopeptidase STE24 homolog|zinc metalloproteinase Ste24 homolog	1p34.2	1	NC_000001.11	40258236	40294180	plus	12	606480
9606	Homo sapiens	1996	0	live	ELAVL4	HUD, PNEM	ELAV like RNA binding protein 4	ELAV-like protein 4|ELAV (embryonic lethal, abnormal vision, Drosophila)-like 4 (Hu antigen D)|ELAV like neuron-specific RNA binding protein 4|Hu antigen D|paraneoplastic encephalomyelitis antigen HuD	1p33-p32.3	1	NC_000001.11	50048055	50203772	plus	16	168360
9606	Homo sapiens	284119	0	live	CAVIN1	CAVIN, CGL4, FKSG13, PTRF, cavin-1	caveolae associated protein 1	caveolae-associated protein 1|RNA polymerase I and transcript release factor|TTF-I interacting peptide 12|congenital generalized lipodystrophy 4|polymerase I and transcript release factor	17q21.2	17	NC_000017.11	42402449	42423256	minus	3	603198
9606	Homo sapiens	665	0	live	BNIP3L	BNIP3a, NIX	BCL2 interacting protein 3 like	BCL2/adenovirus E1B 19 kDa protein-interacting protein 3-like|BCL2/adenovirus E1B 19 kDa protein-interacting protein 3A|BCL2/adenovirus E1B 19-kd protein-interacting protein 3a|BCL2/adenovirus E1B 19kDa interacting protein 3 like|NIP-3-like protein X|NIP3-like protein X|NIP3L|adenovirus E1B19k-binding protein B5	8p21.2	8	NC_000008.11	26383054	26413127	plus	7	605368
9606	Homo sapiens	1459	0	live	CSNK2A2	CK2A2, CK2alpha', CSNK2A1	casein kinase 2 alpha 2	casein kinase II subunit alpha'|CK II alpha'|casein kinase 2 alpha'|casein kinase 2, alpha prime polypeptide	16q21	16	NC_000016.10	58157907	58198106	minus	13	115442
9606	Homo sapiens	253017	0	live	TECRL	CPVT3, GPSN2L, SRD5A2L2, TERL	trans-2,3-enoyl-CoA reductase like	trans-2,3-enoyl-CoA reductase-like|glycoprotein, synaptic 2-like|steroid 5 alpha-reductase 2-like 2|steroid 5-alpha-reductase 2-like 2 protein	4q13.1	4	NC_000004.12	64276298	64409460	minus	15	617242
9606	Homo sapiens	11342	0	live	RNF13	DEE73, EIEE73, RZF	ring finger protein 13	E3 ubiquitin-protein ligase RNF13|RING zinc finger protein|RING-type E3 ubiquitin transferase RNF13	3q25.1	3	NC_000003.12	149812688	149962139	plus	15	609247
9606	Homo sapiens	1831	0	live	TSC22D3	DIP, DSIPI, GILZ, TSC-22R	TSC22 domain family member 3	TSC22 domain family protein 3|DSIP-immunoreactive leucine zipper protein|DSIP-immunoreactive peptide|TSC-22 related protein|TSC-22-like protein|delta sleep-inducing peptide immunoreactor|glucocorticoid-induced leucine zipper protein	Xq22.3	X	NC_000023.11	107713221	107777086	minus	8	300506
9606	Homo sapiens	81037	0	live	CLPTM1L	CRR9	CLPTM1 like	lipid scramblase CLPTM1L|cleft lip and palate transmembrane protein 1-like protein|CLPTM1-like protein|cisplatin resistance related protein CRR9p|cisplatin resistance-related protein 9	5p15.33	5	NC_000005.10	1317752	1345099	minus	18	612585
9606	Homo sapiens	2326	0	live	FMO1		flavin containing dimethylaniline monoxygenase 1	dimethylaniline monooxygenase [N-oxide-forming] 1|FMO 1|Flavin-containing monooxygenase 1 (fetal liver)|dimethylaniline oxidase 1|fetal hepatic flavin-containing monooxygenase 1|flavin containing monooxygenase 1	1q24.3	1	NC_000001.11	171248494	171285978	plus	12	136130
9606	Homo sapiens	3359	0	live	HTR3A	5-HT-3, 5-HT3A, 5-HT3R, 5HT3R, HTR3	5-hydroxytryptamine receptor 3A	5-hydroxytryptamine receptor 3A|5-hydroxytryptamine (serotonin) receptor 3A, ionotropic|5-hydroxytryptamine receptor 3|5HT3 serotonin receptor|serotonin receptor 3A|serotonin-gated ion channel receptor	11q23.2	11	NC_000011.10	113975108	113990313	plus	10	182139
9606	Homo sapiens	2530	0	live	FUT8	CDGF, CDGF1	fucosyltransferase 8	alpha-(1,6)-fucosyltransferase|GDP-L-Fuc:N-acetyl-beta-D-glucosaminide alpha1,6-fucosyltransferase|GDP-fucose--glycoprotein fucosyltransferase|alpha1-6FucT|fucosyltransferase 8 (alpha (1,6) fucosyltransferase)|glycoprotein 6-alpha-L-fucosyltransferase	14q23.3	14	NC_000014.9	65356842	65744121	plus	20	602589
9606	Homo sapiens	4481	0	live	MSR1	CD204, SCARA1, SR-A, SR-AI, SR-AII, SR-AIII, SRA, phSR1, phSR2	macrophage scavenger receptor 1	macrophage scavenger receptor types I and II|macrophage acetylated LDL receptor I and II|macrophage scavenger receptor type III|scavenger receptor class A member 1	8p22	8	NC_000008.11	16107881	16192651	minus	12	153622
9606	Homo sapiens	160418	0	live	TMTC3	LIS8, SMILE	transmembrane O-mannosyltransferase targeting cadherins 3	protein O-mannosyl-transferase TMTC3|transmembrane and TPR repeat-containing protein 3|transmembrane and tetratricopeptide repeat containing 3	12q21.32	12	NC_000012.12	88142307	88199887	plus	15	617218
9606	Homo sapiens	406961	0	live	MIR185	MIRN185, miR-185	microRNA 185	hsa-mir-185	22q11.21	22	NC_000022.11	20033139	20033220	plus	1	615576
9606	Homo sapiens	30818	0	live	KCNIP3	CSEN, DREAM, KCHIP3	potassium voltage-gated channel interacting protein 3	calsenilin|A-type potassium channel modulatory protein 3|DRE-antagonist modulator|Kv channel interacting protein 3, calsenilin|calsenilin, presenilin-binding protein, EF hand transcription factor|kv channel-interacting protein 3|potassium channel interacting protein 3	2q11.1	2	NC_000002.12	95297347	95386077	plus	10	604662
9606	Homo sapiens	5716	0	live	PSMD10	dJ889N15.2, p28, p28(GANK)	proteasome 26S subunit, non-ATPase 10	26S proteasome non-ATPase regulatory subunit 10|26S proteasome regulatory subunit p28|ankyrin repeat protein|gankyrin|hepatocellular carcinoma-associated protein p28-II|proteasome (prosome, macropain) 26S subunit, non-ATPase, 10	Xq22.3	X	NC_000023.11	108084207	108091542	minus	5	300880
9606	Homo sapiens	51124	0	live	IER3IP1	HSPC039, MEDS, PRO2309	immediate early response 3 interacting protein 1	immediate early response 3-interacting protein 1	18q21.1	18	NC_000018.10	47152834	47176364	minus	3	609382
9606	Homo sapiens	55627	0	live	SMPD4	NEDMABA, NEDMEBA, NET13, NSMASE-3, NSMASE3, SKNY	sphingomyelin phosphodiesterase 4	sphingomyelin phosphodiesterase 4|neutral sphingomyelinase 3|neutral sphingomyelinase III|sphingomyelin phosphodiesterase 4, neutral membrane (neutral sphingomyelinase-3)	2q21.1	2	NC_000002.12	130151392	130181757	minus	21	610457
9606	Homo sapiens	51185	0	live	CRBN	MRT2, MRT2A	cereblon	protein cereblon|protein x 0001	3p26.2	3	NC_000003.12	3149633	3179717	minus	12	609262
9606	Homo sapiens	89885	0	live	FATE1	CT43, FATE	fetal and adult testis expressed 1	fetal and adult testis-expressed transcript protein|BJ-HCC-2 antigen|cancer/testis antigen 43|tumor antigen BJ-HCC-2	Xq28	X	NC_000023.11	151716035	151723194	plus	5	300450
9606	Homo sapiens	1491	0	live	CTH	CGL, CSE	cystathionine gamma-lyase	cystathionine gamma-lyase|cystathionase (cystathionine gamma-lyase)|cysteine desulfhydrase|cysteine-protein sulfhydrase|gamma-cystathionase|homocysteine desulfhydrase|homoserine deaminase|homoserine dehydratase	1p31.1	1	NC_000001.11	70411268	70439851	plus	13	607657
9606	Homo sapiens	6286	0	live	S100P	MIG9	S100 calcium binding protein P	protein S100-P|migration-inducing gene 9 protein|protein S100-E	4p16.1	4	NC_000004.12	6693878	6697170	plus	2	600614
9606	Homo sapiens	8893	0	live	EIF2B5	CACH, CLE, EIF-2B, EIF2Bepsilon, LVWM	eukaryotic translation initiation factor 2B subunit epsilon	translation initiation factor eIF-2B subunit epsilon|eIF-2B GDP-GTP exchange factor subunit epsilon|eukaryotic translation initiation factor 2B, subunit 5 epsilon, 82kDa	3q27.1	3	NC_000003.12	184135358	184145311	plus	17	603945
9606	Homo sapiens	345611	0	live	IRGM	IFI11, LRG-47, LRG47, IRGM	immunity related GTPase M	immunity-related GTPase family M protein|LPS-stimulated RAW 264.7 macrophage protein 47 homolog|LRG-47-like protein|immunity-related GTPase family, M1|interferon-inducible protein 1	5q33.1	5	NC_000005.10	150846521	150902402	plus	5	608212
9606	Homo sapiens	51763	0	live	INPP5K	MDCCAID, PPS, SKIP	inositol polyphosphate-5-phosphatase K	inositol polyphosphate 5-phosphatase K|phosphatidylinositol-3,4,5-trisphosphate 5-phosphatase|phosphatidylinositol-4,5-bisphosphate 5-phosphatase|skeletal muscle and kidney-enriched inositol phosphatase	17p13.3	17	NC_000017.11	1494577	1516612	minus	14	607875
9606	Homo sapiens	5732	0	live	PTGER2	EP2	prostaglandin E receptor 2	prostaglandin E2 receptor EP2 subtype|PGE receptor EP2 subtype|PGE2 receptor EP2 subtype|prostaglandin E receptor 2 (subtype EP2), 53kD|prostaglandin E receptor 2 (subtype EP2), 53kDa|prostanoid EP2 receptor	14q22.1	14	NC_000014.9	52314312	52328598	plus	2	176804
9606	Homo sapiens	23192	0	live	ATG4B	APG4B, AUTL1, HsAPG4B	autophagy related 4B cysteine peptidase	cysteine protease ATG4B|APG4 autophagy 4 homolog B|ATG4 autophagy related 4 homolog B|AUT-like 1 cysteine endopeptidase|autophagin-1|autophagy-related cysteine endopeptidase 1|autophagy-related protein 4 homolog B|hAPG4B	2q37.3	2	NC_000002.12	241637693	241673857	plus	15	611338
9606	Homo sapiens	23197	0	live	FAF2	ETEA, UBXD8, UBXN3B	Fas associated factor family member 2	FAS-associated factor 2|UBX domain containing 8|UBX domain protein 3B|UBX domain-containing protein 3B|UBX domain-containing protein 8|expressed in T-cells and eosinophils in atopic dermatitis	5q35.2	5	NC_000005.10	176448385	176510074	plus	11	616935
9606	Homo sapiens	494327	0	live	MIR378A	MIR378, MIRN378, hsa-mir-378, hsa-mir-378a, miRNA378	microRNA 378a	microRNA 378	5q32	5	NC_000005.10	149732825	149732890	plus	1	611957
9606	Homo sapiens	8065	0	live	CUL5	CUL-5, VACM-1, VACM1	cullin 5	cullin-5|Cullin-5 (vasopressin-activated calcium-mobilizing receptor-1)|Vasopressin-activated calcium-mobilizing receptor-1|vasopressin-activated calcium-mobilizing receptor 1	11q22.3	11	NC_000011.10	108008898	108107761	plus	21	601741
9606	Homo sapiens	4069	0	live	LYZ	LYZF1, LZM	lysozyme	lysozyme C|1,4-beta-N-acetylmuramidase C|c-type lysozyme|lysozyme F1	12q15	12	NC_000012.12	69348381	69354234	plus	4	153450
9606	Homo sapiens	5873	0	live	RAB27A	GS2, HsT18676, RAB27, RAM	RAB27A, member RAS oncogene family	ras-related protein Rab-27A|GTP-binding protein Ram|mutant Ras-related protein Rab-27A|rab-27	15q21.3	15	NC_000015.10	55202966	55289813	minus	13	603868
9606	Homo sapiens	25825	0	live	BACE2	AEPLC, ALP56, ASP1, ASP21, BAE2, CDA13, CEAP1, DRAP	beta-secretase 2	beta-secretase 2|56 kDa aspartic-like protease|Down syndrome region aspartic protease|SLCO3A1/BACE2 fusion|aspartyl protease 1|beta-site APP-cleaving enzyme 2|beta-site amyloid beta A4 precursor protein-cleaving enzyme 2|memapsin-1|membrane-associated aspartic protease 1|theta-secretase|transmembrane aspartic proteinase Asp1	21q22.2-q22.3	21	NC_000021.9	41168160	41282530	plus	11	605668
9606	Homo sapiens	80328	0	live	ULBP2	ALCAN-alpha, N2DL2, NKG2DL2, RAET1H, RAET1L	UL16 binding protein 2	UL16-binding protein 2|NKG2D ligand 2|retinoic acid early transcript 1H|retinoic acid early transcript 1L	6q25.1	6	NC_000006.12	149942014	149949235	plus	5	605698
9606	Homo sapiens	2770	0	live	GNAI1	Gi, HG1B, NEDHISB	G protein subunit alpha i1	guanine nucleotide-binding protein G(i) subunit alpha-1|Gi1 protein alpha subunit|adenylate cyclase-inhibiting G alpha protein|guanine nucleotide binding protein (G protein), alpha inhibiting activity polypeptide 1|heterotrimeric guanine nucleotide-binding protein 1B	7q21.11	7	NC_000007.14	80134831	80226181	plus	9	139310
9606	Homo sapiens	406993	0	live	MIR211	MIRN211, mir-211	microRNA 211	hsa-mir-211	15q13.3	15	NC_000015.10	31065032	31065141	minus	1	613753
9606	Homo sapiens	87178	0	live	PNPT1	COXPD13, DFNB70, OLD35, PNPASE, SCA25, old-35	polyribonucleotide nucleotidyltransferase 1	polyribonucleotide nucleotidyltransferase 1, mitochondrial|3'-5' RNA exonuclease OLD35|PNPase 1|PNPase old-35|polynucleotide phosphorylase 1|polynucleotide phosphorylase-like protein	2p16.1	2	NC_000002.12	55634061	55693844	minus	29	610316
9606	Homo sapiens	1114	0	live	CHGB	SCG1	chromogranin B	secretogranin-1|cgB|secretogranin B|secretogranin I|sgI	20p12.3	20	NC_000020.11	5911510	5925353	plus	5	118920
9606	Homo sapiens	56246	0	live	MRAP	B27, C21orf61, FALP, FGD2, GCCD2	melanocortin 2 receptor accessory protein	melanocortin-2 receptor accessory protein|fat cell-specific low molecular weight protein|fat tissue-specific low MW protein	21q22.11	21	NC_000021.9	32291813	32314784	plus	6	609196
9606	Homo sapiens	116150	0	live	NUS1	C6orf68, CDG1AA, MGC:7199, MRD55, NgBR, TANGO14	NUS1 dehydrodolichyl diphosphate synthase subunit	dehydrodolichyl diphosphate synthase complex subunit NUS1|Nogo-B receptor|cis-prenyltransferase subunit NgBR|dehydrodolichyl diphosphate syntase complex subunit NUS1|di-trans,poly-cis-decaprenylcistransferase|nuclear undecaprenyl pyrophosphate synthase 1 homolog|transport and golgi organization 14 homolog	6q22.1	6	NC_000006.12	117675469	117710727	plus	5	610463
9606	Homo sapiens	7130	0	live	TNFAIP6	TSG-6, TSG6	TNF alpha induced protein 6	tumor necrosis factor-inducible gene 6 protein|TNF-stimulated gene 6 protein|hyaluronate-binding protein|tumor necrosis factor alpha-inducible protein 6|tumor necrosis factor, alpha induced protein 6|tumor necrosis factor-stimulated gene-6 protein	2q23.3	2	NC_000002.12	151357592	151381340	plus	7	600410
9606	Homo sapiens	10445	0	live	MCRS1	ICP22BP, INO80Q, MCRS2, MSP58, P78	microspherule protein 1	microspherule protein 1|58 kDa microspherule protein|INO80 complex subunit J|INO80 complex subunit Q|cell cycle-regulated factor (78 kDa)|cell cycle-regulated factor p78	12q13.12	12	NC_000012.12	49558299	49568142	minus	17	609504
9606	Homo sapiens	23643	0	live	LY96	ESOP-1, MD-2, MD2, ly-96	lymphocyte antigen 96	lymphocyte antigen 96|myeloid differentiation protein-2|protein MD-2	8q21.11	8	NC_000008.11	73991392	74099857	plus	8	605243
9606	Homo sapiens	9547	0	live	CXCL14	BMAC, BRAK, KEC, KS1, MIP-2g, MIP2G, NJAC, SCYB14	C-X-C motif chemokine ligand 14	C-X-C motif chemokine 14|CXC chemokine in breast and kidney|MIP-2 gamma|bolekine|breast and kidney|chemokine (C-X-C motif) ligand 14|chemokine BRAK|small inducible cytokine subfamily B (Cys-X-Cys), member 14 (BRAK)|small-inducible cytokine B14|tumor-suppressing chemokine	5q31.1	5	NC_000005.10	135570679	135578991	minus	4	604186
9606	Homo sapiens	116085	0	live	SLC22A12	OAT4L, RST, URAT1	solute carrier family 22 member 12	solute carrier family 22 member 12|organic anion transporter 4-like protein|renal-specific transporter|solute carrier family 22 (organic anion/cation transporter), member 12|solute carrier family 22 (organic anion/urate transporter), member 12|urate anion exchanger 1|urate transporter 1|urate:anion antiporter SLC22A12	11q13.1	11	NC_000011.10	64591220	64602344	plus	9	607096
9606	Homo sapiens	4985	0	live	OPRD1	DOP, DOR, DOR1, OPRD	opioid receptor delta 1	delta-type opioid receptor|D-OR-1|DOR-1|delta opioid receptor 1	1p35.3	1	NC_000001.11	28812170	28871267	plus	3	165195
9606	Homo sapiens	1776	0	live	DNASE1L3	DHP2, DNAS1L3, LSD, SLEB16	deoxyribonuclease 1 like 3	deoxyribonuclease gamma|DNase I homolog protein 2|DNase I homolog protein DHP2|DNase I-like 3|DNase gamma|LS-DNase|Liver and spleen DNase|deoxyribonuclease I-like 3|deoxyribonuclease I-like III	3p14.3	3	NC_000003.12	58192257	58210972	minus	8	602244
9606	Homo sapiens	224	0	live	ALDH3A2	ALDH10, FALDH, SLS	aldehyde dehydrogenase 3 family member A2	aldehyde dehydrogenase family 3 member A2|aldehyde dehydrogenase 10|fatty aldehyde dehydrogenase|microsomal aldehyde dehydrogenase	17p11.2	17	NC_000017.11	19648136	19677596	plus	14	609523
9606	Homo sapiens	5967	0	live	REG1A	ICRF, P19, PSP, PSPS, PSPS1, PTP, REG	regenerating family member 1 alpha	lithostathine-1-alpha|REG-1-alpha|islet cells regeneration factor|islet of langerhans regenerating protein|pancreatic stone protein, secretory|pancreatic thread protein|protein-X|regenerating islet-derived protein 1-alpha|regenerating protein I alpha	2p12	2	NC_000002.12	79120488	79123409	plus	6	167770
9606	Homo sapiens	1488	0	live	CTBP2		C-terminal binding protein 2	C-terminal-binding protein 2|ribeye	10q26.13	10	NC_000010.11	124984317	125162463	minus	26	602619
9606	Homo sapiens	8560	0	live	DEGS1	DEGS, DEGS-1, DES1, Des-1, FADS7, HLD18, MIG15, MLD	delta 4-desaturase, sphingolipid 1	sphingolipid delta(4)-desaturase DES1|cell migration-inducing gene 15 protein|degenerative spermatocyte homolog 1, lipid desaturase|degenerative spermatocyte homolog, lipid desaturase|dihydroceramide desaturase 1|membrane fatty acid (lipid) desaturase|membrane lipid desaturase|migration-inducing gene 15 protein|retinol isomerase|sphingolipid delta 4 desaturase|sphingolipid delta(4)-desaturase 1	1q42.11	1	NC_000001.11	224183240	224193441	plus	5	615843
9606	Homo sapiens	1834	0	live	DSPP	DFNA39, DGI1, DMP3, DPP, DSP	dentin sialophosphoprotein	dentin sialophosphoprotein|deafness, autosomal dominant 39|dentin phosphophoryn|dentin phosphoprotein|dentin phosphoryn|dentin sialoprotein	4q22.1	4	NC_000004.12	87608529	87616873	plus	5	125485
9606	Homo sapiens	23753	0	live	SDF2L1		stromal cell derived factor 2 like 1	stromal cell-derived factor 2-like protein 1|PWP1-interacting protein 8|SDF2-like 1|SDF2-like protein 1|dihydropyrimidinase-like 2	22q11.21	22	NC_000022.11	21642302	21644299	plus	3	607551
9606	Homo sapiens	7957	0	live	EPM2A	EPM2, MELF	EPM2A glucan phosphatase, laforin	laforin|EPM2A, laforin glucan phosphatase|LAFPTPase|epilepsy, progressive myoclonus type 2, Lafora disease (laforin)|epilepsy, progressive myoclonus type 2A, Lafora disease (laforin)|glucan phosphatase|glycogen phosphatase|lafora PTPase	6q24.3	6	NC_000006.12	145383353	145736023	minus	15	607566
9606	Homo sapiens	6233	0	live	RPS27A	CEP80, HEL112, S27A, UBA80, UBC, UBCEP1, UBCEP80	ribosomal protein S27a	ubiquitin-40S ribosomal protein S27a|40S ribosomal protein S27a|epididymis luminal protein 112|ubiquitin C|ubiquitin and ribosomal protein S27a|ubiquitin carboxyl extension protein 80|ubiquitin-CEP80	2p16.1	2	NC_000002.12	55231903	55235853	plus	7	191343
9606	Homo sapiens	5516	0	live	PPP2CB	PP2Abeta, PP2CB	protein phosphatase 2 catalytic subunit beta	serine/threonine-protein phosphatase 2A catalytic subunit beta isoform|PP2A-beta|protein phosphatase 2, catalytic subunit, beta isozyme|protein phosphatase type 2A catalytic subunit|testicular tissue protein Li 146	8p12	8	NC_000008.11	30785616	30812818	minus	7	176916
9606	Homo sapiens	8694	0	live	DGAT1	ARAT, ARGP1, DGAT, DIAR7	diacylglycerol O-acyltransferase 1	diacylglycerol O-acyltransferase 1|ACAT related gene product 1|acyl coenzyme A:cholesterol acyltransferase related gene 1|acyl-CoA retinol O-fatty-acyltransferase|acyl-CoA:diacylglycerol acyltransferase|diglyceride acyltransferase	8q24.3	8	NC_000008.11	144314584	144326852	minus	21	604900
9606	Homo sapiens	8692	0	live	HYAL2	LUCA2	hyaluronidase 2	hyaluronidase-2|PH-20 homolog|PH20 homolog|hyal-2|hyaluronoglucosaminidase 2|lung carcinoma protein 2|lysosomal hyaluronidase	3p21.31	3	NC_000003.12	50317808	50322745	minus	6	603551
9606	Homo sapiens	11331	0	live	PHB2	BAP, BCAP37, Bap37, PNAS-141, REA, hBAP, p22	prohibitin 2	prohibitin-2|B cell receptor associated protein 37|B-cell associated protein|B-cell receptor-associated protein BAP37|D-prohibitin|repressor of estrogen receptor activity	12p13.31	12	NC_000012.12	6965327	6970753	minus	11	610704
9606	Homo sapiens	29761	0	live	USP25	USP21	ubiquitin specific peptidase 25	ubiquitin carboxyl-terminal hydrolase 25|USP on chromosome 21|deubiquitinating enzyme 25|ubiquitin thioesterase 25|ubiquitin thiolesterase 25|ubiquitin-specific processing protease 25	21q21.1	21	NC_000021.9	15729982	15880064	plus	30	604736
9606	Homo sapiens	10458	0	live	BAIAP2	BAP2, FLAF3, IRSP53, WAML	BAR/IMD domain containing adaptor protein 2	brain-specific angiogenesis inhibitor 1-associated protein 2|BAI1 associated protein 2|IRS-58|IRSp53/58|WASP and MIM like|fas ligand-associated factor 3|insulin receptor substrate of 53 kDa|insulin receptor substrate p53/p58|insulin receptor substrate protein of 53 kDa	17q25.3	17	NC_000017.11	81035151	81117434	plus	26	605475
9606	Homo sapiens	3988	0	live	LIPA	CESD, LAL	lipase A, lysosomal acid type	lysosomal acid lipase/cholesteryl ester hydrolase|acid cholesteryl ester hydrolase|cholesterol ester hydrolase|cholesteryl esterase|lipase A, lysosomal acid, cholesterol esterase|lysosomal acid lipase|sterol esterase	10q23.31	10	NC_000010.11	89213572	89251775	minus	10	613497
9606	Homo sapiens	1056	0	live	CEL	BAL, BSDL, BSSLL, CEase, FAP, FAPP, LIPA, MODY8, CEL	carboxyl ester lipase	bile salt-activated lipase|bucelipase|carboxyl ester hydrolase|carboxyl ester lipase (bile salt-stimulated lipase)|cholesterol esterase|fetoacinar pancreatic protein|lysophospholipase, pancreatic|sterol esterase	9q34.13	9	NC_000009.12	133061981	133071861	plus	11	114840
9606	Homo sapiens	6610	0	live	SMPD2	ISC1, NSMASE, NSMASE1	sphingomyelin phosphodiesterase 2	sphingomyelin phosphodiesterase 2|N-SMase|lyso-PAF-PLC|lyso-platelet-activating factor-phospholipase C|neutral sphingomyelinase	6q21	6	NC_000006.12	109440724	109443919	plus	10	603498
9606	Homo sapiens	11320	0	live	MGAT4A	GNT-IV, GNT-IVA, GnT-4a	alpha-1,3-mannosyl-glycoprotein 4-beta-N-acetylglucosaminyltransferase A	alpha-1,3-mannosyl-glycoprotein 4-beta-N-acetylglucosaminyltransferase A|N-acetylglucosaminyltransferase IVa|N-glycosyl-oligosaccharide-glycoprotein N-acetylglucosaminyltransferase IVa|UDP-GlcNAc:a-1,3-D-mannoside b-1,4-acetylglucosaminyltransferase IV|UDP-N-acetylglucosamine: alpha-1,3-D-mannoside beta-1,4-N-acetylglucosaminyltransferase IVa|UDP-N-acetylglucosamine:alpha1,3-d-mannoside beta1,4-N…	2q11.2	2	NC_000002.12	98619106	98731132	minus	17	604623
9606	Homo sapiens	287	0	live	ANK2	ANK-2, CFAP87, FAP87, LQT4, brank-2	ankyrin 2	ankyrin-2|ankyrin 2, neuronal|ankyrin B|ankyrin, brain|ankyrin-2, nonerythrocytic|non-erythroid ankyrin	4q25-q26	4	NC_000004.12	112705622	113383736	plus	61	106410
9606	Homo sapiens	8406	0	live	SRPX	DRS, ETX1, HEL-S-83p1, SRPX	sushi repeat containing protein X-linked	sushi repeat-containing protein SRPX|epididymis secretory sperm binding protein Li 83p|sushi-repeat-containing protein, X chromosome	Xp11.4	X	NC_000023.11	38149339	38220871	minus	11	300187
9606	Homo sapiens	1733	0	live	DIO1	5DI, THMA2, TXDI1	iodothyronine deiodinase 1	type I iodothyronine deiodinase|DIOI|deiodinase, iodothyronine type I|iodothyronine deiodinase type 1|selenoprotein DIO1|thyroxine 5'-deiodinase|thyroxine deiodinase type I (selenoprotein)|type 1 DI|type-I 5'-deiodinase	1p32.3	1	NC_000001.11	53894187	53911086	plus	5	147892
9606	Homo sapiens	5355	0	live	PLP2	A4, A4LSB	proteolipid protein 2	proteolipid protein 2|A4 differentiation-dependent protein|differentiation-dependent protein A4|intestinal membrane A4 protein|proteolipid protein 2 (colonic epithelium-enriched)	Xp11.23	X	NC_000023.11	49171898	49175235	plus	5	300112
9606	Homo sapiens	2993	0	live	GYPA	CD235a, GPA, GPErik, GPSAT, HGpMiV, HGpMiXI, HGpSta(C), MN, MNS, PAS-2	glycophorin A (MNS blood group)	glycophorin-A|MN sialoglycoprotein|Mi.V glycoprotein (24 AA)|erythroid-lineage-specific membrane sialoglycoprotein|glycophorin A (MN blood group)|glycophorin A, GPA|glycophorin Erik|glycophorin MiI|glycophorin MiV|glycophorin SAT|glycophorin Sta type C|recombinant glycophorin A-B Miltenberger-DR|sialoglycoprotein alpha	4q31.21	4	NC_000004.12	144109303	144140718	minus	8	617922
9606	Homo sapiens	442908	0	live	MIR340	MIRN340, hsa-mir-340, mir-340	microRNA 340		5q35.3	5	NC_000005.10	180015303	180015397	minus	1
9606	Homo sapiens	1395	0	live	CRHR2	CRF-RB, CRF2, CRFR2, HM-CRF	corticotropin releasing hormone receptor 2	corticotropin-releasing factor receptor 2|CRH-R2	7p14.3	7	NC_000007.14	30651942	30700103	minus	16	602034
9606	Homo sapiens	440	0	live	ASNS	ASNSD, TS11	asparagine synthetase (glutamine-hydrolyzing)	asparagine synthetase [glutamine-hydrolyzing]|TS11 cell cycle control protein|glutamine-dependent asparagine synthetase	7q21.3	7	NC_000007.14	97851677	97928441	minus	16	108370
9606	Homo sapiens	90411	0	live	MCFD2	F5F8D, F5F8D2, LMAN1IP, SDNSF	multiple coagulation factor deficiency 2, ER cargo receptor complex subunit	multiple coagulation factor deficiency protein 2|neural stem cell-derived neuronal survival protein	2p21	2	NC_000002.12	46901870	46941855	minus	7	607788
9606	Homo sapiens	10193	0	live	RNF41	FLRF, NRDP1, SBBI03	ring finger protein 41	E3 ubiquitin-protein ligase NRDP1|RING-type E3 ubiquitin transferase NRDP1|fetal liver ring finger|neuregulin receptor degradation protein-1|ring finger protein 41, E3 ubiquitin protein ligase	12q13.3	12	NC_000012.12	56202179	56221969	minus	10	620051
9606	Homo sapiens	54788	0	live	DNAJB12	DJ10	DnaJ heat shock protein family (Hsp40) member B12	dnaJ homolog subfamily B member 12|DnaJ (Hsp40) homolog, subfamily B, member 12	10q22.1	10	NC_000010.11	72332863	72354919	minus	9	608376
9606	Homo sapiens	145226	0	live	RDH12	LCA13, RP53, SDR7C2	retinol dehydrogenase 12	retinol dehydrogenase 12|all-trans and 9-cis retinol dehydrogenase|retinol dehydrogenase 12 (all-trans/9-cis/11-cis)|retinol dehydrogenase 12, all-trans and 9-cis|short chain dehydrogenase/reductase family 7C member 2	14q24.1	14	NC_000014.9	67701886	67734451	plus	9	608830
9606	Homo sapiens	7436	0	live	VLDLR	CAMRQ1, CARMQ1, CHRMQ1, VLDL-RCH, VLDLR	very low density lipoprotein receptor	very low-density lipoprotein receptor|VLDL receptor	9p24.2	9	NC_000009.12	2621787	2660056	plus	19	192977
9606	Homo sapiens	27433	0	live	TOR2A	TORP1	torsin family 2 member A	prosalusin|salusin-beta|torsin-2A|torsin-related protein 1	9q34.11	9	NC_000009.12	127731524	127735294	minus	5	608052
9606	Homo sapiens	91304	0	live	TMEM259	ASBABP1, C19orf6, MBRL, MEMBRALIN, R32184_3	transmembrane protein 259	membralin|aspecific BCL2 ARE-binding protein 1	19p13.3	19	NC_000019.10	1009653	1021123	minus	11	611011
9606	Homo sapiens	4641	0	live	MYO1C	MMI-beta, MMIb, MyoIC, NMI, myr2	myosin IC	unconventional myosin-Ic|myosin-I beta|myosin-Ic|nuclear myosin I	17p13.3	17	NC_000017.11	1464186	1492686	minus	40	606538
9606	Homo sapiens	83939	0	live	EIF2A	CDA02, EIF-2A, MST089, MSTP004, MSTP089	eukaryotic translation initiation factor 2A	eukaryotic translation initiation factor 2A|65 kDa eukaryotic translation initiation factor 2A|eukaryotic translation initiation factor 2A, 65kDa	3q25.1	3	NC_000003.12	150546787	150586016	plus	15	609234
9606	Homo sapiens	7086	0	live	TKT	HEL-S-48, HEL107, SDDHD, TK1, TKT	transketolase	transketolase|epididymis luminal protein 107|epididymis secretory protein Li 48	3p21.1	3	NC_000003.12	53224712	53256022	minus	15	606781
9606	Homo sapiens	10578	0	live	GNLY	D2S69E, LAG-2, LAG2, NKG5, TLA519	granulysin	granulysin|T-cell activation protein 519|T-lymphocyte activation gene 519|lymphocyte-activation gene 2|lymphokine LAG-2	2p11.2	2	NC_000002.12	85694358	85698852	plus	7	188855
9606	Homo sapiens	3782	0	live	KCNN3	KCa2.3, SK3, SKCA3, ZLS3, hSK3	potassium calcium-activated channel subfamily N member 3	small conductance calcium-activated potassium channel protein 3|SKCa 3|potassium channel, calcium activated intermediate/small conductance subfamily N alpha, member 3|potassium intermediate/small conductance calcium-activated channel, subfamily N, member 3|small conductance calcium-activated potassium channel 3	1q21.3	1	NC_000001.11	154697455	154870281	minus	11	602983
9606	Homo sapiens	54546	0	live	RNF186		ring finger protein 186	E3 ubiquitin-protein ligase RNF186	1p36.13	1	NC_000001.11	19814029	19815283	minus	1	617163
9606	Homo sapiens	5887	0	live	RAD23B	HHR23B, HR23B, P58	RAD23 homolog B, nucleotide excision repair protein	UV excision repair protein RAD23 homolog B|RAD23, yeast homolog of, B|XP-C repair complementing complex 58 kDa|XP-C repair complementing protein|XP-C repair-complementing complex 58 kDa protein	9q31.2	9	NC_000009.12	107283279	107332194	plus	12	600062
9606	Homo sapiens	10808	0	live	HSPH1	HSP105, HSP105A, HSP105B, NY-CO-25	heat shock protein family H (Hsp110) member 1	heat shock protein 105 kDa|antigen NY-CO-25|heat shock 105kDa/110kDa protein 1	13q12.3	13	NC_000013.11	31134973	31162388	minus	20	610703
9606	Homo sapiens	56975	0	live	FAM20C	DMP-4, DMP4, G-CK, GEF-CK, RNS	FAM20C golgi associated secretory pathway kinase	extracellular serine/threonine protein kinase FAM20C|Golgi casein kinase|dentin matrix protein 4|family with sequence similarity 20, member C|golgi-enriched fraction casein kinase	7p22.3	7	NC_000007.14	192571	260772	plus	12	611061
9606	Homo sapiens	23392	0	live	ECPAS	ECM29, KIAA0368	Ecm29 proteasome adaptor and scaffold	proteasome adapter and scaffold protein ECM29|ECM29 homolog, proteasome accessory protein|ecm29 proteasome adapter and scaffold|homolog of yeast Ecm29|proteasome-associated protein ECM29 homolog	9q31.3	9	NC_000009.12	111360685	111484383	minus	53	616694
9606	Homo sapiens	537	0	live	ATP6AP1	16A, ATP6IP1, ATP6S1, Ac45, CF2, VATPS1, XAP-3, XAP3	ATPase H+ transporting accessory protein 1	V-type proton ATPase subunit S1|ATPase, H+ transporting, lysosomal (vacuolar proton pump), subunit 1|ATPase, H+ transporting, lysosomal accessory protein 1|ATPase, H+ transporting, lysosomal interacting protein 1|H-ATPase subunit|V-ATPase Ac45 subunit|V-ATPase S1 accessory protein|V-ATPase subunit S1|X-associated protein 3|epididymis secretory sperm binding protein|protein XAP-3|vacuolar ATPase s…	Xq28	X	NC_000023.11	154428677	154436516	plus	10	300197
9606	Homo sapiens	6529	0	live	SLC6A1	GABATHG, GABATR, GAT1, MAE, hGAT-1	solute carrier family 6 member 1	sodium- and chloride-dependent GABA transporter 1|GABA transporter 1|solute carrier family 6 (neurotransmitter transporter), member 1|solute carrier family 6 (neurotransmitter transporter, GABA), member 1	3p25.3	3	NC_000003.12	10992748	11039247	plus	17	137165
9606	Homo sapiens	80329	0	live	ULBP1	N2DL-1, NKG2DL1, RAET1I	UL16 binding protein 1	UL16-binding protein 1|NKG2D ligand 1|alcan-beta|retinoic acid early transcript 1I	6q25.1	6	NC_000006.12	149963943	149973715	plus	5	605697
9606	Homo sapiens	54495	0	live	TMX3	PDIA13, TXNDC10	thioredoxin related transmembrane protein 3	protein disulfide-isomerase TMX3|protein disulfide isomerase family A, member 13|thioredoxin domain containing 10|thioredoxin domain-containing protein 10	18q22.1	18	NC_000018.10	68673688	68715108	minus	19	616102
9606	Homo sapiens	6164	0	live	RPL34	L34	ribosomal protein L34	60S ribosomal protein L34|large ribosomal subunit protein eL34|leukemia-associated protein	4q25	4	NC_000004.12	108620576	108630484	plus	8	616862
9606	Homo sapiens	338557	0	live	FFAR4	BMIQ10, GPR120, GPR129, GT01, O3FAR1, PGR4	free fatty acid receptor 4	free fatty acid receptor 4|G-protein coupled receptor 120|G-protein coupled receptor 129|G-protein coupled receptor GT01|G-protein coupled receptor PGR4|omega-3 fatty acid receptor 1	10q23.33	10	NC_000010.11	93566665	93590072	plus	4	609044
9606	Homo sapiens	746	0	live	TMEM258	C11orf10, Kud, Kuduk	transmembrane protein 258	transmembrane protein 258|UPF0197 transmembrane protein C11orf10|dolichyl-diphosphooligosaccharide--protein glycosyltransferase subunit TMEM258|oligosaccharyl transferase subunit TMEM258	11q12.2	11	NC_000011.10	61788949	61792599	minus	4	617615
9606	Homo sapiens	4308	0	live	TRPM1	CSNB1C, LTRPC1, MLSN1	transient receptor potential cation channel subfamily M member 1	transient receptor potential cation channel subfamily M member 1|long transient receptor potential channel 1|melastatin-1|transient receptor potential melastatin family	15q13.3	15	NC_000015.10	31001065	31161160	minus	29	603576
9606	Homo sapiens	5631	0	live	PRPS1	ARTS, CMTX5, DFN2, DFNX1, PPRibP, PRS-I, PRSI	phosphoribosyl pyrophosphate synthetase 1	ribose-phosphate pyrophosphokinase 1|dJ1070B1.2 (phosphoribosyl pyrophosphate synthetase 1)|deafness 2, perceptive, congenital|deafness, X-linked 2, perceptive, congenital|phosphoribosyl pyrophosphate synthase I|ribose-phosphate diphosphokinase 1	Xq22.3	X	NC_000023.11	107628510	107651026	plus	7	311850
9606	Homo sapiens	26060	0	live	APPL1	APPL, DIP13alpha, MODY14	adaptor protein, phosphotyrosine interacting with PH domain and leucine zipper 1	DCC-interacting protein 13-alpha|AKT2 interactor|adapter protein containing PH domain, PTB domain and leucine zipper motif 1|adaptor protein containing pH domain, PTB domain and leucine zipper motif 1|adaptor protein, phosphotyrosine interaction, PH domain and leucine zipper containing 1|dip13-alpha|signaling adaptor protein DIP13alpha	3p14.3	3	NC_000003.12	57227729	57273471	plus	23	604299
9606	Homo sapiens	6557	0	live	SLC12A1	BSC, BSC-1, BSC1, CCC2, NKCC2	solute carrier family 12 member 1	solute carrier family 12 member 1|Na-K-2Cl cotransporter|Na-K-2Cl cotransporter 2|bumetanide-sensitive cotransporter type 1|bumetanide-sensitive sodium-(potassium)-chloride cotransporter 2|kidney-specific Na-K-Cl symporter|solute carrier family 12 (sodium/potassium/chloride transporter), member 1|solute carrier family 12 (sodium/potassium/chloride transporters), member 1	15q21.1	15	NC_000015.10	48206302	48304078	plus	29	600839
9606	Homo sapiens	56776	0	live	FMN2		formin 2	formin-2	1q43	1	NC_000001.11	240091883	240475187	plus	23	606373
9606	Homo sapiens	64798	0	live	DEPTOR	DEP.6, DEPDC6	DEP domain containing MTOR interacting protein	DEP domain-containing mTOR-interacting protein|DEP domain containing 6|DEP domain-containing protein 6	8q24.12	8	NC_000008.11	119873722	120050918	plus	9	612974
9606	Homo sapiens	2617	0	live	GARS1	CMT2D, DSMAV, GARS, GlyRS, HMN5, HMN5A, SMAD1, SMAJI	glycyl-tRNA synthetase 1	glycine--tRNA ligase|AP-4-A synthetase|Charcot-Marie-Tooth neuropathy 2D|Charcot-Marie-Tooth neuropathy, neuronal type, D|ap4A synthetase|diadenosine tetraphosphate synthetase	7p14.3	7	NC_000007.14	30594735	30634033	plus	17	600287
9606	Homo sapiens	1363	0	live	CPE	BDVS, CPH, IDDHH	carboxypeptidase E	carboxypeptidase E|carbocypeptidase E|carboxypeptidase H|cobalt-stimulated chromaffin granule carboxypeptidase|enkephalin convertase|epididymis secretory sperm binding protein|insulin granule-associated carboxypeptidase|prohormone-processing carboxypeptidase	4q32.3	4	NC_000004.12	165379008	165498547	plus	9	114855
9606	Homo sapiens	64423	0	live	INF2	C14orf151, C14orf173, CMTDIE, FSGS5, pp9484	inverted formin 2	inverted formin-2|HBEAG-binding protein 2 binding protein C|HBEBP2-binding protein C|inverted formin, FH2 and WH2 domain containing	14q32.33	14	NC_000014.9	104689618	104722535	plus	23	610982
9606	Homo sapiens	9479	0	live	MAPK8IP1	IB1, JIP-1, JIP1, PRKM8IP	mitogen-activated protein kinase 8 interacting protein 1	C-Jun-amino-terminal kinase-interacting protein 1|IB-1|JNK MAP kinase scaffold protein 1|JNK-interacting protein 1|PRKM8 interacting protein|islet-brain 1	11p11.2	11	NC_000011.10	45885651	45906465	plus	12	604641
9606	Homo sapiens	116496	0	live	NIBAN1	C1orf24, FAM129A, GIG39, NIBAN	niban apoptosis regulator 1	protein Niban 1|cell growth-inhibiting gene 39 protein|family with sequence similarity 129 member A	1q25.3	1	NC_000001.11	184791032	184974508	minus	15	619294
9606	Homo sapiens	63924	0	live	CIDEC	CIDE-3, CIDE3, FPLD5, FSP27	cell death inducing DFFA like effector c	cell death activator CIDE-3|fat specific protein 27	3p25.3	3	NC_000003.12	9866710	9880253	minus	9	612120
9606	Homo sapiens	493869	0	live	GPX8	EPLA847, GPx-8, GSHPx-8, UNQ847	glutathione peroxidase 8 (putative)	probable glutathione peroxidase 8	5q11.2	5	NC_000005.10	55160171	55167297	plus	4	617172
9606	Homo sapiens	1119	0	live	CHKA	CHK, CK, CKI, EK, NEDMIMS	choline kinase alpha	choline kinase alpha|CHETK-alpha|ethanolamine kinase	11q13.2	11	NC_000011.10	68052859	68121388	minus	16	118491
9606	Homo sapiens	11221	0	live	DUSP10	MKP-5, MKP5	dual specificity phosphatase 10	dual specificity protein phosphatase 10|dual specificity phosphatase MKP-5|map kinase phosphatase 5|mitogen-activated protein kinase phosphatase 5|serine/threonine specific protein phosphatase	1q41	1	NC_000001.11	221701424	221742089	minus	6	608867
9606	Homo sapiens	51384	0	live	WNT16		Wnt family member 16	protein Wnt-16|wingless-type MMTV integration site family member 16b|wingless-type MMTV integration site family, member 16	7q31.31	7	NC_000007.14	121325367	121341104	plus	5	606267
9606	Homo sapiens	55611	0	live	OTUB1	HSPC263, OTB1, OTU1	OTU deubiquitinase, ubiquitin aldehyde binding 1	ubiquitin thioesterase OTUB1|OTU domain, ubiquitin aldehyde binding 1|OTU domain-containing ubiquitin aldehyde-binding protein 1|OTU-domain Ubal-binding 1|deubiquitinating enzyme OTUB1|otubain-1|ubiquitin-specific protease otubain 1|ubiquitin-specific-processing protease OTUB1	11q13.1	11	NC_000011.10	63986438	63998412	plus	7	608337
9606	Homo sapiens	9456	0	live	HOMER1	HOMERA, HOMER1B, HOMER1C, SYN47, Ves-1, HOMER1	homer scaffold protein 1	homer protein homolog 1|homer homolog 1|homer scaffolding protein 1|homer, neuronal immediate early gene, 1|homer-1	5q14.1	5	NC_000005.10	79372636	79514134	minus	11	604798
9606	Homo sapiens	638	0	live	BIK	BIP1, BP4, NBK	BCL2 interacting killer	bcl-2-interacting killer|BCL2-interacting killer (apoptosis-inducing)|apoptosis inducer NBK|apoptosis-inducing NBK|natural born killer	22q13.2	22	NC_000022.11	43110750	43129712	plus	5	603392
9606	Homo sapiens	51150	0	live	SDF4	Cab45, SDF-4	stromal cell derived factor 4	45 kDa calcium-binding protein	1p36.33	1	NC_000001.11	1216931	1232001	minus	8	614282
9606	Homo sapiens	5414	0	live	SEPTIN4	ARTS, BRADEION, C17orf47, CE5B3, H5, MART, PNUTL2, SEP4, SEPT4, hCDCREL-2, hucep-7	septin 4	septin-4|CE5B3 beta|apoptosis-related protein in the TGF-beta signaling pathway|bradeion beta|brain protein H5|cell division control-related protein 2|cerebral protein 7|peanut-like protein 2|septin-M|uncharacterized protein C17orf47	17q22	17	NC_000017.11	58520256	58544328	minus	22	603696
9606	Homo sapiens	221	0	live	ALDH3B1	ALDH4, ALDH7	aldehyde dehydrogenase 3 family member B1	aldehyde dehydrogenase family 3 member B1|aldehyde dehydrogenase 3B1|aldehyde dehydrogenase 7	11q13.2	11	NC_000011.10	68008547	68029276	plus	11	600466
9606	Homo sapiens	2673	0	live	GFPT1	CMS12, CMSTA1, GFA, GFAT, GFAT 1, GFAT1, GFAT1m, GFPTL, MSLG, GFPT1	glutamine--fructose-6-phosphate transaminase 1	glutamine--fructose-6-phosphate aminotransferase [isomerizing] 1|D-fructose-6-phosphate amidotransferase 1|glucosamine--fructose-6-phosphate aminotransferase [isomerizing] 1|glutamine:fructose-6-phosphate amidotransferase 1|hexosephosphate aminotransferase 1	2p13.3	2	NC_000002.12	69319780	69387227	minus	21	138292
9606	Homo sapiens	114882	0	live	OSBPL8	MST120, MSTP120, ORP8, OSBP10	oxysterol binding protein like 8	oxysterol-binding protein-related protein 8|OSBP-related protein 8	12q21.2	12	NC_000012.12	76351797	76559771	minus	31	606736
9606	Homo sapiens	8547	0	live	FCN3	FCNH, HAKA1	ficolin 3	ficolin-3|H-ficolin|collagen/fibrinogen domain-containing lectin 3 p35|collagen/fibrinogen domain-containing protein 3|ficolin (collagen/fibrinogen domain containing) 3 (Hakata antigen)	1p36.11	1	NC_000001.11	27369110	27374824	minus	8	604973
9606	Homo sapiens	9562	0	live	MINPP1	HIPER1, MINPP2, MIPP, PCH16	multiple inositol-polyphosphate phosphatase 1	multiple inositol polyphosphate phosphatase 1|2,3-BPG phosphatase|2,3-bisphosphoglycerate 3-phosphatase|inositol (1,3,4,5)-tetrakisphosphate 3-phosphatase|ins(1,3,4,5)P(4) 3-phosphatase|multiple inositol polyphosphate histidine phosphatase, 1|multiple inositol polyphosphate phosphatase 2	10q23.2	10	NC_000010.11	87504893	87553461	plus	7	605391
9606	Homo sapiens	22818	0	live	COPZ1	CGI-120, COPZ, HSPC181, zeta-COP, zeta1-COP	COPI coat complex subunit zeta 1	coatomer subunit zeta-1|coatomer protein complex subunit zeta 1|coatomer protein complex, subunit zeta|zeta-1 COP|zeta-1-coat protein	12q13.13	12	NC_000012.12	54325131	54351846	plus	9	615472
9606	Homo sapiens	635	0	live	BHMT	BHMT1, HEL-S-61p	betaine--homocysteine S-methyltransferase	betaine--homocysteine S-methyltransferase 1|epididymis secretory sperm binding protein Li 61p	5q14.1	5	NC_000005.10	79111809	79132288	plus	8	602888
9606	Homo sapiens	9776	0	live	ATG13	KIAA0652, PARATARG8	autophagy related 13	autophagy-related protein 13|ATG13 autophagy related 13 homolog	11p11.2	11	NC_000011.10	46617553	46674518	plus	24	615088
9606	Homo sapiens	162514	0	live	TRPV3	FNEPPK2, OLMS, OLMS1, VRL3	transient receptor potential cation channel subfamily V member 3	transient receptor potential cation channel subfamily V member 3|VRL-3|vanilloid receptor-like 3|vanilloid receptor-related osmotically activated channel protein	17p13.2	17	NC_000017.11	3510502	3557812	minus	18	607066
9606	Homo sapiens	957	0	live	ENTPD5	CD39L4, NTPDase-5, PCPH	ectonucleoside triphosphate diphosphohydrolase 5 (inactive)	nucleoside diphosphate phosphatase ENTPD5|CD39 antigen-like 4|CD39-like 4|ER-UDPase|GDPase ENTPD5|NTPDase 5|Pcph proto-oncogene protein|UDPase ENTPD5|guanosine-diphosphatase ENTPD5|inosine diphosphate phosphatase ENTPD5|nucleoside diphosphatase|proto-oncogene CPH|uridine-diphosphatase ENTPD5	14q24.3	14	NC_000014.9	73955329	74019288	minus	23	603162
9606	Homo sapiens	7353	0	live	UFD1	UFD1L	ubiquitin recognition factor in ER associated degradation 1	ubiquitin recognition factor in ER-associated degradation protein 1|UB fusion protein 1|ubiquitin fusion degradation 1 like|ubiquitin fusion degradation protein 1 homolog	22q11.21	22	NC_000022.11	19449911	19479193	minus	12	601754
9606	Homo sapiens	494330	0	live	MIR381	MIRN381, hsa-mir-381, mir-381	microRNA 381		14q32.31	14	NC_000014.9	101045920	101045994	plus	1
9606	Homo sapiens	1261	0	live	CNGA3	ACHM2, CCNC1, CCNCa, CCNCalpha, CNCG3, CNG3	cyclic nucleotide gated channel subunit alpha 3	cyclic nucleotide-gated cation channel alpha-3|CNG channel alpha-3|CNG-3|cone photoreceptor cGMP-gated channel alpha subunit|cone photoreceptor cGMP-gated channel subunit alpha|cyclic nucleotide gated channel alpha 3	2q11.2	2	NC_000002.12	98346456	98398601	plus	9	600053
9606	Homo sapiens	55210	0	live	ATAD3A	HAYOS, PHRINL	ATPase family AAA domain containing 3A	ATPase family AAA domain-containing protein 3A	1p36.33	1	NC_000001.11	1512162	1534685	plus	19	612316
9606	Homo sapiens	1303	0	live	COL12A1	BA209D8.1, BTHLM2L, DJ234P15.1, EDSMYP, UCMD2, COL12A1	collagen type XII alpha 1 chain	collagen alpha-1(XII) chain|collagen type XII proteoglycan|collagen, type XII, alpha 1	6q13-q14.1	6	NC_000006.12	75084326	75206053	minus	68	120320
9606	Homo sapiens	23239	0	live	PHLPP1	PHLPP, PLEKHE1, PPM3A, SCOP	PH domain and leucine rich repeat protein phosphatase 1	PH domain leucine-rich repeat-containing protein phosphatase 1|PH domain-containing family E member 1|SCN circadian oscillatory protein|pleckstrin homology domain containing, family E (with leucine rich repeats) member 1|protein phosphatase, Mg2+/Mn2+ dependent 3A|suprachiasmatic nucleus circadian oscillatory protein	18q21.33	18	NC_000018.10	62715541	62980433	plus	17	609396
9606	Homo sapiens	5274	0	live	SERPINI1	HNS-S1, HNS-S2, PI12, neuroserpin	serpin family I member 1	neuroserpin|PI-12|peptidase inhibitor 12|serine (or cysteine) proteinase inhibitor, clade I (neuroserpin), member 1|serpin I1|serpin peptidase inhibitor clade I member 1|serpin peptidase inhibitor, clade I (neuroserpin), member 1	3q26.1	3	NC_000003.12	167735721	167825569	plus	9	602445
9606	Homo sapiens	11153	0	live	FICD	HIP13, HYPE, UNQ3041	FIC domain protein adenylyltransferase	protein adenylyltransferase FICD|AMPylator FICD|FIC domain containing|FIC domain-containing protein|HIP-13|Huntingtin interacting protein E|adenosine monophosphate-protein transferase FICD|de-AMPylase FICD|fic S-phase protein cell division homolog|huntingtin interactor protein E|huntingtin yeast partner E|huntingtin-interacting protein 13|huntingtin-interacting protein E	12q23.3	12	NC_000012.12	108515277	108521210	plus	3
9606	Homo sapiens	1620	0	live	BRINP1	DBC1, DBCCR1, FAM5A	BMP/retinoic acid inducible neural specific 1	BMP/retinoic acid-inducible neural-specific protein 1|bA574M5.1 (deleted in bladder cancer chromosome region candidate 1 (IB3089A))|bone morphogenetic protein/retinoic acid inducible neural-specific 1|bone morphogenic protein/retinoic acid inducible neural-specific 1|deleted in bladder cancer 1|deleted in bladder cancer chromosome region candidate 1|deleted in bladder cancer protein 1	9q33.1	9	NC_000009.12	119166629	119369435	minus	8	602865
9606	Homo sapiens	9589	0	live	WTAP	Mum2	WT1 associated protein	pre-mRNA-splicing regulator WTAP|PNAS-132|Wilms tumor 1 associated protein|Wilms' tumour 1-associating protein|female-lethal(2)D homolog|hFL(2)D|putative pre-mRNA splicing regulator female-lethal(2D)|wilms tumor 1-associating protein	6q25.3	6	NC_000006.12	159726693	159756319	plus	13	605442
9606	Homo sapiens	128674	0	live	PROKR2	GPR73L1, GPR73b, GPRg2, HH3, KAL3, PKR2, dJ680N4.3	prokineticin receptor 2	prokineticin receptor 2|G protein-coupled receptor 73-like 1|G-protein coupled receptor I5E|PK-R2	20p12.3	20	NC_000020.11	5299218	5316954	minus	4	607123
9606	Homo sapiens	144811	0	live	LACC1	C13orf31, FAMIN, JUVAR	laccase domain containing 1	purine nucleoside phosphorylase LACC1|S-methyl-5'-thioadenosine phosphorylase LACC1|adenosine deaminase LACC1|fatty acid metabolism-immunity nexus|guanosine phosphorylase LACC1|laccase (multicopper oxidoreductase) domain containing 1|laccase domain-containing protein 1	13q14.11	13	NC_000013.11	43879178	43893932	plus	9	613409
9606	Homo sapiens	5106	0	live	PCK2	PEPCK, PEPCK-M, PEPCK2	phosphoenolpyruvate carboxykinase 2, mitochondrial	phosphoenolpyruvate carboxykinase [GTP], mitochondrial|PEP carboxykinase|epididymis secretory sperm binding protein|phosphopyruvate carboxylase	14q11.2-q12	14	NC_000014.9	24094171	24104125	plus	12	614095
9606	Homo sapiens	6431	0	live	SRSF6	B52, HEL-S-91, SFRS6, SRP55	serine and arginine rich splicing factor 6	serine/arginine-rich splicing factor 6|SR splicing factor 6|epididymis secretory protein Li 91|pre-mRNA-splicing factor SRP55|splicing factor, arginine/serine-rich, 55 kDa	20q13.11	20	NC_000020.11	43457896	43464243	plus	7	601944
9606	Homo sapiens	23516	0	live	SLC39A14	HCIN, HMNDYT2, LZT-Hs4, NET34, ZIP14, cig19	solute carrier family 39 member 14	metal cation symporter ZIP14|LIV-1 subfamily of ZIP zinc transporter 4|Zinc transporter ZIP14|Zrt-, Irt-like protein 14|solute carrier family 39 (metal ion transporter), member 14|solute carrier family 39 (zinc transporter), member 14|zinc transporter 14|zrt- and Irt-like protein 14	8p21.3	8	NC_000008.11	22367278	22434129	plus	16	608736
9606	Homo sapiens	51465	0	live	UBE2J1	CGI-76, HSPC153, HSPC205, HSU93243, NCUBE-1, NCUBE1, UBC6, UBC6E, Ubc6p	ubiquitin conjugating enzyme E2 J1	ubiquitin-conjugating enzyme E2 J1|E2 ubiquitin-conjugating enzyme J1|HSUBC6e|non-canonical ubiquitin-conjugating enzyme 1|ubiquitin-conjugating enzyme E2, J1 (UBC6 homolog, yeast)|ubiquitin-conjugating enzyme E2, J1, U|yeast ubiquitin-conjugating enzyme UBC6 homolog E	6q15	6	NC_000006.12	89326625	89352722	minus	8	616175
9606	Homo sapiens	116071	0	live	BATF2	SARI	basic leucine zipper ATF-like transcription factor 2	basic leucine zipper transcriptional factor ATF-like 2|B-ATF-2|basic leucine zipper transcription factor, ATF-like 2|suppressor of AP-1 regulated by IFN	11q13.1	11	NC_000011.10	64987945	64996971	minus	4	614983
9606	Homo sapiens	51506	0	live	UFC1	HSPC155, NEDSG	ubiquitin-fold modifier conjugating enzyme 1	ubiquitin-fold modifier-conjugating enzyme 1|Ufm1-conjugating enzyme 1	1q23.3	1	NC_000001.11	161153978	161158856	plus	6	610554
9606	Homo sapiens	441549	0	live	CDNF	ARMETL1	cerebral dopamine neurotrophic factor	cerebral dopamine neurotrophic factor|ARMET-like protein 1|arginine-rich, mutated in early stage tumors-like 1|conserved dopamine neurotrophic factor	10p13	10	NC_000010.11	14819245	14838037	minus	4	611233
9606	Homo sapiens	64223	0	live	MLST8	GBL, GbetaL, LST8, POP3, WAT1	MTOR associated protein, LST8 homolog	target of rapamycin complex subunit LST8|TORC subunit LST8|gable|mammalian lethal with SEC13 protein 8|protein GbetaL	16p13.3	16	NC_000016.10	2205454	2209453	plus	9	612190
9606	Homo sapiens	81537	0	live	SGPP1	SPP-1, SPPase1	sphingosine-1-phosphate phosphatase 1	sphingosine-1-phosphate phosphatase 1|hSPP1|hSPPase1|sphingosine-1-phosphatase 1|sphingosine-1-phosphate phosphohydrolase 1|spp1	14q23.2	14	NC_000014.9	63684216	63728065	minus	3	612826
9606	Homo sapiens	26086	0	live	GPSM1	AGS3	G protein signaling modulator 1	G-protein-signaling modulator 1|G-protein signalling modulator 1 (AGS3-like, C. elegans)|activator of G-protein signaling 3	9q34.3	9	NC_000009.12	136327539	136359601	plus	16	609491
9606	Homo sapiens	728441	0	live	GGT2P	GGT, GGT 2, GGT2	gamma-glutamyltransferase 2, pseudogene	gamma-glutamyltransferase 2|gamma-glutamyltranspeptidase 2|glutathione hydrolase 2|inactive gamma-glutamyltranspeptidase 2|inactive glutathione hydrolase 2	22q11.21	22	NC_000022.11	21207976	21259684	minus	15	137181
9606	Homo sapiens	115209	0	live	OMA1	2010001O09Rik, DAB1, MPRP-1, MPRP1, YKR087C, ZMPOMA1, peptidase	OMA1 zinc metallopeptidase	metalloendopeptidase OMA1, mitochondrial|OMA1 homolog, zinc metallopeptidase|OMA1 zinc metallopeptidase homolog|metalloprotease-related protein 1|overlapping activity with M-AAA protease|overlapping with the m-AAA protease 1 homolog|zinc metallopeptidase OMA1	1p32.2-p32.1	1	NC_000001.11	58480719	58546726	minus	9	617081
9606	Homo sapiens	27338	0	live	UBE2S	E2-EPF, E2EPF, EPF5	ubiquitin conjugating enzyme E2 S	ubiquitin-conjugating enzyme E2 S|E2 ubiquitin-conjugating enzyme S|E2-EPF5|ubiquitin carrier protein S|ubiquitin conjugating enzyme E2S|ubiquitin-conjugating enzyme E2-24 kDa|ubiquitin-conjugating enzyme E2-EPF5|ubiquitin-protein ligase S	19q13.42	19	NC_000019.10	55399745	55407788	minus	5	610309
9606	Homo sapiens	2707	0	live	GJB3	CX31, DFNA2, DFNA2B, EKV, EKVP1	gap junction protein beta 3	gap junction beta-3 protein|connexin 31|gap junction protein, beta 3, 31kDa	1p34.3	1	NC_000001.11	34781214	34786364	plus	3	603324
9606	Homo sapiens	23235	0	live	SIK2	LOH11CR1I, QIK, SIK-2, SNF1LK2	salt inducible kinase 2	serine/threonine-protein kinase SIK2|SNF1-like kinase 2|qin-induced kinase|salt-inducible protein kinase 2|salt-inducible serine/threonine kinase 2|serine/threonine-protein kinase SNF1-like kinase 2	11q23.1	11	NC_000011.10	111602449	111730855	plus	16	608973
9606	Homo sapiens	406951	0	live	MIR16-2	MIRN16-2, mir-16-2, mir-16-3	microRNA 16-2	hsa-mir-16-2	3q25.33	3	NC_000003.12	160404745	160404825	plus	1
9606	Homo sapiens	6746	0	live	SSR2	HSD25, TLAP, TRAP-BETA, TRAPB	signal sequence receptor subunit 2	translocon-associated protein subunit beta|SSR-beta|signal sequence receptor subunit beta|signal sequence receptor, beta (translocon-associated protein beta)|translocon-associated protein beta	1q22	1	NC_000001.11	156009048	156020951	minus	6	600867
9606	Homo sapiens	7375	0	live	USP4	UNP, Unph	ubiquitin specific peptidase 4	ubiquitin carboxyl-terminal hydrolase 4|deubiquitinating enzyme 4|ubiquitin carboxyl-terminal esterase 4|ubiquitin specific peptidase 4 (proto-oncogene)|ubiquitin specific protease 4 (proto-oncogene)|ubiquitin thioesterase 4|ubiquitin thiolesterase 4|ubiquitin-specific processing protease 4|ubiquitous nuclear protein homolog	3p21.31	3	NC_000003.12	49277144	49340053	minus	23	603486
9606	Homo sapiens	3950	0	live	LECT2	chm-II, chm2	leukocyte cell derived chemotaxin 2	leukocyte cell-derived chemotaxin-2|chondromodulin-II	5q31.1	5	NC_000005.10	135946904	135954983	minus	4	602882
9606	Homo sapiens	793	0	live	CALB1	CALB, D-28K	calbindin 1	calbindin|RTVL-H protein|calbindin 1, (28kD)|calbindin 1, 28kDa|calbindin 27|calbindin D28|vitamin D-dependent calcium-binding protein, avian-type	8q21.3	8	NC_000008.11	90058608	90082879	minus	11	114050
9606	Homo sapiens	3324	0	live	HSP90AA2P	HSP90AA2, HSP90ALPHA, HSPCA, HSPCAL3	heat shock protein 90 alpha family class A member 2, pseudogene	heat shock 90kD protein, alpha-like 3|heat shock 90kDa protein 1, alpha-like 3|heat shock protein 86|heat shock protein 90kDa alpha (cytosolic), class A member 1 pseudogene|heat shock protein 90kDa alpha (cytosolic), class A member 2, pseudogene|heat shock protein 90kDa alpha family class A member 2, pseudogene	11p14.1	11	NC_000011.10	27888171	27891092	minus	0	140575
9606	Homo sapiens	80762	0	live	NDFIP1	N4WBP5	Nedd4 family interacting protein 1	NEDD4 family-interacting protein 1|Nedd4 WW domain-binding protein 5|breast cancer-associated protein SGA-1M|putative MAPK-activating protein PM13|putative NF-kappa-B-activating protein 164|putative NFKB and MAPK-activating protein	5q31.3	5	NC_000005.10	142108779	142154440	plus	8	612050
9606	Homo sapiens	23035	0	live	PHLPP2	PHLPPL, PPM3B	PH domain and leucine rich repeat protein phosphatase 2	PH domain leucine-rich repeat-containing protein phosphatase 2|protein phosphatase, Mg2+/Mn2+ dependent 3B	16q22.2	16	NC_000016.10	71644924	71724701	minus	20	611066
9606	Homo sapiens	23413	0	live	NCS1	FLUP, FREQ	neuronal calcium sensor 1	neuronal calcium sensor 1|frequenin homolog|frequenin-like protein|frequenin-like ubiquitous protein	9q34.11	9	NC_000009.12	130172404	130237303	plus	9	603315
9606	Homo sapiens	3347	0	live	HTN3	HIS2, HTN2, HTN5, PB	histatin 3	histatin-3|basic histidine-rich protein|histatin-4|histatin-5|histatin-6|histatin-7|histatin-8|histatin-9|histidine-rich protein 3	4q13.3	4	NC_000004.12	70028459	70036538	plus	6	142702
9606	Homo sapiens	160335	0	live	TMTC2	IBDBP1	transmembrane O-mannosyltransferase targeting cadherins 2	protein O-mannosyl-transferase TMTC2|transmembrane and TPR repeat-containing protein 2|transmembrane and tetratricopeptide repeat containing 2	12q21.31	12	NC_000012.12	82686906	83134866	plus	13	615856
9606	Homo sapiens	23640	0	live	HSPBP1	FES1	HSPA (Hsp70) binding protein 1	hsp70-binding protein 1|HSPA (heat shock 70kDa) binding protein, cytoplasmic cochaperone 1|heat shock protein-binding protein 1|hsp70 interacting protein	19q13.42	19	NC_000019.10	55262223	55280383	minus	9	612939
9606	Homo sapiens	57414	0	live	RHBDD2	NPD007, RHBDL7	rhomboid domain containing 2	rhomboid domain-containing protein 2|rhomboid, veinlet-like 7	7q11.23	7	NC_000007.14	75879034	75888926	plus	6	615203
9606	Homo sapiens	4666	0	live	NACA	HSD48, NAC-alpha1, skNAC, NACA	nascent polypeptide associated complex subunit alpha	nascent polypeptide-associated complex subunit alpha|alpha-NAC, muscle-specific form|nascent-polypeptide-associated complex alpha polypeptide	12q13.3	12	NC_000012.12	56712427	56725299	minus	11	601234
9606	Homo sapiens	54867	0	live	TMEM214		transmembrane protein 214	transmembrane protein 214	2p23.3	2	NC_000002.12	27032965	27041694	plus	18	615301
9606	Homo sapiens	53353	0	live	LRP1B	LRP-1B, LRP-DIT, LRPDIT	LDL receptor related protein 1B	low-density lipoprotein receptor-related protein 1B|LRP-deleted in tumors|low density lipoprotein receptor related protein-deleted in tumor|low density lipoprotein receptor-related protein 1B|low density lipoprotein-related protein 1B (deleted in tumors)	2q22.1-q22.2	2	NC_000002.12	140231423	142131016	minus	92	608766
9606	Homo sapiens	5152	0	live	PDE9A	HSPDE9A2	phosphodiesterase 9A	high affinity cGMP-specific 3',5'-cyclic phosphodiesterase 9A|CGMP-specific 3',5'-cyclic phosphodiesterase type 9|phosphodiesterase PDE9A21	21q22.3	21	NC_000021.9	42653621	42775509	plus	23	602973
9606	Homo sapiens	5406	0	live	PNLIP	PLD, PTL, PNLIP	pancreatic lipase	pancreatic triacylglycerol lipase|triacylglycerol acylhydrolase|triacylglycerol lipase	10q25.3	10	NC_000010.11	116545931	116567855	plus	13	246600
9606	Homo sapiens	3300	0	live	DNAJB2	CMT2T, DSMA5, HSJ-1, HSJ1, HSPF3	DnaJ heat shock protein family (Hsp40) member B2	dnaJ homolog subfamily B member 2|DnaJ (Hsp40) homolog, subfamily B, member 2|dnaJ protein homolog 1|heat shock 40 kDa protein 3|heat shock protein J1|heat shock protein, neuronal DNAJ-like 1	2q35	2	NC_000002.12	219279366	219286895	plus	9	604139
9606	Homo sapiens	79651	0	live	RHBDF2	RHBDL5, RHBDL6, TEC, TOC, TOCG, iRhom2	rhomboid 5 homolog 2	inactive rhomboid protein 2|rhomboid family member 2|rhomboid veinlet-like protein 5|rhomboid veinlet-like protein 6	17q25.1	17	NC_000017.11	76470893	76501427	minus	21	614404
9606	Homo sapiens	55244	0	live	SLC47A1	MATE1	solute carrier family 47 member 1	multidrug and toxin extrusion protein 1|MATE-1|hMATE-1|multidrug and toxin extrusion 1|solute carrier family 47 (multidrug and toxin extrusion), member 1	17p11.2	17	NC_000017.11	19533854	19579034	plus	17	609832
9606	Homo sapiens	9603	0	live	NFE2L3	NRF3	NFE2 like bZIP transcription factor 3	nuclear factor erythroid 2-related factor 3|NF-E2-related factor 3|NFE2-related factor 3|nuclear factor, erythroid 2 like 3|nuclear factor, erythroid derived 2, like 3|nuclear factor-erythroid 2 p45-related factor 3	7p15.2	7	NC_000007.14	26152198	26187137	plus	4	604135
9606	Homo sapiens	2108	0	live	ETFA	EMA, GA2, MADD	electron transfer flavoprotein subunit alpha	electron transfer flavoprotein subunit alpha, mitochondrial|alpha-ETF|electron transfer flavoprotein alpha subunit|electron transfer flavoprotein, alpha polypeptide|epididymis secretory sperm binding protein|glutaric aciduria II	15q24.2-q24.3	15	NC_000015.10	76215353	76311469	minus	13	608053
9606	Homo sapiens	9669	0	live	EIF5B	IF2	eukaryotic translation initiation factor 5B	eukaryotic translation initiation factor 5B|eIF-5B|translation initiation factor IF-2|translation initiation factor IF2	2q11.2	2	NC_000002.12	99337389	99401326	plus	24	606086
9606	Homo sapiens	373156	0	live	GSTK1	GST, GST 13-13, GST13, GST13-13-1, hGSTK1, GSTK1	glutathione S-transferase kappa 1	glutathione S-transferase kappa 1|GST class-kappa|glutathione S-transferase k1|glutathione S-transferase subunit 13 homolog	7q34	7	NC_000007.14	143263441	143269115	plus	8	602321
9606	Homo sapiens	9149	0	live	DYRK1B	AOMS3, MIRK	dual specificity tyrosine phosphorylation regulated kinase 1B	dual specificity tyrosine-phosphorylation-regulated kinase 1B|dual specificity tyrosine-(Y)-phosphorylation regulated kinase 1B|minibrain-related kinase|mirk protein kinase	19q13.2	19	NC_000019.10	39825350	39834162	minus	14	604556
9606	Homo sapiens	50640	0	live	PNPLA8	IPLA2-2, IPLA2G, MMLA, PNPLA-gamma, iPLA2gamma	patatin like phospholipase domain containing 8	calcium-independent phospholipase A2-gamma|intracellular membrane-associated calcium-independent phospholipase A2 gamma|membrane-associated calcium-independent phospholipase A2 gamma	7q31.1	7	NC_000007.14	108470417	108528178	minus	15	612123
9606	Homo sapiens	79094	0	live	CHAC1		ChaC glutathione specific gamma-glutamylcyclotransferase 1	glutathione-specific gamma-glutamylcyclotransferase 1|ChaC, cation transport regulator homolog 1|ChaC, cation transport regulator-like 1|blocks Notch protein|botch|gamma-GCG 1|gamma-GCT acting on glutathione homolog 1	15q15.1	15	NC_000015.10	40953471	40956512	plus	3	614587
9606	Homo sapiens	50846	0	live	DHH	GDMN, GDXYM, HHG-3, SRXY7	desert hedgehog signaling molecule	desert hedgehog protein	12q13.12	12	NC_000012.12	49086656	49094801	minus	5	605423
9606	Homo sapiens	23037	0	live	PDZD2	AIPC, PAPIN, PDZK3, PIN1	PDZ domain containing 2	PDZ domain-containing protein 2|PDZ domain-containing protein 3|activated in prostate cancer protein|plakophilin-related armadillo repeat protein-interactive PDZ protein	5p13.3	5	NC_000005.10	31639131	32110932	plus	28	610697
9606	Homo sapiens	7287	0	live	TULP1	LCA15, RP14, TUBL1	TUB like protein 1	tubby-related protein 1|tubby like protein 1	6p21.31	6	NC_000006.12	35497874	35512896	minus	15	602280
9606	Homo sapiens	11330	0	live	CTRC	CLCR, ELA4	chymotrypsin C	chymotrypsin-C|caldecrin|chymotrypsinogen C|elastase 4|elastase IV|serum calcium decreasing factor	1p36.21	1	NC_000001.11	15438443	15449242	plus	8	601405
9606	Homo sapiens	9517	0	live	SPTLC2	HSN1C, LCB2, LCB2A, NSAN1C, SPT2, hLCB2a	serine palmitoyltransferase long chain base subunit 2	serine palmitoyltransferase 2|LCB 2|SPT 2|long chain base biosynthesis protein 2a|serine palmitoyltransferase, subunit II|serine-palmitoyl-CoA transferase 2	14q24.3	14	NC_000014.9	77505997	77616637	minus	13	605713
9606	Homo sapiens	23295	0	live	MGRN1	RNF156	mahogunin ring finger 1	E3 ubiquitin-protein ligase MGRN1|RING finger protein 156|RING-type E3 ubiquitin transferase MGRN1|mahogunin RING finger protein 1|mahogunin ring finger 1, E3 ubiquitin protein ligase|probable E3 ubiquitin-protein ligase MGRN1	16p13.3	16	NC_000016.10	4624826	4690972	plus	17	607559
9606	Homo sapiens	6388	0	live	SDF2		stromal cell derived factor 2	stromal cell-derived factor 2|SDF-2	17q11.2	17	NC_000017.11	28648346	28662194	minus	5	602934
9606	Homo sapiens	338872	0	live	C1QTNF9	AQL1A, CTRP9, C1QTNF9	C1q and TNF related 9	complement C1q and tumor necrosis factor-related protein 9A|C1q and tumor necrosis factor related protein 9|complement C1q and tumor necrosis factor-related protein 9|complement C1q tumor necrosis factor-related protein 9|complement C1q tumor necrosis factor-related protein 9A	13q12.12	13	NC_000013.11	24307166	24322531	plus	6	614285
9606	Homo sapiens	23678	0	live	SGK3	CISK, SGK2, SGKL	serum/glucocorticoid regulated kinase family member 3	serine/threonine-protein kinase Sgk3|cytokine-independent survival kinase	8q13.1	8	NC_000008.11	66712781	66862022	plus	18	607591
9606	Homo sapiens	84216	0	live	TMEM117		transmembrane protein 117	transmembrane protein 117	12q12	12	NC_000012.12	43795802	44399108	plus	14
9606	Homo sapiens	134429	0	live	STARD4		StAR related lipid transfer domain containing 4	stAR-related lipid transfer protein 4|START domain containing 4, sterol regulated|START domain-containing protein 4|StAR-related lipid transfer (START) domain containing 4	5q22.1	5	NC_000005.10	111496033	111512535	minus	7	607049
9606	Homo sapiens	51734	0	live	MSRB1	HSPC270, SELENOR, SELENOX, SELR, SELX, SEPX1, SepR	methionine sulfoxide reductase B1	methionine-R-sulfoxide reductase B1|selenoprotein R|selenoprotein X, 1	16p13.3	16	NC_000016.10	1938229	1943199	minus	4	606216
9606	Homo sapiens	58487	0	live	CREBZF	SMILE, ZF	CREB/ATF bZIP transcription factor	CREB/ATF bZIP transcription factor|HCF-binding transcription factor Zhangfei|SHP-interacting leucine zipper protein|Zhangfei|host cell factor-binding transcription factor Zhangfei	11q14.1	11	NC_000011.10	85657990	85682863	minus	8	606444
9606	Homo sapiens	64778	0	live	FNDC3B	FAD104, PRO4979, YVTM2421	fibronectin type III domain containing 3B	fibronectin type III domain-containing protein 3B|HCV NS5A-binding protein 37|factor for adipocyte differentiation 104	3q26.31	3	NC_000003.12	172039578	172401669	plus	31	611909
9606	Homo sapiens	84867	0	live	PTPN5	PTPSTEP, STEP, STEP61	protein tyrosine phosphatase non-receptor type 5	tyrosine-protein phosphatase non-receptor type 5|neural-specific protein-tyrosine phosphatase|protein tyrosine phosphatase, non-receptor type 5 (striatum-enriched)|protein-tyrosine phosphatase striatum-enriched|striatal-enriched protein tyrosine phosphatase|striatum-enriched protein-tyrosine phosphatase	11p15.1	11	NC_000011.10	18727928	18792721	minus	16	176879
9606	Homo sapiens	51283	0	live	BFAR	BAR, RNF47	bifunctional apoptosis regulator	bifunctional apoptosis regulator|RING finger protein 47|bifunctional apoptosis inhibitor	16p13.12	16	NC_000016.10	14632951	14669236	plus	8	619516
9606	Homo sapiens	23395	0	live	LARS2	HLASA, LEURS, PRLTS4, mtLeuRS	leucyl-tRNA synthetase 2, mitochondrial	leucine--tRNA ligase, mitochondrial|leucine tRNA ligase 2, mitochondrial|leucine tRNA ligase 2, mitocondrial|leucine translase|probable leucine--tRNA ligase, mitochondrial|probable leucyl-tRNA synthetase, mitochondrial	3p21.31	3	NC_000003.12	45388576	45549407	plus	23	604544
9606	Homo sapiens	5326	0	live	PLAGL2	ZNF900	PLAG1 like zinc finger 2	zinc finger protein PLAGL2|C2H2-type zinc finger protein|pleiomorphic adenoma gene-like 2|pleiomorphic adenoma-like protein 2	20q11.21	20	NC_000020.11	32192504	32207743	minus	6	604866
9606	Homo sapiens	152831	0	live	KLB	BKL	klotho beta	beta-klotho|b-Klotho|betaKlotho|klotho beta like|klotho beta-like protein	4p14	4	NC_000004.12	39406930	39451533	plus	5	611135
9606	Homo sapiens	2267	0	live	FGL1	HFREP1, HP-041, HPS, LFIRE-1, LFIRE1	fibrinogen like 1	fibrinogen-like protein 1|hepassocin|hepatocellular carcinoma-related sequence|hepatocyte-derived fibrinogen-related protein 1|liver fibrinogen-related protein 1	8p22	8	NC_000008.11	17864389	17895538	minus	10	605776
9606	Homo sapiens	26270	0	live	FBXO6	FBG2, FBS2, FBX6, Fbx6b	F-box protein 6	F-box only protein 6|F-box protein FBG2|F-box protein Fbx6|F-box protein that recognizes sugar chains 2|F-box/G-domain protein 2	1p36.22	1	NC_000001.11	11664200	11674354	plus	9	605647
9606	Homo sapiens	9868	0	live	TOMM70	TOMM70A, Tom70	translocase of outer mitochondrial membrane 70	mitochondrial import receptor subunit TOM70|mitochondrial precursor proteins import receptor|translocase of outer membrane 70 kDa subunit|translocase of outer mitochondrial membrane 70 homolog A|translocase of outer mitochondrial membrane protein 70	3q12.2	3	NC_000003.12	100363431	100401089	minus	12	606081
9606	Homo sapiens	140576	0	live	S100A16	AAG13, DT1P1A7, S100F	S100 calcium binding protein A16	protein S100-A16|aging-associated gene 13 protein|aging-associated protein 13|protein S100-F	1q21.3	1	NC_000001.11	153606883	153613137	minus	5	617437
9606	Homo sapiens	55273	0	live	TMEM100		transmembrane protein 100	transmembrane protein 100	17q22	17	NC_000017.11	55719627	55732081	minus	6	616334
9606	Homo sapiens	166929	0	live	SGMS2	CDL, SMS2	sphingomyelin synthase 2	phosphatidylcholine:ceramide cholinephosphotransferase 2|SM synthase	4q25	4	NC_000004.12	107824563	107915047	plus	11	611574
9606	Homo sapiens	8459	0	live	TPST2	TANGO13B, TPST-2	tyrosylprotein sulfotransferase 2	protein-tyrosine sulfotransferase 2|transport and golgi organization 13 homolog B|tyrosylprotein phosphotransferase 2	22q12.1	22	NC_000022.11	26521996	26590132	minus	10	603126
9606	Homo sapiens	51714	0	live	SELENOT	SELT	selenoprotein T	thioredoxin reductase-like selenoprotein T|thioredoxin reductase-like enzyme	3q25.1	3	NC_000003.12	150603321	150630436	plus	6	607912
9606	Homo sapiens	29982	0	live	NRBF2	COPR, COPR1, COPR2, NRBF-2	nuclear receptor binding factor 2	nuclear receptor-binding factor 2|comodulator of PPAR and RXR 1|comodulator of PPAR and RXR 2	10q21.3	10	NC_000010.11	63133328	63155024	plus	5	616477
9606	Homo sapiens	192683	0	live	SCAMP5		secretory carrier membrane protein 5	secretory carrier-associated membrane protein 5|hSCAMP5	15q24.2	15	NC_000015.10	74995563	75021495	plus	11	613766
9606	Homo sapiens	2537	0	live	IFI6	6-16, FAM14C, G1P3, IFI-6-1616, IFI6	interferon alpha inducible protein 6	interferon alpha-inducible protein 6|interferon, alpha-inducible protein clone IFI-6-16|interferon-induced protein 6-16	1p35.3	1	NC_000001.11	27666064	27672192	minus	5	147572
9606	Homo sapiens	225689	0	live	MAPK15	ERK7, ERK8	mitogen-activated protein kinase 15	mitogen-activated protein kinase 15|ERK-7|ERK-8|MAP kinase 15|MAPK 15|extracellular regulated kinase 8 delta|extracellular signal-regulated kinase 7|extracellular signal-regulated kinase 8	8q24.3	8	NC_000008.11	143716349	143722458	plus	14	618616
9606	Homo sapiens	9527	0	live	GOSR1	GOLIM2, GOS-28, GOS28, GOS28/P28, GS28, P28	golgi SNAP receptor complex member 1	Golgi SNAP receptor complex member 1|28 kDa Golgi SNARE protein|28 kDa cis-Golgi SNARE p28|Golgi SNARE 28 kDa|cis-golgi SNARE|golgi integral membrane protein 2	17q11.2	17	NC_000017.11	30477408	30527592	plus	9	604026
9606	Homo sapiens	1357	0	live	CPA1	CPA	carboxypeptidase A1	carboxypeptidase A1|carboxypeptidase A1 (pancreatic)|pancreatic carboxypeptidase A	7q32.2	7	NC_000007.14	130380494	130388108	plus	10	114850
9606	Homo sapiens	8396	0	live	PIP4K2B	PI5P4KB, PIP5K2B, PIP5KIIB, PIP5KIIbeta, PIP5P4KB	phosphatidylinositol-5-phosphate 4-kinase type 2 beta	phosphatidylinositol 5-phosphate 4-kinase type-2 beta|1-phosphatidylinositol 5-phosphate 4-kinase 2-beta|1-phosphatidylinositol-4-phosphate kinase|PI(5)P 4-kinase type II beta|PIP4KII-beta|PTDINS(4)P-5-kinase|diphosphoinositide kinase 2-beta|phosphatidylinositol 5-phosphate 4-kinase type II beta|phosphatidylinositol-4-phosphate 5-kinase, type II, beta	17q12	17	NC_000017.11	38765691	38799556	minus	13	603261
9606	Homo sapiens	11080	0	live	DNAJB4	DNAJW, DjB4, HLJ1	DnaJ heat shock protein family (Hsp40) member B4	dnaJ homolog subfamily B member 4|DnaJ (Hsp40) homolog, subfamily B, member 4|DnaJ-like heat shock protein 40|HSP40 homolog|heat shock 40 kDa protein 1 homolog|heat shock protein 40 homolog|human liver DnaJ-like protein	1p31.1	1	NC_000001.11	77979175	78017964	plus	6	611327
9606	Homo sapiens	79174	0	live	CRELD2		cysteine rich with EGF like domains 2	protein disulfide isomerase CRELD2|cysteine-rich with EGF-like domain protein 2	22q13.33	22	NC_000022.11	49918634	49927537	plus	12	607171
9606	Homo sapiens	726	0	live	CAPN5	ADNIV, HTRA3, VRNI, nCL-3	calpain 5	calpain-5|calpain htra-3|new calpain 3|testis tissue sperm-binding protein Li 91mP	11q13.5	11	NC_000011.10	77066971	77126155	plus	15	602537
9606	Homo sapiens	6004	0	live	RGS16	A28-RGS14, A28-RGS14P, RGS-R	regulator of G protein signaling 16	regulator of G-protein signaling 16|hRGS-r|regulator of G-protein signalling 16|retinal-specific RGS|retinally abundant regulator of G-protein signaling	1q25.3	1	NC_000001.11	182598623	182604389	minus	5	602514
9606	Homo sapiens	8739	0	live	HRK	DP5, HARAKIRI	harakiri, BCL2 interacting protein	activator of apoptosis harakiri|BH3-interacting domain-containing protein 3|activator of apoptosis Hrk|death protein 5|harakiri, BCL2 interacting protein (contains only BH3 domain)|neuronal death protein DP5	12q24.22	12	NC_000012.12	116856144	116881441	minus	5	603447
9606	Homo sapiens	3270	0	live	HRC		histidine rich calcium binding protein	sarcoplasmic reticulum histidine-rich calcium-binding protein	19q13.33	19	NC_000019.10	49151198	49155396	minus	6	142705
9606	Homo sapiens	442911	0	live	MIR346	MIRN346, hsa-mir-346, miR-346, miRNA346	microRNA 346		10q23.2	10	NC_000010.11	86264694	86264788	minus	1	611190
9606	Homo sapiens	1967	0	live	EIF2B1	EIF2B, EIF2BA, EIF2Balpha	eukaryotic translation initiation factor 2B subunit alpha	translation initiation factor eIF-2B subunit alpha|eIF-2B GDP-GTP exchange factor subunit alpha|eukaryotic translation initiation factor 2B, subunit 1 alpha, 26kDa	12q24.31	12	NC_000012.12	123620406	123633686	minus	9	606686
9606	Homo sapiens	79594	0	live	MUL1	C1orf166, GIDE, MAPL, MULAN, RNF218	mitochondrial E3 ubiquitin protein ligase 1	mitochondrial ubiquitin ligase activator of NFKB 1|E3 SUMO-protein ligase MUL1|E3 ubiquitin ligase|E3 ubiquitin-protein ligase MUL1|RING-type E3 ubiquitin transferase NFKB 1|growth inhibition and death E3 ligase|mitochondria-anchored protein ligase|mitochondrial E3 ubiquitin ligase 1|mitochondrial ubiquitin ligase activator of NF-kB|mitochondrial-anchored protein ligase|protein Hades|putative NF-…	1p36.12	1	NC_000001.11	20499448	20508151	minus	4	612037
9606	Homo sapiens	125981	0	live	ACER1	ALKCDase1, ASAH3	alkaline ceramidase 1	alkaline ceramidase 1|CTB-180A7.3|N-acylsphingosine amidohydrolase (alkaline ceramidase) 3|N-acylsphingosine amidohydrolase 3|acylsphingosine deacylase 3|alkCDase 1|alkaline CDase 1	19p13.3	19	NC_000019.10	6306142	6360368	minus	8	613491
9606	Homo sapiens	4123	0	live	MAN2C1	CDDG2, MAN6A8, MANA, MANA1	mannosidase alpha class 2C member 1	alpha-mannosidase 2C1|alpha mannosidase 6A8B|alpha-D-mannoside mannohydrolase|mannosidase, alpha 6A8|mannosidase, alpha A, cytoplasmic|testicular tissue protein Li 115	15q24.2	15	NC_000015.10	75355792	75368607	minus	26	154580
9606	Homo sapiens	4826	0	live	NNAT	Peg5	neuronatin	neuronatin	20q11.23	20	NC_000020.11	37521250	37523690	plus	3	603106
9606	Homo sapiens	51304	0	live	ZDHHC3	DHHC-3, DHHC3, GODZ, ZNF373	zinc finger DHHC-type palmitoyltransferase 3	palmitoyltransferase ZDHHC3|DHHC1 protein|Golgi apparatus-specific protein with DHHC zinc finger domain|acyltransferase ZDHHC3|golgi-specific DHHC Zinc Finger Protein|zinc finger DHHC domain-containing protein 3|zinc finger DHHC-type containing 3|zinc finger protein 373|zinc finger, DHHC domain containing 3	3p21.31	3	NC_000003.12	44915261	44976174	minus	13	617150
9606	Homo sapiens	139341	0	live	FUNDC1		FUN14 domain containing 1	FUN14 domain-containing protein 1	Xp11.3	X	NC_000023.11	44523639	44542859	minus	5	300871
9606	Homo sapiens	9390	0	live	SLC22A13	OAT10, OCTL1, OCTL3, ORCTL-3, ORCTL3	solute carrier family 22 member 13	solute carrier family 22 member 13|organic anion transporter 10|organic cationic transporter-like 3|organic-cation transporter like 3|solute carrier family 22 (organic anion transporter), member 13|solute carrier family 22 (organic anion/urate transporter), member 13	3p22.2	3	NC_000003.12	38265812	38278757	plus	10	604047
9606	Homo sapiens	137902	0	live	PXDNL	PMR1, PRM1, VPO2	peroxidasin like	probable oxidoreductase PXDNL|peroxidasin-like protein|cardiac peroxidase|cardiovascular peroxidase 2|inactive peroxidasin-like protein|peroxidasin homolog-like|polysomal ribonuclease 1 homolog|vascular peroxidase 2	8q11.22-q11.23	8	NC_000008.11	51319577	51809445	minus	27	615904
9606	Homo sapiens	390502	0	live	SERPINA2	ARGS, ATR, PILP, psiATR, SERPINA2	serpin family A member 2 (gene/pseudogene)	alpha-1-antitrypsin-related protein|alpha-1 antitrypsin-related protein|putative alpha-1-antitrypsin-related protein|serine (or cysteine) proteinase inhibitor, clade A (alpha-1 antiproteinase, antitrypsin), member 2|serpin A2|serpin peptidase inhibitor, clade A (alpha-1 antiproteinase, antitrypsin), member 2, pseudogene	14q32.13	14	NC_000014.9	94364318	94366702	minus	2	107410
9606	Homo sapiens	2828	0	live	GPR4	GPR6C.l	G protein-coupled receptor 4	G-protein coupled receptor 4|G-protein coupled receptor 19|G-protein coupled receptor 6C.l	19q13.32	19	NC_000019.10	45589764	45602212	minus	2	600551
9606	Homo sapiens	5833	0	live	PCYT2	ET, SPG82	phosphate cytidylyltransferase 2, ethanolamine	ethanolamine-phosphate cytidylyltransferase|CTP:phosphoethanolamine cytidylyltransferase|phosphorylethanolamine transferase	17q25.3	17	NC_000017.11	81900958	81911399	minus	15	602679
9606	Homo sapiens	9777	0	live	TM9SF4	dJ836N17.2	transmembrane 9 superfamily member 4	transmembrane 9 superfamily member 4|dinucleotide oxidase disulfide thiol exchanger 3 superfamily member 4|transmembrane 9 superfamily protein member 4|tumor cannibalism associated protein 1	20q11.21	20	NC_000020.11	32109714	32167256	plus	18	617727
9606	Homo sapiens	5634	0	live	PRPS2	PRSII	phosphoribosyl pyrophosphate synthetase 2	ribose-phosphate pyrophosphokinase 2|PPRibP synthetase|PRS-II|phosphoribosyl pyrophosphate synthase II|ribose-phosphate diphosphokinase 2|testicular secretory protein Li 41	Xp22.2	X	NC_000023.11	12791412	12824222	plus	7	311860
9606	Homo sapiens	11328	0	live	FKBP9	FKBP60, FKBP63, PPIase	FKBP prolyl isomerase 9	peptidyl-prolyl cis-trans isomerase FKBP9|63 kDa FK506-binding protein|63 kDa FKBP|FK506 binding protein 9, 63 kDa|FK506-binding protein 9|FKBP-63|FKBP-9|PPIase FKBP9|rotamase	7p14.3	7	NC_000007.14	32957440	33006928	plus	13	616257
9606	Homo sapiens	29800	0	live	ZDHHC1	C16orf1, DHHC-1, HSU90653, ZNF377	zinc finger DHHC-type containing 1	palmitoyltransferase ZDHHC1|DHHC domain-containing cysteine-rich protein 1|probable palmitoyltransferase ZDHHC1|zinc finger DHHC domain-containing protein 1|zinc finger protein 377|zinc finger, DHHC domain containing 1	16q22.1	16	NC_000016.10	67394152	67416477	minus	12
9606	Homo sapiens	10811	0	live	NOXA1	NY-CO-31, SDCCAG31, p51NOX	NADPH oxidase activator 1	NADPH oxidase activator 1|NCF2-like protein|Nox activator 1|antigen NY-CO-31|inhibitory NADPH oxidase activator 1|p51-nox|p67phox-like factor|serologically defined colon cancer antigen 31	9q34.3	9	NC_000009.12	137423393	137434406	plus	16	611255
9606	Homo sapiens	55144	0	live	LRRC8D	HsLRRC8D, LRRC5	leucine rich repeat containing 8 VRAC subunit D	volume-regulated anion channel subunit LRRC8D|leucine rich repeat containing 5|leucine rich repeat containing 8 family member D|leucine-rich repeat-containing protein 5|leucine-rich repeat-containing protein 8D	1p22.2	1	NC_000001.11	89821032	89936611	plus	7	612890
9606	Homo sapiens	79969	0	live	ATAT1	C6orf134, MEC17, Nbla00487, TAT, alpha-TAT, alpha-TAT1	alpha tubulin acetyltransferase 1	alpha-tubulin N-acetyltransferase 1|acetyltransferase mec-17 homolog	6p21.33	6	NC_000006.12	30626874	30646821	plus	13	615556
9606	Homo sapiens	4799	0	live	NFX1	NFX2, TEG-42, Tex42	nuclear transcription factor, X-box binding 1	transcriptional repressor NF-X1|nuclear transcription factor, X box-binding protein 1	9p13.3	9	NC_000009.12	33290516	33371157	plus	25	603255
9606	Homo sapiens	80131	0	live	LRRC8E		leucine rich repeat containing 8 VRAC subunit E	volume-regulated anion channel subunit LRRC8E|leucine rich repeat containing 8 family member E|leucine-rich repeat-containing protein 8E	19p13.2	19	NC_000019.10	7888510	7902016	plus	5	612891
9606	Homo sapiens	4884	0	live	NPTX1	NP1	neuronal pentraxin 1	neuronal pentraxin-1|NP-I|neuronal pentraxin I	17q25.3	17	NC_000017.11	80466834	80476607	minus	5	602367
9606	Homo sapiens	6941	0	live	TCF19	SC1, TCF-19	transcription factor 19	transcription factor 19|transcription factor SC1	6p21.33	6	NC_000006.12	31158589	31164215	plus	4	600912
9606	Homo sapiens	257629	0	live	ANKS4B	HARP	ankyrin repeat and sterile alpha motif domain containing 4B	ankyrin repeat and SAM domain-containing protein 4B|harmonin-interacting ankyrin-repeat containing protein	16p12.2	16	NC_000016.10	21233699	21253850	plus	2	609901
9606	Homo sapiens	5051	0	live	PAFAH2	HSD-PLA2	platelet activating factor acetylhydrolase 2	platelet-activating factor acetylhydrolase 2, cytoplasmic|PAF:lysophospholipid transacetylase|PAF:sphingosine transacetylase|SD-PLA2|platelet-activating factor acetylhydrolase 2, 40kDa|platelet-activating factor acetyltransferase PAFAH2|serine-dependent phospholipase A2	1p36.11	1	NC_000001.11	25959767	25998063	minus	12	602344
9606	Homo sapiens	57535	0	live	ELAPOR1	EIG121, KIAA1324	endosome-lysosome associated apoptosis and autophagy regulator 1	endosome/lysosome-associated apoptosis and autophagy regulator 1|estrogen-induced gene 121 protein|maba1	1p13.3	1	NC_000001.11	109114115	109206781	plus	24	611298
9606	Homo sapiens	55586	0	live	MIOX	ALDRL6	myo-inositol oxygenase	inositol oxygenase|MI oxygenase|aldehyde reductase (aldose reductase) like 6|aldehyde reductase-like 6|kidney-specific protein 32|renal-specific oxidoreductase	22q13.33	22	NC_000022.11	50486859	50490648	plus	11	606774
9606	Homo sapiens	25998	0	live	IBTK	BTBD26, BTKI	inhibitor of Bruton tyrosine kinase	inhibitor of Bruton tyrosine kinase|BTK-binding protein|Bruton agammaglobulinemia tyrosine kinase inhibitor|inhibitor of Bruton's tyrosine kinase-alpha|inhibitor of Bruton's tyrosine kinase-beta|inhibitor of Bruton's tyrosine kinase-gamma	6q14.1	6	NC_000006.12	82169987	82247744	minus	29	606457
9606	Homo sapiens	10486	0	live	CAP2		cyclase associated actin cytoskeleton regulatory protein 2	adenylyl cyclase-associated protein 2|2810452G09Rik|CAP 2|CAP, adenylate cyclase-associated protein, 2	6p22.3	6	NC_000006.12	17393595	17557780	plus	13	618385
9606	Homo sapiens	79772	0	live	MCTP1		multiple C2 and transmembrane domain containing 1	multiple C2 and transmembrane domain-containing protein 1|multiple C2 domains, transmembrane 1|multiple C2-domains with two transmembrane regions 1	5q15	5	NC_000005.10	94703690	95285094	minus	31	616296
9606	Homo sapiens	10955	0	live	SERINC3	AIGP1, DIFF33, SBBI99, TDE, TDE1, TMS-1	serine incorporator 3	serine incorporator 3|tumor differentially expressed protein 1	20q13.12	20	NC_000020.11	44496221	44522070	minus	11	607165
9606	Homo sapiens	51368	0	live	TEX264	ZSIG11	testis expressed 264, ER-phagy receptor	testis-expressed protein 264|testis expressed gene 264|testis-expressed sequence 264 protein	3p21.2	3	NC_000003.12	51671252	51704323	plus	12
9606	Homo sapiens	55578	0	live	SUPT20H	C13, C13orf19, FAM48A, FP757, P38IP, SPT20	SPT20 homolog, SAGA complex component	transcription factor SPT20 homolog|family with sequence similarity 48, member A|protein FAM48A|suppressor of Ty 20 homolog|transcription factor (p38 interacting protein)|tumor rejection antigen	13q13.3	13	NC_000013.11	37009312	37059688	minus	27	613417
9606	Homo sapiens	7732	0	live	RNF112	BFP, ZNF179	ring finger protein 112	RING finger protein 112|brain finger protein|neurolastin|zinc finger protein 179	17p11.2	17	NC_000017.11	19411232	19417276	plus	15	601237
9606	Homo sapiens	574467	0	live	MIR520A	MIRN520A	microRNA 520a	hsa-mir-520a	19q13.42	19	NC_000019.10	53690881	53690965	plus	1
9606	Homo sapiens	154064	0	live	RAET1L	RAET1H, ULBP6	retinoic acid early transcript 1L	UL16-binding protein 6|UL16 binding protein 6|retinoic acid early transcript 1H|retinoic acid early transcript 1L protein	6q25.1	6	NC_000006.12	150018334	150025532	minus	5	611047
9606	Homo sapiens	23670	0	live	CEMIP2	TMEM2	cell migration inducing hyaluronidase 2	cell surface hyaluronidase|transmembrane protein 2	9q21.13	9	NC_000009.12	71683366	71769466	minus	25	605835
9606	Homo sapiens	83857	0	live	TMTC1	ARG99, OLFA, TMTC1	transmembrane O-mannosyltransferase targeting cadherins 1	protein O-mannosyl-transferase TMTC1|transmembrane and tetratricopeptide repeat containing 1|transmembrane and tetratricopeptide repeat containing 1A	12p11.22	12	NC_000012.12	29500813	29784759	minus	23	615855
9606	Homo sapiens	417	0	live	ART1	ART2, ARTC1, CD296, RT6	ADP-ribosyltransferase 1	GPI-linked NAD(P)(+)--arginine ADP-ribosyltransferase 1|ADP-ribosyltransferase 2|ADP-ribosyltransferase C2 and C3 toxin-like 1|mono(ADP-ribosyl)transferase 1	11p15.4	11	NC_000011.10	3645128	3664416	plus	6	601625
9606	Homo sapiens	85453	0	live	TSPYL5		TSPY like 5	testis-specific Y-encoded-like protein 5|TSPY-like protein 5	8q22.1	8	NC_000008.11	97273488	97277928	minus	1	614721
9606	Homo sapiens	90637	0	live	ZFAND2A	AIRAP	zinc finger AN1-type containing 2A	AN1-type zinc finger protein 2A|arsenite inducible RNA associated protein|zinc finger, AN1-type domain 2A	7p22.3	7	NC_000007.14	1148850	1160196	minus	6	610699
9606	Homo sapiens	6675	0	live	UAP1	AGX, AGX1, AGX2, SPAG2	UDP-N-acetylglucosamine pyrophosphorylase 1	UDP-N-acetylhexosamine pyrophosphorylase|UDP-N-acetylglucosamine diphosphorylase 1|UDP-N-acetylhexosamine pyrophosphorylase 1|antigen X|sperm associated antigen 2|testis tissue sperm-binding protein Li 37a	1q23.3	1	NC_000001.11	162561531	162601240	plus	14	602862
9606	Homo sapiens	83729	0	live	INHBE		inhibin subunit beta E	inhibin beta E chain|activin beta-E chain|inhibin beta E subunit	12q13.3	12	NC_000012.12	57455307	57458025	plus	2	612031
9606	Homo sapiens	80765	0	live	STARD5		StAR related lipid transfer domain containing 5	stAR-related lipid transfer protein 5|START domain containing 5|START domain-containing protein 5|StAR-related lipid transfer (START) domain containing 5	15q25.1	15	NC_000015.10	81309053	81324141	minus	6	607050
9606	Homo sapiens	29100	0	live	TMEM208	HSPC171, hSND2	transmembrane protein 208	transmembrane protein 208|SRP-independent targeting 2 homolog	16q22.1	16	NC_000016.10	67227130	67229278	plus	6
9606	Homo sapiens	79871	0	live	RPAP2	C1orf82, Rtr1	RNA polymerase II associated protein 2	putative RNA polymerase II subunit B1 CTD phosphatase RPAP2	1p22.1	1	NC_000001.11	92299059	92402056	plus	16	611476
9606	Homo sapiens	55181	0	live	SMG8	ALKUS, C17orf71	SMG8 nonsense mediated mRNA decay factor	nonsense-mediated mRNA decay factor SMG8|amplified in breast cancer gene 2 protein|protein SMG8|protein smg-8 homolog|smg-8 homolog, nonsense mediated mRNA decay factor	17q22	17	NC_000017.11	59210035	59215230	plus	4	613175
9606	Homo sapiens	9382	0	live	COG1	CDG2G, LDLB	component of oligomeric golgi complex 1	conserved oligomeric Golgi complex subunit 1|COG complex subunit 1|conserved oligomeric Golgi complex protein 1|low density lipoprotein receptor defect B complementing	17q25.1	17	NC_000017.11	73193055	73208507	plus	14	606973
9606	Homo sapiens	85495	0	live	RPPH1	H1RNA-1, RPPH1	ribonuclease P RNA component H1	H1 RNA	14q11.2	14	NC_000014.9	20343071	20343411	minus	1	608513
9606	Homo sapiens	5502	0	live	PPP1R1A	I1, IPP1	protein phosphatase 1 regulatory inhibitor subunit 1A	protein phosphatase 1 regulatory subunit 1A|I-1|IPP-1|inhibitor-1|protein phosphatase inhibitor-1	12q13.2	12	NC_000012.12	54579246	54588659	minus	7	613246
9606	Homo sapiens	153657	0	live	TTC23L	MC25-1	tetratricopeptide repeat domain 23 like	tetratricopeptide repeat protein 23-like	5p13.2	5	NC_000005.10	34839164	34925682	plus	26	616344
9606	Homo sapiens	84230	0	live	LRRC8C	AD158, FAD158	leucine rich repeat containing 8 VRAC subunit C	volume-regulated anion channel subunit LRRC8C|factor for adipocyte differentiation 158|hypothetical protein AD158|leucine rich repeat containing 8 family member C|leucine rich repeat containing 8C|leucine-rich repeat-containing protein 8C	1p22.2	1	NC_000001.11	89615824	89719533	plus	6	612889
9606	Homo sapiens	574458	0	live	MIR512-1	MIRN512-1, mir-512-1	microRNA 512-1	hsa-mir-512-1	19q13.42	19	NC_000019.10	53666679	53666762	plus	1
9606	Homo sapiens	57558	0	live	USP35		ubiquitin specific peptidase 35	ubiquitin carboxyl-terminal hydrolase 35|deubiquitinating enzyme 35|ubiquitin specific protease 35|ubiquitin thioesterase 35|ubiquitin thiolesterase 35|ubiquitin-specific-processing protease 35	11q14.1	11	NC_000011.10	78188919	78237219	plus	17
9606	Homo sapiens	9812	0	live	DELE1	DELE(L), KIAA0141, DELE1	DAP3 binding cell death enhancer 1	death ligand signal enhancer|DAP3-binding cell death enhancer 1, long form	5q31.3	5	NC_000005.10	141923871	141942047	plus	16	615741
9606	Homo sapiens	100302221	0	live	MIR1291	MIRN1291, hsa-mir-1291, mir-1291	microRNA 1291		12q13.11	12	NC_000012.12	48654444	48654530	minus	1
9606	Homo sapiens	387263	0	live	C6orf120		chromosome 6 open reading frame 120	UPF0669 protein C6orf120	6q27	6	NC_000006.12	169702126	169706360	plus	2	616987
9606	Homo sapiens	80006	0	live	TRAPPC13	C5orf44, SHLD3	trafficking protein particle complex subunit 13	trafficking protein particle complex subunit 13|REV7-interacting novel NHEJ regulator 1|Trs65-related|UPF0533 protein C5orf44|trafficking protein particle complex 13	5q12.3	5	NC_000005.10	65625027	65666233	plus	13
9606	Homo sapiens	192343	0	live	NEWENTRY		Record to support submission of GeneRIFs for a gene not in Gene (human).
9606	Homo sapiens	100302259	0	live	MIR1202	MIRN1202, hsa-mir-1202	microRNA 1202		6q25.3	6	NC_000006.12	155946797	155946879	plus	1
9606	Homo sapiens	221833	0	live	SP8	BTD	Sp8 transcription factor	transcription factor Sp8|specificity protein 8	7p21.1	7	NC_000007.14	20782279	20786886	minus	3	608306
9606	Homo sapiens	140460	0	live	ASB7		ankyrin repeat and SOCS box containing 7	ankyrin repeat and SOCS box protein 7|ASB-7	15q26.3	15	NC_000015.10	100602589	100651701	plus	6	615052
9606	Homo sapiens	494143	0	live	CHAC2	GCG1	ChaC glutathione specific gamma-glutamylcyclotransferase 2	glutathione-specific gamma-glutamylcyclotransferase 2|ChaC cation transport regulator homolog 2|ChaC, cation transport regulator-like 2|cation transport regulator-like protein 2|gamma-GCG 2|gamma-GCT acting on glutathione homolog 2|putative glutathione-specific gamma-glutamylcyclotransferase 2	2p16.2	2	NC_000002.12	53767783	53775196	plus	3	617446
9606	Homo sapiens	162494	0	live	RHBDL3	RHBDL4, VRHO	rhomboid like 3	rhomboid-related protein 3|rhomboid, veinlet-like 3|rhomboid, veinlet-like 4|ventrhoid transmembrane protein	17q11.2	17	NC_000017.11	32265832	32324661	plus	12	619017
9606	Homo sapiens	100302265	0	live	MIR1283-1	MIRN1283-1, hsa-mir-1283-1, mir-1283-1	microRNA 1283-1		19q13.42	19	NC_000019.10	53688481	53688567	plus	1

## Sheet: The differentially expressed ER
The differentially expressed ERS-related genes induced by sorafenib
	Line A		Line B		Line D		Line E
id	log2FC	padj	log2FC	padj	log2FC	padj	log2FC	padj
ATF3	4.15364	1.09093e-31	3.09643	1.91231e-25	2.90307	1.41217e-14	3.88816	2.20093e-14
GDF15	3.62423	2.02111e-35	1.33338	1.46492e-11	4.12248	5.09337e-18	3.36879	1.39356e-36
PPP1R15A	3.29394	1.31163e-99	1.83472	6.05547e-24	3.19115	1.51073e-54	3.03278	4.09891e-36
PLIN2	3.43732	3.5916e-41	2.06542	6.15636e-26	2.12902	1.59796e-24	2.65806	1.27366e-18
DDIT3	2.46354	1.63597e-10	1.22892	7.29763e-09	2.53074	3.12476e-28	2.306	1.18882e-16
TSLP	2.4724	5.10741e-27	1.89871	1.03149e-07	1.92446	4.17338e-14	2.17993	3.23562e-16
ERN1	1.92838	1.34403e-08	1.61695	8.03657e-05	2.42252	1.44604e-06	2.41473	0.000433242
CTH	2.17118	3.71783e-23	1.95775	1.73644e-12	1.63286	0.000931411	2.53111	3.63727e-09
TRIB3	2.2243	8.33143e-24	1.53571	4.25927e-05	2.02135	9.48983e-09	2.424	4.66114e-05
MYC	1.84026	1.52928e-13	1.12436	1.88365e-06	2.4848	5.00279e-14	2.39731	1.54763e-13
SRXN1	2.02697	1.049e-22	1.78685	2.54706e-15	1.62388	0.00168983	1.3531	0.0167098
KITLG	1.62461	0.00124317	1.83479	9.5134e-09	1.90725	1.04074e-05	1.22465	0.00119289
IRS1	1.51009	0.000120041	1.88318	2.23775e-06	1.58475	5.06362e-05	1.57974	0.000114118
RIPK2	1.61546	1.13258e-13	1.05515	0.000819789	1.4917	0.000139936	2.35015	2.75151e-09
